# Supplementary material for: SUPER-FOCUS: a tool for agile functional analysis of shotgun metagenomic data
Source: Bioinformatics. 2015 Oct 9;32(3):354–61. doi: 10.1093/bioinformatics/btv584 (PMC4734042; doi:10.1093/bioinformatics/btv584)
Supplement: Supplementary Data [file supp_btv584_suppl_data.zip]

Archive with 16 entries (16 files):
- Supplementary_table_6.xls
- Supplementary_Figure_1.jpg
- Supplementary_Figure_2.png
- Supplementary_Figure_3.png
- Supplementary_Figure_4.png
- Supplementary_Figure_5.png
- Supplementary_Figure_6.png
- Supplementary_Figure_7.png
- Supplementary_Figure_8.png
- Supplementary_Figure_9.png
- Supplementary_Material.doc
- Supplementary_table_1.xls
- Supplementary_table_2.xlsx
- Supplementary_table_3.xls
- Supplementary_table_4.xls
- Supplementary_table_5.xls
