# Supplementary material for: SUPER-FOCUS: a tool for agile functional analysis of shotgun metagenomic data
Source: Bioinformatics. 2015 Oct 9;32(3):354–61. doi: 10.1093/bioinformatics/btv584 (PMC4734042; doi:10.1093/bioinformatics/btv584)
Supplement: Supplementary Data [file supp_btv584_suppl_data.zip › Supplementary_table_6.xls]

## Sheet: Bac2
Sample_ID	Read_ID	SEED_assignment	Kindgom	Genus	FOCUS relative abundance of Genus	MetaPhlAn relative abundance of Genus
SRS011132	61GT9AAXX100515:1:88:15923:16779/2	Amino_Acids_and_Derivatives	Bacteria	Propionibacterium	0	75.6105
SRS011132	61GT9AAXX100515:2:100:9709:15922/2	Amino_Acids_and_Derivatives	Bacteria	Propionibacterium	0	75.6105
SRS011132	61GT9AAXX100515:2:22:9935:13941/1	Amino_Acids_and_Derivatives	Bacteria	Propionibacterium	0	75.6105
SRS011132	61GT9AAXX100515:2:22:9935:13941/2	Amino_Acids_and_Derivatives	Bacteria	Propionibacterium	0	75.6105
SRS011132	61GT9AAXX100515:2:115:15060:7090/1	Amino_Acids_and_Derivatives	Bacteria	Propionibacterium	0	75.6105
SRS011132	61GT9AAXX100515:2:115:15060:7090/2	Amino_Acids_and_Derivatives	Bacteria	Propionibacterium	0	75.6105
SRS011132	61GT9AAXX100515:2:16:19163:16250/2	Amino_Acids_and_Derivatives	Bacteria	Propionibacterium	0	75.6105
SRS011132	61GT9AAXX100515:2:18:14993:11656/2	Amino_Acids_and_Derivatives	Bacteria	Propionibacterium	0	75.6105
SRS011132	61GT9AAXX100515:1:30:5205:16176/2	Amino_Acids_and_Derivatives	Bacteria	Propionibacterium	0	75.6105
SRS011132	61GT9AAXX100515:1:30:5205:16176/1	Amino_Acids_and_Derivatives	Bacteria	Propionibacterium	0	75.6105
SRS011132	61GT9AAXX100515:2:34:9194:10126/2	Amino_Acids_and_Derivatives	Bacteria	Propionibacterium	0	75.6105
SRS011132	61GT9AAXX100515:2:117:1904:15390/2	Amino_Acids_and_Derivatives	Bacteria	Propionibacterium	0	75.6105
SRS011132	61GT9AAXX100515:1:104:17174:10215/2	Amino_Acids_and_Derivatives	Bacteria	Propionibacterium	0	75.6105
SRS011132	61GT9AAXX100515:1:104:17174:10215/1	Amino_Acids_and_Derivatives	Bacteria	Propionibacterium	0	75.6105
SRS011132	61GT9AAXX100515:2:26:6280:2595/1	Amino_Acids_and_Derivatives	Bacteria	Propionibacterium	0	75.6105
SRS011132	61GT9AAXX100515:2:26:6280:2595/2	Amino_Acids_and_Derivatives	Bacteria	Propionibacterium	0	75.6105
SRS011132	61GT9AAXX100515:1:12:18282:9463/2	Amino_Acids_and_Derivatives	Bacteria	Propionibacterium	0	75.6105
SRS011132	61GT9AAXX100515:1:12:18282:9463/1	Amino_Acids_and_Derivatives	Bacteria	Propionibacteriaceae	0	0
SRS011132	61GT9AAXX100515:1:62:4124:8893/2	Amino_Acids_and_Derivatives	Bacteria	Propionibacterium	0	75.6105
SRS011132	61GT9AAXX100515:1:68:17334:17331/2	Amino_Acids_and_Derivatives	Bacteria	Propionibacterium	0	75.6105
SRS011132	61GT9AAXX100515:1:12:8053:10223/1	Amino_Acids_and_Derivatives	Bacteria	Propionibacterium	0	75.6105
SRS011132	61GT9AAXX100515:1:12:8053:10223/2	Amino_Acids_and_Derivatives	Bacteria	Propionibacterium	0	75.6105
SRS011132	61GT9AAXX100515:2:101:17407:7640/1	Amino_Acids_and_Derivatives	Bacteria	Propionibacterium	0	75.6105
SRS011132	61GT9AAXX100515:2:101:17407:7640/2	Amino_Acids_and_Derivatives	Bacteria	Propionibacterium	0	75.6105
SRS011132	61GT9AAXX100515:1:36:3255:9356/1	Amino_Acids_and_Derivatives	Bacteria	Propionibacterium	0	75.6105
SRS011132	61GT9AAXX100515:1:38:3720:16864/2	Amino_Acids_and_Derivatives	Bacteria	Propionibacteriaceae	0	0
SRS011132	61GT9AAXX100515:1:12:10562:16102/1	Amino_Acids_and_Derivatives	Bacteria	Propionibacterium	0	75.6105
SRS011132	61GT9AAXX100515:1:114:7938:10680/2	Amino_Acids_and_Derivatives	Bacteria	Propionibacterium	0	75.6105
SRS011132	61GT9AAXX100515:1:114:7938:10680/1	Amino_Acids_and_Derivatives	Bacteria	Propionibacterium	0	75.6105
SRS011132	61GT9AAXX100515:2:110:15181:3238/1	Amino_Acids_and_Derivatives	Bacteria	Propionibacteriaceae	0	0
SRS011132	61GT9AAXX100515:2:110:15181:3238/2	Amino_Acids_and_Derivatives	Bacteria	Propionibacteriaceae	0	0
SRS011132	61GT9AAXX100515:1:7:10450:10522/1	Amino_Acids_and_Derivatives	Bacteria	Propionibacterium	0	75.6105
SRS011132	61GT9AAXX100515:1:7:10450:10522/2	Amino_Acids_and_Derivatives	Bacteria	Propionibacterium	0	75.6105
SRS011132	61GT9AAXX100515:2:93:8443:13309/2	Amino_Acids_and_Derivatives	Bacteria	Propionibacterium	0	75.6105
SRS011132	61GT9AAXX100515:2:93:8443:13309/1	Amino_Acids_and_Derivatives	Bacteria	Propionibacterium	0	75.6105
SRS011132	61GT9AAXX100515:2:101:10125:11702/1	Amino_Acids_and_Derivatives	Bacteria	Propionibacterium	0	75.6105
SRS011132	61GT9AAXX100515:1:52:2320:13261/1	Amino_Acids_and_Derivatives	Bacteria	Propionibacterium	0	75.6105
SRS011132	61GT9AAXX100515:1:52:2320:13261/2	Amino_Acids_and_Derivatives	Bacteria	Propionibacteriaceae	0	0
SRS011132	61GT9AAXX100515:2:38:6711:12027/1	Amino_Acids_and_Derivatives	Bacteria	Propionibacterium	0	75.6105
SRS011132	61GT9AAXX100515:2:113:9536:6978/2	Amino_Acids_and_Derivatives	Bacteria	Propionibacteriaceae	0	0
SRS011132	61GT9AAXX100515:2:113:9536:6978/1	Amino_Acids_and_Derivatives	Bacteria	Propionibacteriaceae	0	0
SRS011132	61GT9AAXX100515:1:16:4221:2624/2	Amino_Acids_and_Derivatives	Bacteria	Propionibacterium	0	75.6105
SRS011132	61GT9AAXX100515:1:52:8990:13092/2	Amino_Acids_and_Derivatives	Bacteria	Propionibacterium	0	75.6105
SRS011132	61GT9AAXX100515:1:116:16895:1674/1	Amino_Acids_and_Derivatives	Bacteria	Propionibacterium	0	75.6105
SRS011132	61GT9AAXX100515:1:32:5704:6783/2	Amino_Acids_and_Derivatives	Bacteria	Propionibacteriaceae	0	0
SRS011132	61GT9AAXX100515:2:45:3233:11253/1	Amino_Acids_and_Derivatives	Bacteria	Propionibacterium	0	75.6105
SRS011132	61GT9AAXX100515:1:57:11152:12241/2	Amino_Acids_and_Derivatives	Bacteria	Propionibacterium	0	75.6105
SRS011132	61GT9AAXX100515:1:62:4124:8893/1	Amino_Acids_and_Derivatives	Bacteria	Propionibacterium	0	75.6105
SRS011132	61GT9AAXX100515:2:95:4535:6996/1	Amino_Acids_and_Derivatives	Bacteria	Propionibacteriaceae	0	0
SRS011132	61GT9AAXX100515:2:88:12393:11423/2	Amino_Acids_and_Derivatives	Bacteria	Propionibacterium	0	75.6105
SRS011132	61GT9AAXX100515:2:113:8280:2623/2	Amino_Acids_and_Derivatives	Bacteria	Propionibacterium	0	75.6105
SRS011132	61GT9AAXX100515:1:86:8353:11193/2	Amino_Acids_and_Derivatives	Bacteria	Propionibacterium	0	75.6105
SRS011132	61GT9AAXX100515:2:76:5789:12613/2	Amino_Acids_and_Derivatives	Bacteria	Propionibacteriaceae	0	0
SRS011132	61GT9AAXX100515:2:76:5789:12613/1	Amino_Acids_and_Derivatives	Bacteria	Propionibacteriaceae	0	0
SRS011132	61GT9AAXX100515:2:47:16776:10578/2	Amino_Acids_and_Derivatives	Bacteria	Propionibacterium	0	75.6105
SRS011132	61GT9AAXX100515:1:94:15185:6897/2	Amino_Acids_and_Derivatives	Bacteria	Propionibacterium	0	75.6105
SRS011132	61GT9AAXX100515:2:93:14678:18030/2	Amino_Acids_and_Derivatives	Bacteria	Propionibacteriaceae	0	0
SRS011132	61GT9AAXX100515:1:54:18237:8482/2	Amino_Acids_and_Derivatives	Bacteria	Propionibacteriaceae	0	0
SRS011132	61GT9AAXX100515:1:84:10710:4437/2	Amino_Acids_and_Derivatives	Bacteria	Propionibacterium	0	75.6105
SRS011132	61GT9AAXX100515:1:20:16689:17948/2	Amino_Acids_and_Derivatives	Bacteria	Propionibacterium	0	75.6105
SRS011132	61GT9AAXX100515:1:89:14206:12166/2	Amino_Acids_and_Derivatives	Bacteria	Propionibacteriaceae	0	0
SRS011132	61GT9AAXX100515:2:72:7084:1685/1	Amino_Acids_and_Derivatives	Bacteria	Propionibacterium	0	75.6105
SRS011132	61GT9AAXX100515:2:117:1904:15390/1	Amino_Acids_and_Derivatives	Bacteria	Propionibacterium	0	75.6105
SRS011132	61GT9AAXX100515:1:102:15559:12468/1	Amino_Acids_and_Derivatives	Bacteria	Propionibacteriaceae	0	0
SRS011132	61GT9AAXX100515:1:102:15559:12468/2	Amino_Acids_and_Derivatives	Bacteria	Propionibacteriaceae	0	0
SRS011132	61GT9AAXX100515:2:43:11839:8319/1	Amino_Acids_and_Derivatives	Bacteria	Propionibacterium	0	75.6105
SRS011132	61GT9AAXX100515:2:43:11839:8319/2	Amino_Acids_and_Derivatives	Bacteria	Propionibacterium	0	75.6105
SRS011132	61GT9AAXX100515:2:100:9709:15922/1	Amino_Acids_and_Derivatives	Bacteria	Propionibacterium	0	75.6105
SRS011132	61GT9AAXX100515:1:29:1296:8327/2	Amino_Acids_and_Derivatives	Bacteria	Propionibacteriaceae	0	0
SRS011132	61GT9AAXX100515:2:18:5014:7086/1	Amino_Acids_and_Derivatives	Bacteria	Propionibacteriaceae	0	0
SRS011132	61GT9AAXX100515:1:38:3720:16864/1	Amino_Acids_and_Derivatives	Bacteria	Propionibacteriaceae	0	0
SRS011132	61GT9AAXX100515:2:38:6711:12027/2	Amino_Acids_and_Derivatives	Bacteria	Propionibacteriaceae	0	0
SRS011132	61GT9AAXX100515:1:101:16709:4180/1	Amino_Acids_and_Derivatives	Bacteria	Propionibacteriaceae	0	0
SRS011132	61GT9AAXX100515:1:59:11253:6619/1	Amino_Acids_and_Derivatives	Bacteria	Propionibacteriaceae	0	0
SRS011132	61GT9AAXX100515:1:36:3723:18772/2	Amino_Acids_and_Derivatives	Bacteria	Propionibacteriaceae	0	0
SRS011132	61GT9AAXX100515:1:36:3723:18772/1	Amino_Acids_and_Derivatives	Bacteria	Propionibacteriaceae	0	0
SRS011132	61GT9AAXX100515:2:95:8535:9415/1	Amino_Acids_and_Derivatives	Bacteria	Propionibacterium	0	75.6105
SRS011132	61GT9AAXX100515:2:95:8535:9415/2	Amino_Acids_and_Derivatives	Bacteria	Propionibacterium	0	75.6105
SRS011132	61GT9AAXX100515:2:104:17572:9298/2	Amino_Acids_and_Derivatives	Bacteria	Propionibacterium	0	75.6105
SRS011132	61GT9AAXX100515:2:114:13579:13518/1	Amino_Acids_and_Derivatives	Bacteria	Propionibacterium	0	75.6105
SRS011132	61GT9AAXX100515:2:114:13579:13518/2	Amino_Acids_and_Derivatives	Bacteria	Propionibacterium	0	75.6105
SRS011132	61GT9AAXX100515:1:46:14728:7915/2	Amino_Acids_and_Derivatives	Bacteria	Propionibacteriaceae	0	0
SRS011132	61GT9AAXX100515:1:94:15185:6897/1	Amino_Acids_and_Derivatives	Bacteria	Propionibacterium	0	75.6105
SRS011132	61GT9AAXX100515:1:54:18237:8482/1	Amino_Acids_and_Derivatives	Bacteria	Propionibacteriaceae	0	0
SRS011132	61GT9AAXX100515:2:60:3952:11934/1	Carbohydrates	Bacteria	Propionibacterium	0	75.6105
SRS011132	61GT9AAXX100515:1:15:15482:3763/2	Carbohydrates	Bacteria	Finegoldia	0	0
SRS011132	61GT9AAXX100515:1:107:9375:3480/1	Carbohydrates	Bacteria	Propionibacterium	0	75.6105
SRS011132	61GT9AAXX100515:1:7:7602:10551/2	Carbohydrates	Bacteria	Streptococcus	0	0
SRS011132	61GT9AAXX100515:1:92:8500:3653/2	Carbohydrates	Bacteria	Streptococcus	0	0
SRS011132	61GT9AAXX100515:1:62:10058:19044/2	Carbohydrates	Bacteria	Streptococcus	0	0
SRS011132	61GT9AAXX100515:1:15:15482:3763/1	Carbohydrates	Bacteria	Finegoldia	0	0
SRS011132	61GT9AAXX100515:1:119:10671:8428/1	Central_metabolism	Bacteria	Hassallia	0	0
SRS011132	61GT9AAXX100515:1:119:10671:8428/2	Central_metabolism	Bacteria	Tolypothrix	0	0
SRS011132	61GT9AAXX100515:2:52:4672:4885/2	Clustering-based_subsystems	Bacteria	Streptococcus	0	0
SRS011132	61GT9AAXX100515:2:101:7378:13912/1	Regulation_and_Cell_signaling	Bacteria	Pseudomonas	0	0
SRS011132	61GT9AAXX100515:2:101:7378:13912/2	Regulation_and_Cell_signaling	Bacteria	Pseudomonas	0	0
SRS011132	61GT9AAXX100515:2:109:2494:1597/2	Regulation_and_Cell_signaling	Bacteria	Streptococcus	0	0
SRS011132	61GT9AAXX100515:2:109:2494:1597/1	Regulation_and_Cell_signaling	Bacteria	Streptococcus	0	0
SRS011132	61GT9AAXX100515:2:63:4149:16818/2	Regulation_and_Cell_signaling	Bacteria	Streptococcus	0	0
SRS011132	61GT9AAXX100515:2:114:11280:6482/2	Regulation_and_Cell_signaling	Bacteria	Streptococcus	0	0
SRS011132	61GT9AAXX100515:1:90:5949:11148/2	Regulation_and_Cell_signaling	Bacteria	Streptococcus	0	0
SRS011132	61GT9AAXX100515:1:8:4561:18933/2	Regulation_and_Cell_signaling	Bacteria	Streptococcus	0	0
SRS011132	61GT9AAXX100515:2:5:14638:9115/1	Regulation_and_Cell_signaling	Bacteria	Streptococcus	0	0
SRS011132	61GT9AAXX100515:2:5:14638:9115/2	Regulation_and_Cell_signaling	Bacteria	Streptococcus	0	0
SRS011132	61GT9AAXX100515:2:79:5813:13466/1	Respiration	Bacteria	Tolypothrix	0	0
SRS011132	61GT9AAXX100515:2:119:17387:9446/2	Virulence	Bacteria	Nafulsella	0	0
SRS011132	61GT9AAXX100515:1:56:17336:12071/1	Virulence	Bacteria	Streptococcus	0	0
SRS011132	61GT9AAXX100515:1:56:17336:12071/2	Virulence	Bacteria	Streptococcus	0	0
SRS011263	61JGUAAXX100515:2:79:14869:20324/2	Carbohydrates	Bacteria	Propionibacterium	0	53.8226
SRS011263	61JGUAAXX100515:1:57:9163:18846/1	Carbohydrates	Bacteria	Peptoniphilus	0	0
SRS011263	61JGUAAXX100515:1:57:9163:18846/2	Carbohydrates	Bacteria	Finegoldia	0	0.12917
SRS011263	61JGUAAXX100515:2:47:16766:7747/2	Carbohydrates	Bacteria	Streptococcus	0	0
SRS011263	61JGUAAXX100515:2:10:18689:20083/2	Carbohydrates	Bacteria	Peptoniphilus	0	0
SRS011263	61JGUAAXX100515:2:10:18689:20083/1	Carbohydrates	Bacteria	Peptoniphilus	0	0
SRS011263	61JGUAAXX100515:1:13:2479:12044/1	Carbohydrates	Bacteria	Propionibacterium	0	53.8226
SRS011263	61JGUAAXX100515:1:13:2479:12044/2	Carbohydrates	Bacteria	Propionibacterium	0	53.8226
SRS011263	61JGUAAXX100515:2:113:7534:11259/2	Phages,_Prophages,_Transposable_elements,_Plasmids	Bacteria	Staphylococcus	0	0
SRS011263	61JGUAAXX100515:2:113:7534:11259/1	Phages,_Prophages,_Transposable_elements,_Plasmids	Bacteria	Staphylococcus	0	0
SRS011263	61JGUAAXX100515:2:60:13565:12870/2	Virulence	Bacteria	Streptococcus	0	0
SRS011263	61JGUAAXX100515:1:35:12490:16727/1	Virulence	Bacteria	Streptococcus	0	0
SRS011263	61JGUAAXX100515:2:103:6001:11098/1	Virulence	Bacteria	Streptococcus	0	0
SRS011263	61JGUAAXX100515:2:103:6001:11098/2	Virulence	Bacteria	Streptococcus	0	0
SRS011263	61JGUAAXX100515:2:112:4216:8212/1	Virulence	Bacteria	Staphylococcus	0	0
SRS011263	61JGUAAXX100515:2:112:4216:8212/2	Virulence	Bacteria	Listeria	0	0
SRS012291	61JFTAAXX100503:4:89:16975:14499/1	Membrane_Transport	Bacteria	Streptococcus	0	0
SRS012291	61JFTAAXX100503:4:89:16975:14499/2	Membrane_Transport	Bacteria	Streptococcus	0	0
SRS012291	61JFTAAXX100503:3:14:19160:13328/1	Membrane_Transport	Bacteria	Staphylococcus	0	0
SRS012291	61JFTAAXX100503:3:14:19160:13328/2	Membrane_Transport	Bacteria	Staphylococcus	0	0
SRS012291	61JFTAAXX100503:4:13:11001:8285/1	Membrane_Transport	Bacteria	Staphylococcus	0	0
SRS012291	61JFTAAXX100503:4:13:11001:8285/2	Membrane_Transport	Bacteria	Staphylococcus	0	0
SRS012291	61JFTAAXX100503:4:50:3171:6180/2	Membrane_Transport	Bacteria	Staphylococcus	0	0
SRS012291	61JFTAAXX100503:3:115:10518:8640/2	Membrane_Transport	Bacteria	Staphylococcus	0	0
SRS012291	61JFTAAXX100503:3:115:10518:8640/1	Membrane_Transport	Bacteria	Staphylococcus	0	0
SRS012291	61JFTAAXX100503:4:4:14305:3440/2	Membrane_Transport	Bacteria	Staphylococcus	0	0
SRS012291	61JFTAAXX100503:4:4:14305:3440/1	Membrane_Transport	Bacteria	Staphylococcus	0	0
SRS012291	61JFTAAXX100503:3:16:2337:4042/1	Membrane_Transport	Bacteria	Staphylococcus	0	0
SRS012291	61JFTAAXX100503:3:16:2337:4042/2	Membrane_Transport	Bacteria	Staphylococcus	0	0
SRS012291	61JFTAAXX100503:4:50:3171:6180/1	Membrane_Transport	Bacteria	Staphylococcus	0	0
SRS012291	61JFTAAXX100503:4:6:10038:10896/1	Membrane_Transport	Bacteria	Staphylococcus	0	0
SRS012291	61JFTAAXX100503:4:6:10038:10896/2	Membrane_Transport	Bacteria	Staphylococcus	0	0
SRS012291	61JFTAAXX100503:4:90:3546:4642/2	Membrane_Transport	Bacteria	Staphylococcus	0	0
SRS012291	61JFTAAXX100503:4:90:3546:4642/1	Membrane_Transport	Bacteria	Staphylococcus	0	0
SRS012291	61JFTAAXX100503:4:58:16560:5674/2	Protein_Metabolism	Bacteria	Peptoniphilus	0	0
SRS012291	61JFTAAXX100503:4:58:16560:5674/1	Protein_Metabolism	Bacteria	Peptoniphilus	0	0
SRS012291	61JFTAAXX100503:4:87:13890:1807/2	Regulation_and_Cell_signaling	Bacteria	Pseudomonas	0	0
SRS012291	61JFTAAXX100503:4:87:13890:1807/1	Regulation_and_Cell_signaling	Bacteria	Pseudomonas	0	0
SRS012291	61JFTAAXX100503:3:114:14336:6273/1	Virulence	Bacteria	Gordonia	0	0
SRS013155	61JHCAAXX100507:7:53:17267:2671/2	Clustering-based_subsystems	Bacteria	Neisseria	0	0
SRS013155	61JHCAAXX100507:7:88:19770:4964/2	Protein_Metabolism	Bacteria	Anaerococcus	0	1.20963
SRS013155	61JHCAAXX100507:8:40:18278:6495/1	Protein_Metabolism	Bacteria	Peptoniphilus	0	0.29042
SRS013155	61JHCAAXX100507:8:40:18278:6495/2	Protein_Metabolism	Bacteria	Peptoniphilus	0	0.29042
SRS013155	61JHCAAXX100507:7:107:9049:1806/2	Protein_Metabolism	Bacteria	Finegoldia	0	0.24388
SRS013155	61JHCAAXX100507:7:88:19770:4964/1	Protein_Metabolism	Bacteria	Finegoldia	0	0.24388
SRS013155	61JHCAAXX100507:8:9:17020:6445/2	Protein_Metabolism	Bacteria	Peptoniphilus	0	0.29042
SRS013155	61JHCAAXX100507:8:9:17020:6445/1	Protein_Metabolism	Bacteria	Anaerococcus	0	1.20963
SRS013155	61JHCAAXX100507:8:59:7167:20967/1	Protein_Metabolism	Bacteria	Peptoniphilus	0	0.29042
SRS013269	61JFDAAXX100430:5:81:3774:10325/2	Stress_Response	Bacteria	Streptococcus	0	0
SRS013269	61JFDAAXX100430:5:43:12728:21025/2	Virulence	Bacteria	Staphylococcus	0	0
SRS013269	61JFDAAXX100430:5:37:8774:1472/1	Virulence,_Disease_and_Defense	Bacteria	Staphylococcus	0	0
SRS013269	61JFDAAXX100430:6:68:13201:12847/2	Virulence,_Disease_and_Defense	Bacteria	Staphylococcus	0	0
SRS013269	61JFDAAXX100430:6:68:13201:12847/1	Virulence,_Disease_and_Defense	Bacteria	Staphylococcus	0	0
SRS013269	61JFDAAXX100430:6:44:13163:10030/2	Virulence,_Disease_and_Defense	Bacteria	Staphylococcus	0	0
SRS013269	61JFDAAXX100430:6:44:13163:10030/1	Virulence,_Disease_and_Defense	Bacteria	Staphylococcus	0	0
SRS013269	61JFDAAXX100430:5:17:10070:18154/1	Virulence,_Disease_and_Defense	Bacteria	Staphylococcus	0	0
SRS013269	61JFDAAXX100430:5:17:10070:18154/2	Virulence,_Disease_and_Defense	Bacteria	Staphylococcus	0	0
SRS013269	61JFDAAXX100430:6:30:12068:12792/2	Virulence,_Disease_and_Defense	Bacteria	Staphylococcus	0	0
SRS013269	61JFDAAXX100430:6:30:12068:12792/1	Virulence,_Disease_and_Defense	Bacteria	Staphylococcus	0	0
SRS013269	61JFDAAXX100430:5:40:8392:18494/1	Virulence,_Disease_and_Defense	Bacteria	Staphylococcus	0	0
SRS013269	61JFDAAXX100430:5:40:8392:18494/2	Virulence,_Disease_and_Defense	Bacteria	Staphylococcus	0	0
SRS013269	61JFDAAXX100430:6:92:18270:1153/2	Virulence,_Disease_and_Defense	Bacteria	Staphylococcus	0	0
SRS013269	61JFDAAXX100430:6:33:3219:7505/1	Virulence,_Disease_and_Defense	Bacteria	Staphylococcus	0	0
SRS013269	61JFDAAXX100430:6:33:3219:7505/2	Virulence,_Disease_and_Defense	Bacteria	Staphylococcus	0	0
SRS013269	61JFDAAXX100430:5:30:1989:20414/1	Virulence,_Disease_and_Defense	Bacteria	Staphylococcus	0	0
SRS013269	61JFDAAXX100430:5:43:10248:8578/1	Virulence,_Disease_and_Defense	Bacteria	Staphylococcus	0	0
SRS013269	61JFDAAXX100430:5:43:10248:8578/2	Virulence,_Disease_and_Defense	Bacteria	Staphylococcus	0	0
SRS013269	61JFDAAXX100430:5:90:16414:16619/2	Virulence,_Disease_and_Defense	Bacteria	Staphylococcus	0	0
SRS013269	61JFDAAXX100430:5:90:16414:16619/1	Virulence,_Disease_and_Defense	Bacteria	Staphylococcus	0	0
SRS013269	61JFDAAXX100430:6:45:18609:5789/2	Virulence,_Disease_and_Defense	Bacteria	Staphylococcus	0	0
SRS013269	61JFDAAXX100430:6:15:11056:13693/2	Virulence,_Disease_and_Defense	Bacteria	Staphylococcus	0	0
SRS013269	61JFDAAXX100430:6:120:9329:12072/1	Virulence,_Disease_and_Defense	Bacteria	Staphylococcus	0	0
SRS013269	61JFDAAXX100430:6:120:9329:12072/2	Virulence,_Disease_and_Defense	Bacteria	Staphylococcus	0	0
SRS013269	61JFDAAXX100430:5:43:2964:2190/1	Virulence,_Disease_and_Defense	Bacteria	Staphylococcus	0	0
SRS013269	61JFDAAXX100430:5:43:2964:2190/2	Virulence,_Disease_and_Defense	Bacteria	Staphylococcus	0	0
SRS013269	61JFDAAXX100430:5:95:10301:13284/1	Virulence,_Disease_and_Defense	Bacteria	Staphylococcus	0	0
SRS013269	61JFDAAXX100430:5:95:10301:13284/2	Virulence,_Disease_and_Defense	Bacteria	Staphylococcus	0	0
SRS013269	61JFDAAXX100430:6:76:16777:15199/2	Virulence,_Disease_and_Defense	Bacteria	Staphylococcus	0	0
SRS013269	61JFDAAXX100430:6:76:16777:15199/1	Virulence,_Disease_and_Defense	Bacteria	Staphylococcus	0	0
SRS013269	61JFDAAXX100430:6:92:18270:1153/1	Virulence,_Disease_and_Defense	Bacteria	Staphylococcus	0	0
SRS013269	61JFDAAXX100430:5:49:9369:12872/1	Virulence,_Disease_and_Defense	Bacteria	Staphylococcus	0	0
SRS013269	61JFDAAXX100430:6:15:11056:13693/1	Virulence,_Disease_and_Defense	Bacteria	Staphylococcus	0	0
SRS013269	61JFDAAXX100430:6:92:2113:6088/1	Virulence,_Disease_and_Defense	Bacteria	Staphylococcus	0	0
SRS013269	61JFDAAXX100430:5:15:5653:11423/2	Virulence,_Disease_and_Defense	Bacteria	Staphylococcus	0	0
SRS013269	61JFDAAXX100430:5:113:3804:5743/1	Virulence,_Disease_and_Defense	Bacteria	Staphylococcus	0	0
SRS013269	61JFDAAXX100430:5:113:3804:5743/2	Virulence,_Disease_and_Defense	Bacteria	Staphylococcus	0	0
SRS013269	61JFDAAXX100430:5:15:5653:11423/1	Virulence,_Disease_and_Defense	Bacteria	Staphylococcus	0	0
SRS013269	61JFDAAXX100430:5:20:14274:8564/2	Virulence,_Disease_and_Defense	Bacteria	Staphylococcus	0	0
SRS013269	61JFDAAXX100430:5:108:6070:13025/1	Virulence,_Disease_and_Defense	Bacteria	Staphylococcus	0	0
SRS013269	61JFDAAXX100430:5:108:6070:13025/2	Virulence,_Disease_and_Defense	Bacteria	Staphylococcus	0	0
SRS013269	61JFDAAXX100430:6:92:2113:6088/2	Virulence,_Disease_and_Defense	Bacteria	Staphylococcus	0	0
SRS013637	61KTPAAXX100617:1:86:14729:5078/1	Carbohydrates	Bacteria	Propionibacterium	0	64.4563
SRS013637	61KTPAAXX100617:1:102:6576:21184/1	Carbohydrates	Bacteria	Propionibacterium	0	64.4563
SRS013637	61KTNAAXX100617:8:69:16890:16571/2	Carbohydrates	Bacteria	Propionibacteriaceae	0	0
SRS013637	61KTNAAXX100617:8:69:16890:16571/1	Carbohydrates	Bacteria	Propionibacterium	0	64.4563
SRS013637	61KTNAAXX100617:8:97:8729:18574/1	Carbohydrates	Bacteria	Propionibacterium	0	64.4563
SRS013637	61KTNAAXX100617:8:39:3852:9650/2	Carbohydrates	Bacteria	Propionibacteriaceae	0	0
SRS013637	61KTNAAXX100617:8:110:9119:15442/1	Carbohydrates	Bacteria	Propionibacterium	0	64.4563
SRS013637	61KTPAAXX100617:1:88:18024:4284/2	Carbohydrates	Bacteria	Propionibacterium	0	64.4563
SRS013637	61KTNAAXX100617:8:31:15706:9282/1	Cell_Wall_and_Capsule	Bacteria	Staphylococcus	0	0
SRS013637	61KTNAAXX100617:8:31:15706:9282/2	Cell_Wall_and_Capsule	Bacteria	Staphylococcus	0	0
SRS013637	61KTPAAXX100617:1:58:8896:17941/2	Clustering-based_subsystems	Bacteria	Dietzia	0	0
SRS013637	61KTPAAXX100617:1:88:1880:4500/2	Clustering-based_subsystems	Bacteria	Corynebacterium	0	0
SRS013637	61KTNAAXX100617:8:46:12852:9330/2	Clustering-based_subsystems	Bacteria	Corynebacteriaceae	0	0
SRS013637	61KTNAAXX100617:8:46:12852:9330/1	Clustering-based_subsystems	Bacteria	Corynebacteriaceae	0	0
SRS013637	61KTPAAXX100617:1:9:9914:2721/1	Clustering-based_subsystems	Bacteria	Corynebacteriaceae	0	0
SRS013637	61KTPAAXX100617:1:17:6669:10155/2	Clustering-based_subsystems	Bacteria	Corynebacteriaceae	0	0
SRS013637	61KTPAAXX100617:1:9:9914:2721/2	Clustering-based_subsystems	Bacteria	Corynebacteriaceae	0	0
SRS013637	61KTNAAXX100617:8:1:9089:12427/1	Clustering-based_subsystems	Bacteria	Corynebacterium	0	0
SRS013637	61KTPAAXX100617:1:109:13043:10136/2	Clustering-based_subsystems	Bacteria	Corynebacterium	0	0
SRS013637	61KTPAAXX100617:1:109:13043:10136/1	Clustering-based_subsystems	Bacteria	Corynebacterium	0	0
SRS013637	61KTNAAXX100617:8:61:5858:1774/2	Clustering-based_subsystems	Bacteria	Dietzia	0	0
SRS013637	61KTPAAXX100617:1:57:5216:6334/1	Clustering-based_subsystems	Bacteria	Corynebacteriaceae	0	0
SRS013637	61KTPAAXX100617:1:57:5216:6334/2	Clustering-based_subsystems	Bacteria	Corynebacteriaceae	0	0
SRS013637	61KTPAAXX100617:1:36:9583:19829/1	Clustering-based_subsystems	Bacteria	Corynebacterium	0	0
SRS013637	61KTNAAXX100617:8:5:12349:12443/2	Clustering-based_subsystems	Bacteria	Corynebacteriaceae	0	0
SRS013637	61KTNAAXX100617:8:5:12349:12443/1	Clustering-based_subsystems	Bacteria	Corynebacteriaceae	0	0
SRS013637	61KTPAAXX100617:1:8:12700:10884/1	Clustering-based_subsystems	Bacteria	Corynebacteriaceae	0	0
SRS013637	61KTPAAXX100617:1:8:12700:10884/2	Clustering-based_subsystems	Bacteria	Corynebacteriaceae	0	0
SRS013637	61JENAAXX100505:2:41:9213:16048/1	Clustering-based_subsystems	Bacteria	Corynebacteriaceae	0	0
SRS013637	61KTPAAXX100617:1:78:5429:16373/1	Clustering-based_subsystems	Bacteria	Corynebacteriaceae	0	0
SRS013637	61KTPAAXX100617:1:78:5429:16373/2	Clustering-based_subsystems	Bacteria	Corynebacteriaceae	0	0
SRS013637	61KTNAAXX100617:8:12:8771:1050/1	Clustering-based_subsystems	Bacteria	Corynebacteriaceae	0	0
SRS013637	61KTNAAXX100617:8:12:8771:1050/2	Clustering-based_subsystems	Bacteria	Corynebacteriaceae	0	0
SRS013637	61KTPAAXX100617:1:11:9065:16268/1	Iron_acquisition_and_metabolism	Bacteria	Corynebacterium	0	0
SRS013637	61KTPAAXX100617:1:11:9065:16268/2	Iron_acquisition_and_metabolism	Bacteria	Corynebacterium	0	0
SRS013637	61KTPAAXX100617:1:67:17178:3316/2	Iron_acquisition_and_metabolism	Bacteria	Corynebacterium	0	0
SRS013637	61KTPAAXX100617:1:21:10519:9062/2	Iron_acquisition_and_metabolism	Bacteria	Corynebacteriaceae	0	0
SRS013637	61KTNAAXX100617:8:75:4563:12202/1	Iron_acquisition_and_metabolism	Bacteria	Corynebacterium	0	0
SRS013637	61KTNAAXX100617:8:75:4563:12202/2	Iron_acquisition_and_metabolism	Bacteria	Corynebacterium	0	0
SRS013637	61KTPAAXX100617:1:64:15883:18876/2	Iron_acquisition_and_metabolism	Bacteria	Corynebacterium	0	0
SRS013637	61KTPAAXX100617:1:64:15883:18876/1	Iron_acquisition_and_metabolism	Bacteria	Corynebacterium	0	0
SRS013637	61KTPAAXX100617:1:52:7287:7492/1	Iron_acquisition_and_metabolism	Bacteria	Corynebacterium	0	0
SRS013637	61KTPAAXX100617:1:52:7287:7492/2	Iron_acquisition_and_metabolism	Bacteria	Corynebacterium	0	0
SRS013637	61KTPAAXX100617:1:60:6274:2145/1	Iron_acquisition_and_metabolism	Bacteria	Corynebacterium	0	0
SRS013637	61KTPAAXX100617:1:65:5978:19422/1	Iron_acquisition_and_metabolism	Bacteria	Corynebacterium	0	0
SRS013637	61KTPAAXX100617:1:65:5978:19422/2	Iron_acquisition_and_metabolism	Bacteria	Corynebacteriaceae	0	0
SRS013637	61KTPAAXX100617:1:24:5207:1794/2	Iron_acquisition_and_metabolism	Bacteria	Corynebacterium	0	0
SRS013637	61KTPAAXX100617:1:24:5207:1794/1	Iron_acquisition_and_metabolism	Bacteria	Corynebacterium	0	0
SRS013637	61KTNAAXX100617:8:2:8927:4084/2	Iron_acquisition_and_metabolism	Bacteria	Corynebacterium	0	0
SRS013637	61JENAAXX100505:2:30:16830:15621/2	Iron_acquisition_and_metabolism	Bacteria	Corynebacterium	0	0
SRS013637	61KTPAAXX100617:1:21:10519:9062/1	Iron_acquisition_and_metabolism	Bacteria	Corynebacteriaceae	0	0
SRS013637	61KTPAAXX100617:1:1:8701:9921/1	Membrane_Transport	Bacteria	Cellulomonas	0	0
SRS013637	61KTPAAXX100617:1:1:8701:9921/2	Membrane_Transport	Bacteria	Nakamurella	0	0
SRS013637	61KTPAAXX100617:1:66:12907:14963/2	Regulation_and_Cell_signaling	Bacteria	Streptococcus	0	0.14738
SRS013637	61KTPAAXX100617:1:66:12907:14963/1	Regulation_and_Cell_signaling	Bacteria	Streptococcus	0	0.14738
SRS013637	61JENAAXX100505:1:37:13888:10934/2	Regulation_and_Cell_signaling	Bacteria	Staphylococcus	0	0
SRS013637	61JENAAXX100505:1:37:13888:10934/1	Regulation_and_Cell_signaling	Bacteria	Staphylococcus	0	0
SRS013637	61KTPAAXX100617:1:3:4829:18915/1	Regulation_and_Cell_signaling	Bacteria	Streptococcus	0	0.14738
SRS013637	61JENAAXX100505:2:58:14561:5169/2	Virulence	Bacteria	Staphylococcus	0	0
SRS013637	61JENAAXX100505:2:38:11911:16219/2	Virulence	Bacteria	Staphylococcus	0	0
SRS013637	61JENAAXX100505:2:38:11911:16219/1	Virulence	Bacteria	Staphylococcus	0	0
SRS013637	61JENAAXX100505:1:41:2650:17117/2	Virulence	Bacteria	Staphylococcus	0	0
SRS013637	61JENAAXX100505:1:41:2650:17117/1	Virulence	Bacteria	Staphylococcus	0	0
SRS013637	61JENAAXX100505:2:85:12504:18524/1	Virulence	Bacteria	Staphylococcus	0	0
SRS013637	61KTPAAXX100617:1:91:10256:17959/2	Virulence	Bacteria	Streptococcus	0	0.14738
SRS013637	61JENAAXX100505:2:85:12504:18524/2	Virulence	Bacteria	Staphylococcus	0	0
SRS013637	61JENAAXX100505:1:48:19460:9816/2	Virulence	Bacteria	Staphylococcus	0	0
SRS013637	61KTPAAXX100617:1:3:1735:4726/2	Virulence,_Disease_and_Defense	Bacteria	Staphylococcus	0	0
SRS013637	61KTPAAXX100617:1:3:1735:4726/1	Virulence,_Disease_and_Defense	Bacteria	Staphylococcus	0	0
SRS013956	HWUSI-EAS729_102434438:7:84:18010:2944/1	Regulation_and_Cell_signaling	Bacteria	Streptococcus	0	0
SRS013956	HWUSI-EAS729_102434438:7:52:14070:4159/2	Virulence,_Disease_and_Defense	Bacteria	Staphylococcus	0	0
SRS013956	HWUSI-EAS729_102434438:8:49:16931:3779/1	Virulence,_Disease_and_Defense	Bacteria	Staphylococcus	0	0
SRS013956	HWUSI-EAS729_102434438:8:49:16931:3779/2	Virulence,_Disease_and_Defense	Bacteria	Staphylococcus	0	0
SRS013956	HWUSI-EAS729_102434438:7:106:14694:16496/2	Virulence,_Disease_and_Defense	Bacteria	Staphylococcus	0	0
SRS013956	HWUSI-EAS729_102434438:7:13:4049:6877/1	Virulence,_Disease_and_Defense	Bacteria	Staphylococcus	0	0
SRS013956	HWUSI-EAS729_102434438:7:79:5851:8014/1	Virulence,_Disease_and_Defense	Bacteria	Staphylococcus	0	0
SRS013956	HWUSI-EAS729_102434438:7:106:14694:16496/1	Virulence,_Disease_and_Defense	Bacteria	Staphylococcus	0	0
SRS013956	HWUSI-EAS729_102434438:7:79:5851:8014/2	Virulence,_Disease_and_Defense	Bacteria	Staphylococcus	0	0
SRS013956	HWUSI-EAS729_102434438:7:88:10292:17337/1	Virulence,_Disease_and_Defense	Bacteria	Staphylococcus	0	0
SRS013956	HWUSI-EAS729_102434438:7:88:10292:17337/2	Virulence,_Disease_and_Defense	Bacteria	Staphylococcus	0	0
SRS014464	HWI-EAS109_102538554:1:54:9317:7904/1	Virulence	Bacteria	Escherichia	0	0
SRS014464	HWI-EAS109_102538554:1:54:9317:7904/2	Virulence	Bacteria	Escherichia	0	0
SRS015269	HWI-EAS324_102705821:1:32:6716:11917/2	Amino_Acids_and_Derivatives	Bacteria	Propionibacteriaceae	0	0
SRS015269	HWI-EAS324_102705821:1:29:10715:15883/1	Amino_Acids_and_Derivatives	Bacteria	Pasteurella	0	0
SRS015269	HWI-EAS324_102705821:1:114:13022:9631/1	Amino_Acids_and_Derivatives	Bacteria	Propionibacteriaceae	0	0
SRS015269	HWI-EAS324_102705821:1:100:10811:5152/1	Amino_Acids_and_Derivatives	Bacteria	Propionibacterium	0	4.35403
SRS015269	HWI-EAS324_102705821:2:95:1113:15172/1	Amino_Acids_and_Derivatives	Bacteria	Propionibacterium	0	4.35403
SRS015269	HWI-EAS324_102705821:1:111:15961:17242/1	Amino_Acids_and_Derivatives	Bacteria	Propionibacterium	0	4.35403
SRS015269	HWI-EAS324_102705821:2:98:6408:6021/2	Amino_Acids_and_Derivatives	Bacteria	Propionibacteriaceae	0	0
SRS015269	HWI-EAS324_102705821:2:45:5022:10490/1	Amino_Acids_and_Derivatives	Bacteria	Propionibacteriaceae	0	0
SRS015269	HWI-EAS324_102705821:1:45:7369:4349/2	Amino_Acids_and_Derivatives	Bacteria	Propionibacteriaceae	0	0
SRS015269	HWI-EAS324_102705821:1:104:17873:2725/2	Amino_Acids_and_Derivatives	Bacteria	Propionibacteriaceae	0	0
SRS015269	HWI-EAS324_102705821:1:73:8973:10427/2	Amino_Acids_and_Derivatives	Bacteria	Pasteurella	0	0
SRS015269	HWI-EAS324_102705821:1:120:6813:1880/2	Amino_Acids_and_Derivatives	Bacteria	Propionibacterium	0	4.35403
SRS015269	HWI-EAS324_102705821:2:61:7111:6113/2	Amino_Acids_and_Derivatives	Bacteria	Propionibacteriaceae	0	0
SRS015269	HWI-EAS324_102705821:1:42:10906:14503/2	Amino_Acids_and_Derivatives	Bacteria	Propionibacterium	0	4.35403
SRS015269	HWI-EAS324_102705821:1:42:10906:14503/1	Amino_Acids_and_Derivatives	Bacteria	Propionibacterium	0	4.35403
SRS015269	HWI-EAS324_102705821:2:26:16276:7237/2	Amino_Acids_and_Derivatives	Bacteria	Propionibacterium	0	4.35403
SRS015269	HWI-EAS324_102705821:2:26:16276:7237/1	Amino_Acids_and_Derivatives	Bacteria	Propionibacterium	0	4.35403
SRS015269	HWI-EAS324_102705821:1:45:7369:4349/1	Amino_Acids_and_Derivatives	Bacteria	Propionibacteriaceae	0	0
SRS015269	HWI-EAS324_102705821:2:14:18822:4604/1	Amino_Acids_and_Derivatives	Bacteria	Propionibacterium	0	4.35403
SRS015269	HWI-EAS324_102705821:2:14:18822:4604/2	Amino_Acids_and_Derivatives	Bacteria	Propionibacterium	0	4.35403
SRS015269	HWI-EAS324_102705821:2:81:6797:14635/1	Amino_Acids_and_Derivatives	Bacteria	Propionibacterium	0	4.35403
SRS015269	HWI-EAS324_102705821:2:81:6797:14635/2	Amino_Acids_and_Derivatives	Bacteria	Propionibacterium	0	4.35403
SRS015269	HWI-EAS324_102705821:1:98:12251:20055/2	Carbohydrates	Bacteria	Propionibacterium	0	4.35403
SRS015269	HWI-EAS324_102705821:1:98:18751:10134/1	Carbohydrates	Bacteria	Propionibacteriaceae	0	0
SRS015269	HWI-EAS324_102705821:1:42:16677:15578/2	Carbohydrates	Bacteria	Lactococcus	0	0
SRS015269	HWI-EAS324_102705821:1:42:16677:15578/1	Carbohydrates	Bacteria	Lactococcus	0	0
SRS015269	HWI-EAS324_102705821:1:10:10072:18352/2	Carbohydrates	Bacteria	Propionibacteriaceae	0	0
SRS015269	HWI-EAS324_102705821:2:105:8687:11840/2	Carbohydrates	Bacteria	Propionibacterium	0	4.35403
SRS015269	HWI-EAS324_102705821:2:105:8687:11840/1	Carbohydrates	Bacteria	Propionibacterium	0	4.35403
SRS015269	HWI-EAS324_102705821:1:105:11186:8197/2	Cell_Wall_and_Capsule	Bacteria	Staphylococcus	0	0
SRS015269	HWI-EAS324_102705821:1:105:11186:8197/1	Cell_Wall_and_Capsule	Bacteria	Staphylococcus	0	0
SRS015269	HWI-EAS324_102705821:2:108:16493:16994/2	Cell_Wall_and_Capsule	Bacteria	Bacteroides	0	0
SRS015269	HWI-EAS324_102705821:1:62:4834:19483/2	Cell_Wall_and_Capsule	Bacteria	Staphylococcus	0	0
SRS015269	HWI-EAS324_102705821:1:62:4834:19483/1	Cell_Wall_and_Capsule	Bacteria	Staphylococcus	0	0
SRS015269	HWI-EAS324_102705821:1:20:17222:15101/1	Cell_Wall_and_Capsule	Bacteria	Bacteroides	0	0
SRS015269	HWI-EAS324_102705821:2:108:16493:16994/1	Cell_Wall_and_Capsule	Bacteria	Bacteroides	0	0
SRS015269	HWI-EAS324_102705821:1:80:1725:9354/2	Clustering-based_subsystems	Bacteria	Dolosigranulum	0	0
SRS015269	HWI-EAS324_102705821:1:82:3167:1767/2	Clustering-based_subsystems	Bacteria	Bacillales	0	0
SRS015269	HWI-EAS324_102705821:1:45:9481:5386/2	Clustering-based_subsystems	Bacteria	Streptococcus	0	0
SRS015269	HWI-EAS324_102705821:1:45:9481:5386/1	Clustering-based_subsystems	Bacteria	Streptococcus	0	0
SRS015269	HWI-EAS324_102705821:1:52:8212:2812/1	Iron_acquisition_and_metabolism	Bacteria	Corynebacterium	0	0
SRS015269	HWI-EAS324_102705821:1:100:14959:7065/1	Iron_acquisition_and_metabolism	Bacteria	Corynebacterium	0	0
SRS015269	HWI-EAS324_102705821:1:76:4566:3636/2	Iron_acquisition_and_metabolism	Bacteria	Corynebacteriaceae	0	0
SRS015269	HWI-EAS324_102705821:2:26:14759:17960/2	Iron_acquisition_and_metabolism	Bacteria	Corynebacterium	0	0
SRS015269	HWI-EAS324_102705821:2:26:14759:17960/1	Iron_acquisition_and_metabolism	Bacteria	Corynebacterium	0	0
SRS015269	HWI-EAS324_102705821:2:26:5144:12654/1	Iron_acquisition_and_metabolism	Bacteria	Corynebacterium	0	0
SRS015269	HWI-EAS324_102705821:1:21:7973:7893/2	Iron_acquisition_and_metabolism	Bacteria	Corynebacterium	0	0
SRS015269	HWI-EAS324_102705821:2:23:16228:19110/2	Iron_acquisition_and_metabolism	Bacteria	Corynebacterium	0	0
SRS015269	HWI-EAS324_102705821:2:107:9125:1637/1	Iron_acquisition_and_metabolism	Bacteria	Corynebacterium	0	0
SRS015269	HWI-EAS324_102705821:2:80:6044:4561/2	Iron_acquisition_and_metabolism	Bacteria	Corynebacterium	0	0
SRS015269	HWI-EAS324_102705821:2:80:6044:4561/1	Iron_acquisition_and_metabolism	Bacteria	Corynebacterium	0	0
SRS015269	HWI-EAS324_102705821:1:105:11841:9329/2	Iron_acquisition_and_metabolism	Bacteria	Corynebacterium	0	0
SRS015269	HWI-EAS324_102705821:2:52:13088:11094/1	Iron_acquisition_and_metabolism	Bacteria	Corynebacterium	0	0
SRS015269	HWI-EAS324_102705821:2:52:13088:11094/2	Iron_acquisition_and_metabolism	Bacteria	Corynebacterium	0	0
SRS015269	HWI-EAS324_102705821:2:120:1532:3607/2	Iron_acquisition_and_metabolism	Bacteria	Corynebacterium	0	0
SRS015269	HWI-EAS324_102705821:1:105:10275:9958/1	Iron_acquisition_and_metabolism	Bacteria	Corynebacterium	0	0
SRS015269	HWI-EAS324_102705821:1:105:10275:9958/2	Iron_acquisition_and_metabolism	Bacteria	Corynebacterium	0	0
SRS015269	HWI-EAS324_102705821:1:103:9383:4242/1	Iron_acquisition_and_metabolism	Bacteria	Corynebacteriaceae	0	0
SRS015269	HWI-EAS324_102705821:1:63:4526:13398/1	Iron_acquisition_and_metabolism	Bacteria	Corynebacterium	0	0
SRS015269	HWI-EAS324_102705821:1:63:4526:13398/2	Iron_acquisition_and_metabolism	Bacteria	Corynebacterium	0	0
SRS015269	HWI-EAS324_102705821:1:4:15589:10816/2	Iron_acquisition_and_metabolism	Bacteria	Corynebacterium	0	0
SRS015269	HWI-EAS324_102705821:1:10:3358:7761/1	Iron_acquisition_and_metabolism	Bacteria	Corynebacteriaceae	0	0
SRS015269	HWI-EAS324_102705821:1:62:14370:17059/1	Iron_acquisition_and_metabolism	Bacteria	Corynebacterium	0	0
SRS015269	HWI-EAS324_102705821:1:62:14370:17059/2	Iron_acquisition_and_metabolism	Bacteria	Corynebacteriaceae	0	0
SRS015269	HWI-EAS324_102705821:2:2:11257:7166/1	Iron_acquisition_and_metabolism	Bacteria	Corynebacterium	0	0
SRS015269	HWI-EAS324_102705821:2:2:11257:7166/2	Iron_acquisition_and_metabolism	Bacteria	Corynebacterium	0	0
SRS015269	HWI-EAS324_102705821:1:76:4566:3636/1	Iron_acquisition_and_metabolism	Bacteria	Corynebacteriaceae	0	0
SRS015269	HWI-EAS324_102705821:2:54:6347:4959/1	Iron_acquisition_and_metabolism	Bacteria	Corynebacterium	0	0
SRS015269	HWI-EAS324_102705821:2:54:6347:4959/2	Iron_acquisition_and_metabolism	Bacteria	Corynebacterium	0	0
SRS015269	HWI-EAS324_102705821:2:106:6533:7233/1	Iron_acquisition_and_metabolism	Bacteria	Corynebacterium	0	0
SRS015269	HWI-EAS324_102705821:2:106:6533:7233/2	Iron_acquisition_and_metabolism	Bacteria	Corynebacterium	0	0
SRS015269	HWI-EAS324_102705821:1:1:6349:4812/2	Iron_acquisition_and_metabolism	Bacteria	Corynebacteriaceae	0	0
SRS015269	HWI-EAS324_102705821:2:94:12135:12941/2	Iron_acquisition_and_metabolism	Bacteria	Corynebacterium	0	0
SRS015269	HWI-EAS324_102705821:2:94:12135:12941/1	Iron_acquisition_and_metabolism	Bacteria	Corynebacteriaceae	0	0
SRS015269	HWI-EAS324_102705821:1:17:6383:4822/2	Iron_acquisition_and_metabolism	Bacteria	Corynebacterium	0	0
SRS015269	HWI-EAS324_102705821:2:71:2387:16743/2	Iron_acquisition_and_metabolism	Bacteria	Corynebacterium	0	0
SRS015269	HWI-EAS324_102705821:2:61:17777:14774/2	Iron_acquisition_and_metabolism	Bacteria	Corynebacterium	0	0
SRS015269	HWI-EAS324_102705821:2:54:2324:10017/1	Iron_acquisition_and_metabolism	Bacteria	Corynebacteriaceae	0	0
SRS015269	HWI-EAS324_102705821:2:54:2324:10017/2	Iron_acquisition_and_metabolism	Bacteria	Corynebacterium	0	0
SRS015269	HWI-EAS324_102705821:1:10:3358:7761/2	Iron_acquisition_and_metabolism	Bacteria	Corynebacteriaceae	0	0
SRS015269	HWI-EAS324_102705821:1:108:11624:11898/2	Iron_acquisition_and_metabolism	Bacteria	Corynebacteriaceae	0	0
SRS015269	HWI-EAS324_102705821:1:108:11624:11898/1	Iron_acquisition_and_metabolism	Bacteria	Corynebacterium	0	0
SRS015269	HWI-EAS324_102705821:1:14:7229:2709/1	Iron_acquisition_and_metabolism	Bacteria	Corynebacterium	0	0
SRS015269	HWI-EAS324_102705821:1:71:10519:2679/2	Protein_Metabolism	Bacteria	Vibrio	0	0
SRS015269	HWI-EAS324_102705821:2:61:7914:11406/1	Protein_Metabolism	Bacteria	Vibrio	0	0
SRS015269	HWI-EAS324_102705821:1:60:2260:7492/1	Regulation_and_Cell_signaling	Bacteria	Streptococcus	0	0
SRS015269	HWI-EAS324_102705821:2:11:18931:10234/1	Regulation_and_Cell_signaling	Bacteria	Streptococcus	0	0
SRS015269	HWI-EAS324_102705821:2:120:12058:7322/1	Regulation_and_Cell_signaling	Bacteria	Streptococcus	0	0
SRS015269	HWI-EAS324_102705821:1:73:1432:17227/2	Virulence	Bacteria	Finegoldia	0	0.03802
SRS015269	HWI-EAS324_102705821:1:73:1432:17227/1	Virulence	Bacteria	Finegoldia	0	0.03802
SRS015269	HWI-EAS324_102705821:2:97:16562:4345/1	Virulence	Bacteria	Staphylococcus	0	0
SRS015269	HWI-EAS324_102705821:2:97:16562:4345/2	Virulence	Bacteria	Staphylococcus	0	0
SRS015269	HWI-EAS324_102705821:2:94:14556:18670/2	Virulence	Bacteria	Staphylococcus	0	0
SRS015269	HWI-EAS324_102705821:1:8:15119:13611/1	Virulence	Bacteria	Finegoldia	0	0.03802
SRS015269	HWI-EAS324_102705821:2:53:15762:2289/2	Virulence	Bacteria	Staphylococcus	0	0
SRS015269	HWI-EAS324_102705821:1:26:9631:4077/1	Virulence	Bacteria	Gordonia	0	0
SRS015269	HWI-EAS324_102705821:2:24:2750:15236/2	Virulence	Bacteria	Finegoldia	0	0.03802
SRS015269	HWI-EAS324_102705821:2:24:2750:15236/1	Virulence	Bacteria	Finegoldia	0	0.03802
SRS015269	HWI-EAS324_102705821:1:100:11294:3062/2	Virulence	Bacteria	Butyrivibrio	0	0
SRS015269	HWI-EAS324_102705821:1:100:11294:3062/1	Virulence	Bacteria	environmental samples	0	0
SRS015269	HWI-EAS324_102705821:2:94:14556:18670/1	Virulence	Bacteria	Staphylococcus	0	0
SRS015269	HWI-EAS324_102705821:1:104:11273:17777/2	Virulence	Bacteria	Staphylococcus	0	0
SRS015269	HWI-EAS324_102705821:2:110:19276:8269/2	Virulence,_Disease_and_Defense	Bacteria	Bacteroidaceae	0	0
SRS015269	HWI-EAS324_102705821:2:110:19276:8269/1	Virulence,_Disease_and_Defense	Bacteria	Bacteroidaceae	0	0
SRS015269	HWI-EAS324_102705821:1:23:7893:3357/2	Virulence,_Disease_and_Defense	Bacteria	Streptococcus	0	0
SRS015430	HWUSI-EAS1587_102507585:2:20:12998:7071/2	Phages,_Prophages,_Transposable_elements,_Plasmids	Bacteria	Staphylococcus	0	0
SRS015430	HWUSI-EAS1587_102507585:1:50:10824:10559/2	Regulation_and_Cell_signaling	Bacteria	Bacillales	0	0
SRS015430	HWUSI-EAS1587_102507585:1:102:19481:1966/1	Regulation_and_Cell_signaling	Bacteria	Staphylococcus	0	0
SRS015430	HWUSI-EAS1587_102507585:2:16:13180:13765/1	Regulation_and_Cell_signaling	Bacteria	Staphylococcus	0	0
SRS015430	HWUSI-EAS1587_102507585:2:16:13180:13765/2	Regulation_and_Cell_signaling	Bacteria	Bacillales	0	0
SRS015430	HWUSI-EAS1587_102507585:2:39:13588:20576/2	Regulation_and_Cell_signaling	Bacteria	Streptococcus	0	0
SRS015430	HWUSI-EAS1587_102507585:2:39:13588:20576/1	Regulation_and_Cell_signaling	Bacteria	Streptococcus	0	0
SRS015430	HWUSI-EAS1587_102507585:2:36:15199:13049/2	Regulation_and_Cell_signaling	Bacteria	Bacillales	0	0
SRS015430	HWUSI-EAS1587_102507585:1:50:10824:10559/1	Regulation_and_Cell_signaling	Bacteria	Staphylococcus	0	0
SRS015430	HWUSI-EAS1587_102507585:2:12:18039:16039/1	Regulation_and_Cell_signaling	Bacteria	Bacillales	0	0
SRS015430	HWUSI-EAS1587_102507585:2:110:8697:15427/2	Virulence	Bacteria	Finegoldia	0	0
SRS015430	HWUSI-EAS1587_102507585:2:110:8697:15427/1	Virulence	Bacteria	Finegoldia	0	0
SRS015430	HWUSI-EAS1587_102507585:2:26:11258:1770/1	Virulence	Bacteria	Staphylococcus	0	0
SRS015430	HWUSI-EAS1587_102507585:2:26:11258:1770/2	Virulence	Bacteria	Staphylococcus	0	0
SRS015430	HWUSI-EAS1587_102507585:1:30:10766:19199/2	Virulence	Bacteria	Staphylococcus	0	0
SRS015430	HWUSI-EAS1587_102507585:2:89:6965:14253/2	Virulence	Bacteria	Staphylococcus	0	0
SRS015430	HWUSI-EAS1587_102507585:2:87:19589:4441/2	Virulence	Bacteria	Staphylococcus	0	0
SRS015430	HWUSI-EAS1587_102507585:2:87:19589:4441/1	Virulence	Bacteria	Staphylococcus	0	0
SRS015430	HWUSI-EAS1587_102507585:2:98:1488:14356/1	Virulence	Bacteria	Staphylococcus	0	0
SRS015430	HWUSI-EAS1587_102507585:2:98:1488:14356/2	Virulence	Bacteria	Staphylococcus	0	0
SRS015430	HWUSI-EAS1587_102507585:2:100:8877:10222/2	Virulence	Bacteria	Staphylococcus	0	0
SRS015430	HWUSI-EAS1587_102507585:1:54:17243:10833/1	Virulence	Bacteria	Staphylococcus	0	0
SRS015430	HWUSI-EAS1587_102507585:1:54:17243:10833/2	Virulence	Bacteria	Staphylococcus	0	0
SRS015430	HWUSI-EAS1587_102507585:2:89:6965:14253/1	Virulence	Bacteria	Staphylococcus	0	0
SRS015430	HWUSI-EAS1587_102507585:1:30:10766:19199/1	Virulence	Bacteria	Staphylococcus	0	0
SRS015430	HWUSI-EAS1587_102507585:1:6:3603:6077/2	Virulence,_Disease_and_Defense	Bacteria	Staphylococcus	0	0
SRS015430	HWUSI-EAS1587_102507585:1:6:3603:6077/1	Virulence,_Disease_and_Defense	Bacteria	Staphylococcus	0	0
SRS015450	HWUSI-EAS1605_102894957:7:53:3410:17319/2	Cell_Wall_and_Capsule	Bacteria	Staphylococcus	0	0
SRS015450	HWUSI-EAS1605_102894957:8:32:16357:17352/2	Iron_acquisition_and_metabolism	Bacteria	Corynebacterium	0	0.81069
SRS015450	HWUSI-EAS1605_102894957:8:27:7401:12965/2	Iron_acquisition_and_metabolism	Bacteria	Corynebacterium	0	0.81069
SRS015450	HWUSI-EAS1605_102894957:8:27:7401:12965/1	Iron_acquisition_and_metabolism	Bacteria	Corynebacterium	0	0.81069
SRS015450	HWUSI-EAS1605_102894957:8:43:14097:21129/1	Iron_acquisition_and_metabolism	Bacteria	Corynebacterium	0	0.81069
SRS015450	HWUSI-EAS1605_102894957:7:68:7276:1937/1	Iron_acquisition_and_metabolism	Bacteria	Corynebacterium	0	0.81069
SRS015450	HWUSI-EAS1605_102894957:8:7:5922:5996/1	Iron_acquisition_and_metabolism	Bacteria	Corynebacterium	0	0.81069
SRS015450	HWUSI-EAS1605_102894957:8:7:5922:5996/2	Iron_acquisition_and_metabolism	Bacteria	Corynebacterium	0	0.81069
SRS015450	HWUSI-EAS1605_102894957:7:10:15775:11355/2	Iron_acquisition_and_metabolism	Bacteria	Staphylococcus	0	0
SRS015450	HWUSI-EAS1605_102894957:8:14:5350:5428/1	Iron_acquisition_and_metabolism	Bacteria	Corynebacterium	0	0.81069
SRS015450	HWUSI-EAS1605_102894957:8:17:8830:11087/1	Iron_acquisition_and_metabolism	Bacteria	Corynebacterium	0	0.81069
SRS015450	HWUSI-EAS1605_102894957:8:17:8830:11087/2	Iron_acquisition_and_metabolism	Bacteria	Corynebacterium	0	0.81069
SRS015450	HWUSI-EAS1605_102894957:8:69:2102:9083/1	Iron_acquisition_and_metabolism	Bacteria	Corynebacterium	0	0.81069
SRS015450	HWUSI-EAS1605_102894957:8:69:2102:9083/2	Iron_acquisition_and_metabolism	Bacteria	Corynebacterium	0	0.81069
SRS015450	HWUSI-EAS1605_102894957:8:14:5350:5428/2	Iron_acquisition_and_metabolism	Bacteria	Corynebacterium	0	0.81069
SRS015450	HWUSI-EAS1605_102894957:8:88:12887:16822/1	Iron_acquisition_and_metabolism	Bacteria	Corynebacterium	0	0.81069
SRS015450	HWUSI-EAS1605_102894957:8:88:12887:16822/2	Iron_acquisition_and_metabolism	Bacteria	Corynebacterium	0	0.81069
SRS015450	HWUSI-EAS1605_102894957:7:68:7276:1937/2	Iron_acquisition_and_metabolism	Bacteria	Corynebacterium	0	0.81069
SRS015450	HWUSI-EAS1605_102894957:8:32:14283:15228/2	Iron_acquisition_and_metabolism	Bacteria	Staphylococcus	0	0
SRS015450	HWUSI-EAS1605_102894957:8:32:14283:15228/1	Iron_acquisition_and_metabolism	Bacteria	Staphylococcus	0	0
SRS015450	HWUSI-EAS1605_102894957:8:34:2925:5206/2	Regulation_and_Cell_signaling	Bacteria	Staphylococcus	0	0
SRS015450	HWUSI-EAS1605_102894957:7:76:8214:6384/2	Regulation_and_Cell_signaling	Bacteria	Streptococcus	0	0
SRS015450	HWUSI-EAS1605_102894957:7:91:12830:19845/1	Regulation_and_Cell_signaling	Bacteria	Staphylococcus	0	0
SRS015450	HWUSI-EAS1605_102894957:7:91:12830:19845/2	Regulation_and_Cell_signaling	Bacteria	Staphylococcus	0	0
SRS015450	HWUSI-EAS1605_102894957:8:34:2925:5206/1	Regulation_and_Cell_signaling	Bacteria	Bacillales	0	0
SRS015450	HWUSI-EAS1605_102894957:7:40:16041:20604/2	Regulation_and_Cell_signaling	Bacteria	Streptococcus	0	0
SRS015450	HWUSI-EAS1605_102894957:7:91:19308:19409/1	Virulence	Bacteria	Staphylococcus	0	0
SRS015450	HWUSI-EAS1605_102894957:7:70:15187:21109/1	Virulence	Bacteria	Staphylococcus	0	0
SRS015450	HWUSI-EAS1605_102894957:7:8:16190:7026/2	Virulence	Bacteria	Staphylococcus	0	0
SRS015450	HWUSI-EAS1605_102894957:7:8:16190:7026/1	Virulence	Bacteria	Staphylococcus	0	0
SRS015450	HWUSI-EAS1605_102894957:7:70:15187:21109/2	Virulence	Bacteria	Staphylococcus	0	0
SRS015450	HWUSI-EAS1605_102894957:8:111:17453:7410/1	Virulence	Bacteria	Staphylococcus	0	0
SRS015450	HWUSI-EAS1605_102894957:7:46:5936:18962/1	Virulence	Bacteria	Staphylococcus	0	0
SRS015450	HWUSI-EAS1605_102894957:7:46:5936:18962/2	Virulence	Bacteria	Staphylococcus	0	0
SRS015450	HWUSI-EAS1605_102894957:7:23:15389:5226/1	Virulence	Bacteria	Streptococcus	0	0
SRS015450	HWUSI-EAS1605_102894957:7:23:15389:5226/2	Virulence	Bacteria	Streptococcus	0	0
SRS015450	HWUSI-EAS1605_102894957:8:17:5384:14679/1	Virulence,_Disease_and_Defense	Bacteria	Staphylococcus	0	0
SRS015450	HWUSI-EAS1605_102894957:8:17:5384:14679/2	Virulence,_Disease_and_Defense	Bacteria	Staphylococcus	0	0
SRS015640	HWI-EAS109_102883399:4:21:5678:11959/2	Amino_Acids_and_Derivatives	Bacteria	Propionibacteriaceae	0	0
SRS015640	HWI-EAS109_102883399:4:21:5678:11959/1	Amino_Acids_and_Derivatives	Bacteria	Propionibacteriaceae	0	0
SRS015640	HWI-EAS109_102883399:3:52:5688:11548/2	Amino_Acids_and_Derivatives	Bacteria	Propionibacteriaceae	0	0
SRS015640	HWI-EAS109_102883399:4:95:8197:4743/1	Amino_Acids_and_Derivatives	Bacteria	Propionibacteriaceae	0	0
SRS015640	HWI-EAS109_102883399:3:82:15952:1258/1	Amino_Acids_and_Derivatives	Bacteria	Propionibacterium	0	63.1612
SRS015640	HWI-EAS109_102883399:3:2:13563:18414/1	Amino_Acids_and_Derivatives	Bacteria	Propionibacterium	0	63.1612
SRS015640	HWI-EAS109_102883399:3:2:13563:18414/2	Amino_Acids_and_Derivatives	Bacteria	Propionibacterium	0	63.1612
SRS015640	HWI-EAS109_102883399:3:36:4636:14915/2	Amino_Acids_and_Derivatives	Bacteria	Propionibacterium	0	63.1612
SRS015640	HWI-EAS109_102883399:4:95:8197:4743/2	Amino_Acids_and_Derivatives	Bacteria	Propionibacteriaceae	0	0
SRS015640	HWI-EAS109_102883399:3:82:15952:1258/2	Amino_Acids_and_Derivatives	Bacteria	Propionibacterium	0	63.1612
SRS015640	HWI-EAS109_102883399:4:58:4995:14713/2	Amino_Acids_and_Derivatives	Bacteria	Propionibacterium	0	63.1612
SRS015640	HWI-EAS109_102883399:4:58:4995:14713/1	Amino_Acids_and_Derivatives	Bacteria	Propionibacterium	0	63.1612
SRS015640	HWI-EAS109_102883399:4:23:5841:13351/2	Amino_Acids_and_Derivatives	Bacteria	Propionibacteriaceae	0	0
SRS015640	HWI-EAS109_102883399:4:23:5841:13351/1	Amino_Acids_and_Derivatives	Bacteria	Propionibacteriaceae	0	0
SRS015640	HWI-EAS109_102883399:4:51:16814:13371/2	Carbohydrates	Bacteria	Propionibacterium	0	63.1612
SRS015640	HWI-EAS109_102883399:4:69:19329:16145/1	Cell_Wall_and_Capsule	Bacteria	Staphylococcus	0	0
SRS015640	HWI-EAS109_102883399:4:69:19329:16145/2	Cell_Wall_and_Capsule	Bacteria	Staphylococcus	0	0
SRS015640	HWI-EAS109_102883399:4:65:15581:19845/1	Clustering-based_subsystems	Bacteria	Corynebacterium	0	0
SRS015640	HWI-EAS109_102883399:3:93:16545:9590/1	Clustering-based_subsystems	Bacteria	Corynebacteriaceae	0	0
SRS015640	HWI-EAS109_102883399:4:70:12911:12533/2	Clustering-based_subsystems	Bacteria	Corynebacteriaceae	0	0
SRS015640	HWI-EAS109_102883399:3:115:3055:11696/1	Clustering-based_subsystems	Bacteria	Corynebacterium	0	0
SRS015640	HWI-EAS109_102883399:3:115:3055:11696/2	Clustering-based_subsystems	Bacteria	Corynebacterium	0	0
SRS015640	HWI-EAS109_102883399:4:11:14338:20288/2	Clustering-based_subsystems	Bacteria	Corynebacteriaceae	0	0
SRS015640	HWI-EAS109_102883399:3:95:13302:20603/1	Clustering-based_subsystems	Bacteria	Corynebacteriaceae	0	0
SRS015640	HWI-EAS109_102883399:4:93:9078:5371/1	Clustering-based_subsystems	Bacteria	Corynebacterium	0	0
SRS015640	HWI-EAS109_102883399:3:37:2274:16844/1	Clustering-based_subsystems	Bacteria	Corynebacteriaceae	0	0
SRS015640	HWI-EAS109_102883399:3:37:2274:16844/2	Clustering-based_subsystems	Bacteria	Corynebacteriaceae	0	0
SRS015640	HWI-EAS109_102883399:4:67:7183:20832/1	Clustering-based_subsystems	Bacteria	Corynebacteriaceae	0	0
SRS015640	HWI-EAS109_102883399:3:1:9326:6584/1	Clustering-based_subsystems	Bacteria	Corynebacterium	0	0
SRS015640	HWI-EAS109_102883399:3:1:9326:6584/2	Clustering-based_subsystems	Bacteria	Corynebacterium	0	0
SRS015640	HWI-EAS109_102883399:3:50:5186:16447/2	Clustering-based_subsystems	Bacteria	Corynebacterium	0	0
SRS015640	HWI-EAS109_102883399:3:42:4495:9841/1	Clustering-based_subsystems	Bacteria	Corynebacterium	0	0
SRS015640	HWI-EAS109_102883399:4:58:2881:17318/2	Clustering-based_subsystems	Bacteria	Corynebacterium	0	0
SRS015640	HWI-EAS109_102883399:4:62:17128:11425/1	Clustering-based_subsystems	Bacteria	Corynebacterium	0	0
SRS015640	HWI-EAS109_102883399:4:70:12911:12533/1	Clustering-based_subsystems	Bacteria	Corynebacteriaceae	0	0
SRS015640	HWI-EAS109_102883399:4:119:8188:21209/1	Clustering-based_subsystems	Bacteria	Corynebacterium	0	0
SRS015640	HWI-EAS109_102883399:4:119:8188:21209/2	Clustering-based_subsystems	Bacteria	Corynebacterium	0	0
SRS015640	HWI-EAS109_102883399:4:36:3574:10798/1	Clustering-based_subsystems	Bacteria	Corynebacteriaceae	0	0
SRS015640	HWI-EAS109_102883399:3:33:17358:10825/2	Fatty_Acids,_Lipids,_and_Isoprenoids	Bacteria	Corynebacterium	0	0
SRS015640	HWI-EAS109_102883399:4:27:5852:7334/2	Fatty_Acids,_Lipids,_and_Isoprenoids	Bacteria	Corynebacterium	0	0
SRS015640	HWI-EAS109_102883399:4:120:19268:6955/2	Fatty_Acids,_Lipids,_and_Isoprenoids	Bacteria	Moraxella	0	5.06285
SRS015640	HWI-EAS109_102883399:3:59:18775:4747/2	Fatty_Acids,_Lipids,_and_Isoprenoids	Bacteria	Corynebacterium	0	0
SRS015640	HWI-EAS109_102883399:3:46:17424:19156/1	Fatty_Acids,_Lipids,_and_Isoprenoids	Bacteria	Corynebacterium	0	0
SRS015640	HWI-EAS109_102883399:4:61:17586:1983/1	Fatty_Acids,_Lipids,_and_Isoprenoids	Bacteria	Corynebacterium	0	0
SRS015640	HWI-EAS109_102883399:3:109:5853:1742/2	Fatty_Acids,_Lipids,_and_Isoprenoids	Bacteria	Corynebacterium	0	0
SRS015640	HWI-EAS109_102883399:4:92:9829:8206/1	Fatty_Acids,_Lipids,_and_Isoprenoids	Bacteria	Corynebacterium	0	0
SRS015640	HWI-EAS109_102883399:3:70:8302:7621/1	Fatty_Acids,_Lipids,_and_Isoprenoids	Bacteria	Corynebacterium	0	0
SRS015640	HWI-EAS109_102883399:4:92:9829:8206/2	Fatty_Acids,_Lipids,_and_Isoprenoids	Bacteria	Corynebacterium	0	0
SRS015640	HWI-EAS109_102883399:3:47:13647:17182/2	Iron_acquisition_and_metabolism	Bacteria	Corynebacterium	0	0
SRS015640	HWI-EAS109_102883399:4:32:16445:19439/2	Iron_acquisition_and_metabolism	Bacteria	Corynebacteriaceae	0	0
SRS015640	HWI-EAS109_102883399:4:3:19174:18114/2	Iron_acquisition_and_metabolism	Bacteria	Corynebacterium	0	0
SRS015640	HWI-EAS109_102883399:3:46:5720:19170/1	Iron_acquisition_and_metabolism	Bacteria	Corynebacterium	0	0
SRS015640	HWI-EAS109_102883399:4:89:9772:18418/2	Iron_acquisition_and_metabolism	Bacteria	Corynebacterium	0	0
SRS015640	HWI-EAS109_102883399:3:22:5693:19130/1	Iron_acquisition_and_metabolism	Bacteria	Corynebacterium	0	0
SRS015640	HWI-EAS109_102883399:3:97:8147:13713/2	Iron_acquisition_and_metabolism	Bacteria	Corynebacterium	0	0
SRS015640	HWI-EAS109_102883399:4:3:19174:18114/1	Iron_acquisition_and_metabolism	Bacteria	Corynebacterium	0	0
SRS015640	HWI-EAS109_102883399:4:98:3341:12901/2	Iron_acquisition_and_metabolism	Bacteria	Corynebacteriaceae	0	0
SRS015640	HWI-EAS109_102883399:4:98:3341:12901/1	Iron_acquisition_and_metabolism	Bacteria	Corynebacteriaceae	0	0
SRS015640	HWI-EAS109_102883399:3:12:10134:16571/1	Iron_acquisition_and_metabolism	Bacteria	Corynebacterium	0	0
SRS015640	HWI-EAS109_102883399:3:12:10134:16571/2	Iron_acquisition_and_metabolism	Bacteria	Corynebacterium	0	0
SRS015640	HWI-EAS109_102883399:4:50:12381:6078/2	Iron_acquisition_and_metabolism	Bacteria	Corynebacterium	0	0
SRS015640	HWI-EAS109_102883399:4:50:12381:6078/1	Iron_acquisition_and_metabolism	Bacteria	Corynebacterium	0	0
SRS015640	HWI-EAS109_102883399:3:47:13647:17182/1	Iron_acquisition_and_metabolism	Bacteria	Corynebacterium	0	0
SRS015640	HWI-EAS109_102883399:3:97:8147:13713/1	Iron_acquisition_and_metabolism	Bacteria	Corynebacterium	0	0
SRS015640	HWI-EAS109_102883399:3:10:9110:14391/1	Iron_acquisition_and_metabolism	Bacteria	Corynebacterium	0	0
SRS015640	HWI-EAS109_102883399:4:79:8544:6880/1	Iron_acquisition_and_metabolism	Bacteria	Janibacter	0	0
SRS015640	HWI-EAS109_102883399:4:96:12473:13099/1	Iron_acquisition_and_metabolism	Bacteria	Corynebacteriaceae	0	0
SRS015640	HWI-EAS109_102883399:4:96:12473:13099/2	Iron_acquisition_and_metabolism	Bacteria	Corynebacteriaceae	0	0
SRS015640	HWI-EAS109_102883399:3:46:5720:19170/2	Iron_acquisition_and_metabolism	Bacteria	Corynebacterium	0	0
SRS015640	HWI-EAS109_102883399:4:57:16049:9286/1	Iron_acquisition_and_metabolism	Bacteria	Corynebacterium	0	0
SRS015640	HWI-EAS109_102883399:4:105:5060:3263/2	Iron_acquisition_and_metabolism	Bacteria	Corynebacteriaceae	0	0
SRS015640	HWI-EAS109_102883399:3:79:15972:5274/1	Iron_acquisition_and_metabolism	Bacteria	Corynebacterium	0	0
SRS015640	HWI-EAS109_102883399:3:79:15972:5274/2	Iron_acquisition_and_metabolism	Bacteria	Corynebacterium	0	0
SRS015640	HWI-EAS109_102883399:4:92:15153:19907/1	Iron_acquisition_and_metabolism	Bacteria	Corynebacteriaceae	0	0
SRS015640	HWI-EAS109_102883399:4:92:15153:19907/2	Iron_acquisition_and_metabolism	Bacteria	Corynebacteriaceae	0	0
SRS015640	HWI-EAS109_102883399:3:116:13086:4117/1	Iron_acquisition_and_metabolism	Bacteria	Corynebacteriaceae	0	0
SRS015640	HWI-EAS109_102883399:3:116:13086:4117/2	Iron_acquisition_and_metabolism	Bacteria	Corynebacteriaceae	0	0
SRS015640	HWI-EAS109_102883399:4:120:16717:16700/2	Iron_acquisition_and_metabolism	Bacteria	Corynebacteriaceae	0	0
SRS015640	HWI-EAS109_102883399:4:120:16717:16700/1	Iron_acquisition_and_metabolism	Bacteria	Corynebacteriaceae	0	0
SRS015640	HWI-EAS109_102883399:4:17:18820:8946/1	Iron_acquisition_and_metabolism	Bacteria	Corynebacterium	0	0
SRS015640	HWI-EAS109_102883399:4:17:18820:8946/2	Iron_acquisition_and_metabolism	Bacteria	Corynebacterium	0	0
SRS015640	HWI-EAS109_102883399:3:86:19096:20306/2	Regulation_and_Cell_signaling	Bacteria	Corynebacteriaceae	0	0
SRS015640	HWI-EAS109_102883399:4:77:8875:3683/2	Regulation_and_Cell_signaling	Bacteria	Corynebacteriaceae	0	0
SRS015640	HWI-EAS109_102883399:4:79:16298:8838/2	Regulation_and_Cell_signaling	Bacteria	Corynebacteriaceae	0	0
SRS015640	HWI-EAS109_102883399:4:77:8875:3683/1	Regulation_and_Cell_signaling	Bacteria	Corynebacteriaceae	0	0
SRS015640	HWI-EAS109_102883399:4:63:4930:12120/1	Respiration	Bacteria	Moraxella	0	5.06285
SRS015640	HWI-EAS109_102883399:4:4:5700:5356/1	Respiration	Bacteria	Moraxella	0	5.06285
SRS015640	HWI-EAS109_102883399:3:38:15587:16326/1	Respiration	Bacteria	Moraxella	0	5.06285
SRS015640	HWI-EAS109_102883399:4:69:10573:15303/1	Respiration	Bacteria	Moraxella	0	5.06285
SRS016033	HWUSI-EAS677_102880685:7:73:10001:13751/2	Amino_Acids_and_Derivatives	Bacteria	Propionibacteriaceae	0	0
SRS016033	HWUSI-EAS677_102880685:7:73:10001:13751/1	Amino_Acids_and_Derivatives	Bacteria	Propionibacterium	0	51.7585
SRS016033	HWUSI-EAS677_102880685:7:70:17051:11019/2	Amino_Acids_and_Derivatives	Bacteria	Propionibacterium	0	51.7585
SRS016033	HWUSI-EAS677_102880685:7:70:17051:11019/1	Amino_Acids_and_Derivatives	Bacteria	Propionibacterium	0	51.7585
SRS016033	HWUSI-EAS677_102880685:7:88:15268:2265/2	Amino_Acids_and_Derivatives	Bacteria	Propionibacteriaceae	0	0
SRS016033	HWUSI-EAS677_102880685:7:110:8434:16493/1	Amino_Acids_and_Derivatives	Bacteria	Propionibacterium	0	51.7585
SRS016033	HWUSI-EAS677_102880685:7:110:8434:16493/2	Amino_Acids_and_Derivatives	Bacteria	Propionibacterium	0	51.7585
SRS016033	HWUSI-EAS677_102880685:7:3:6068:17405/2	Amino_Acids_and_Derivatives	Bacteria	Propionibacterium	0	51.7585
SRS016033	HWUSI-EAS677_102880685:7:82:10420:2819/2	Amino_Acids_and_Derivatives	Bacteria	Propionibacterium	0	51.7585
SRS016033	HWUSI-EAS677_102880685:8:9:13004:10643/2	Amino_Acids_and_Derivatives	Bacteria	Fusobacterium	0	0
SRS016033	HWUSI-EAS677_102880685:8:9:13004:10643/1	Amino_Acids_and_Derivatives	Bacteria	Fusobacterium	0	0
SRS016033	HWUSI-EAS677_102880685:7:109:11282:3829/2	Amino_Acids_and_Derivatives	Bacteria	Propionibacterium	0	51.7585
SRS016033	HWUSI-EAS677_102880685:7:38:5317:15794/2	Amino_Acids_and_Derivatives	Bacteria	Propionibacterium	0	51.7585
SRS016033	HWUSI-EAS677_102880685:8:42:11620:11173/1	Amino_Acids_and_Derivatives	Bacteria	Propionibacteriaceae	0	0
SRS016033	HWUSI-EAS677_102880685:8:42:11620:11173/2	Amino_Acids_and_Derivatives	Bacteria	Propionibacteriaceae	0	0
SRS016033	HWUSI-EAS677_102880685:7:77:19354:5672/1	Amino_Acids_and_Derivatives	Bacteria	Propionibacterium	0	51.7585
SRS016033	HWUSI-EAS677_102880685:7:46:16889:17489/1	Amino_Acids_and_Derivatives	Bacteria	Propionibacterium	0	51.7585
SRS016033	HWUSI-EAS677_102880685:7:46:16889:17489/2	Amino_Acids_and_Derivatives	Bacteria	Propionibacterium	0	51.7585
SRS016033	HWUSI-EAS677_102880685:8:7:5627:7040/1	Amino_Acids_and_Derivatives	Bacteria	Propionibacterium	0	51.7585
SRS016033	HWUSI-EAS677_102880685:8:116:13293:13030/2	Amino_Acids_and_Derivatives	Bacteria	Propionibacterium	0	51.7585
SRS016033	HWUSI-EAS677_102880685:8:116:13293:13030/1	Amino_Acids_and_Derivatives	Bacteria	Propionibacterium	0	51.7585
SRS016033	HWUSI-EAS677_102880685:8:57:11462:17007/1	Amino_Acids_and_Derivatives	Bacteria	Propionibacterium	0	51.7585
SRS016033	HWUSI-EAS677_102880685:8:57:11462:17007/2	Amino_Acids_and_Derivatives	Bacteria	Propionibacteriaceae	0	0
SRS016033	HWUSI-EAS677_102880685:8:3:4603:15768/1	Amino_Acids_and_Derivatives	Bacteria	Propionibacteriaceae	0	0
SRS016033	HWUSI-EAS677_102880685:7:56:19031:5434/2	Amino_Acids_and_Derivatives	Bacteria	Propionibacterium	0	51.7585
SRS016033	HWUSI-EAS677_102880685:7:56:19031:5434/1	Amino_Acids_and_Derivatives	Bacteria	Propionibacterium	0	51.7585
SRS016033	HWUSI-EAS677_102880685:7:38:5498:14398/2	Amino_Acids_and_Derivatives	Bacteria	Propionibacterium	0	51.7585
SRS016033	HWUSI-EAS677_102880685:7:38:5498:14398/1	Amino_Acids_and_Derivatives	Bacteria	Propionibacterium	0	51.7585
SRS016033	HWUSI-EAS677_102880685:8:17:16348:5140/1	Amino_Acids_and_Derivatives	Bacteria	Propionibacterium	0	51.7585
SRS016033	HWUSI-EAS677_102880685:8:17:16348:5140/2	Amino_Acids_and_Derivatives	Bacteria	Austwickia	0	0
SRS016033	HWUSI-EAS677_102880685:8:14:7733:14940/1	Amino_Acids_and_Derivatives	Bacteria	Propionibacteriaceae	0	0
SRS016033	HWUSI-EAS677_102880685:8:9:13888:9399/1	Amino_Acids_and_Derivatives	Bacteria	Propionibacterium	0	51.7585
SRS016033	HWUSI-EAS677_102880685:7:28:9197:6902/2	Amino_Acids_and_Derivatives	Bacteria	Propionibacterium	0	51.7585
SRS016033	HWUSI-EAS677_102880685:7:38:5317:15794/1	Amino_Acids_and_Derivatives	Bacteria	Propionibacterium	0	51.7585
SRS016033	HWUSI-EAS677_102880685:7:16:11054:6471/2	Amino_Acids_and_Derivatives	Bacteria	Fusobacterium	0	0
SRS016033	HWUSI-EAS677_102880685:8:54:12183:10854/2	Amino_Acids_and_Derivatives	Bacteria	Propionibacterium	0	51.7585
SRS016033	HWUSI-EAS677_102880685:7:20:15855:18132/1	Amino_Acids_and_Derivatives	Bacteria	Propionibacteriaceae	0	0
SRS016033	HWUSI-EAS677_102880685:7:117:16650:7244/2	Amino_Acids_and_Derivatives	Bacteria	Propionibacteriaceae	0	0
SRS016033	HWUSI-EAS677_102880685:7:117:16650:7244/1	Amino_Acids_and_Derivatives	Bacteria	Propionibacteriaceae	0	0
SRS016033	HWUSI-EAS677_102880685:7:102:12313:13848/1	Amino_Acids_and_Derivatives	Bacteria	Propionibacteriaceae	0	0
SRS016033	HWUSI-EAS677_102880685:7:102:12313:13848/2	Amino_Acids_and_Derivatives	Bacteria	Propionibacteriaceae	0	0
SRS016033	HWUSI-EAS677_102880685:7:87:8384:7382/2	Amino_Acids_and_Derivatives	Bacteria	Propionibacterium	0	51.7585
SRS016033	HWUSI-EAS677_102880685:8:24:4169:2330/2	Amino_Acids_and_Derivatives	Bacteria	Propionibacterium	0	51.7585
SRS016033	HWUSI-EAS677_102880685:8:24:4169:2330/1	Amino_Acids_and_Derivatives	Bacteria	Methylomarinum	0	0
SRS016033	HWUSI-EAS677_102880685:7:66:9969:18275/2	Amino_Acids_and_Derivatives	Bacteria	Propionibacterium	0	51.7585
SRS016033	HWUSI-EAS677_102880685:7:117:18257:16698/2	Amino_Acids_and_Derivatives	Bacteria	Propionibacterium	0	51.7585
SRS016033	HWUSI-EAS677_102880685:7:110:13802:12627/2	Amino_Acids_and_Derivatives	Bacteria	Propionibacteriaceae	0	0
SRS016033	HWUSI-EAS677_102880685:8:29:18280:13229/2	Amino_Acids_and_Derivatives	Bacteria	Propionibacterium	0	51.7585
SRS016033	HWUSI-EAS677_102880685:7:16:11054:6471/1	Amino_Acids_and_Derivatives	Bacteria	Fusobacterium	0	0
SRS016033	HWUSI-EAS677_102880685:7:89:7096:19914/2	Amino_Acids_and_Derivatives	Bacteria	Propionibacterium	0	51.7585
SRS016033	HWUSI-EAS677_102880685:7:39:9200:20244/1	Amino_Acids_and_Derivatives	Bacteria	Propionibacteriaceae	0	0
SRS016033	HWUSI-EAS677_102880685:7:39:9200:20244/2	Amino_Acids_and_Derivatives	Bacteria	Propionibacteriaceae	0	0
SRS016033	HWUSI-EAS677_102880685:8:7:5627:7040/2	Amino_Acids_and_Derivatives	Bacteria	Propionibacterium	0	51.7585
SRS016033	HWUSI-EAS677_102880685:7:65:10095:18785/2	Amino_Acids_and_Derivatives	Bacteria	Propionibacterium	0	51.7585
SRS016033	HWUSI-EAS677_102880685:7:65:10095:18785/1	Amino_Acids_and_Derivatives	Bacteria	Propionibacterium	0	51.7585
SRS016033	HWUSI-EAS677_102880685:8:41:6655:9324/2	Amino_Acids_and_Derivatives	Bacteria	Propionibacteriaceae	0	0
SRS016033	HWUSI-EAS677_102880685:7:90:9635:11186/1	Amino_Acids_and_Derivatives	Bacteria	Propionibacteriaceae	0	0
SRS016033	HWUSI-EAS677_102880685:7:90:9635:11186/2	Amino_Acids_and_Derivatives	Bacteria	Propionibacteriaceae	0	0
SRS016033	HWUSI-EAS677_102880685:7:20:8923:8711/1	Carbohydrates	Bacteria	Propionibacteriaceae	0	0
SRS016033	HWUSI-EAS677_102880685:8:54:14977:7378/2	Carbohydrates	Bacteria	Propionibacteriaceae	0	0
SRS016033	HWUSI-EAS677_102880685:7:21:16587:18251/1	Cell_Wall_and_Capsule	Bacteria	Streptococcus	0	0.71929
SRS016033	HWUSI-EAS677_102880685:7:39:6014:2246/2	Clustering-based_subsystems	Bacteria	Staphylococcus	0	0
SRS016033	HWUSI-EAS677_102880685:7:39:6014:2246/1	Clustering-based_subsystems	Bacteria	Staphylococcus	0	0
SRS016033	HWUSI-EAS677_102880685:8:29:14425:8171/1	Clustering-based_subsystems	Bacteria	Bacillales	0	0
SRS016033	HWUSI-EAS677_102880685:8:29:14425:8171/2	Clustering-based_subsystems	Bacteria	Bacillales	0	0
SRS016033	HWUSI-EAS677_102880685:8:51:14799:14497/1	Clustering-based_subsystems	Bacteria	Staphylococcus	0	0
SRS016033	HWUSI-EAS677_102880685:7:43:9377:2403/1	Clustering-based_subsystems	Bacteria	Bacillales	0	0
SRS016033	HWUSI-EAS677_102880685:7:21:11213:15383/1	Clustering-based_subsystems	Bacteria	Capnocytophaga	0	0
SRS016033	HWUSI-EAS677_102880685:7:97:1111:5057/1	Clustering-based_subsystems	Bacteria	Staphylococcus	0	0
SRS016033	HWUSI-EAS677_102880685:7:97:1111:5057/2	Clustering-based_subsystems	Bacteria	Staphylococcus	0	0
SRS016033	HWUSI-EAS677_102880685:7:43:9377:2403/2	Clustering-based_subsystems	Bacteria	Bacillales	0	0
SRS016033	HWUSI-EAS677_102880685:8:45:12217:11731/1	Clustering-based_subsystems	Bacteria	Staphylococcus	0	0
SRS016033	HWUSI-EAS677_102880685:8:45:12217:11731/2	Clustering-based_subsystems	Bacteria	Staphylococcus	0	0
SRS016033	HWUSI-EAS677_102880685:7:8:4825:14704/1	Clustering-based_subsystems	Bacteria	Bacillales	0	0
SRS016033	HWUSI-EAS677_102880685:8:9:2707:6980/2	Clustering-based_subsystems	Bacteria	Streptococcus anginosus group	0	0
SRS016033	HWUSI-EAS677_102880685:7:65:18686:8946/1	Clustering-based_subsystems	Bacteria	Flavobacteriaceae	0	0
SRS016033	HWUSI-EAS677_102880685:7:96:14295:20244/2	Membrane_Transport	Bacteria	Haemophilus	0	0
SRS016033	HWUSI-EAS677_102880685:7:116:5145:5733/2	Membrane_Transport	Bacteria	Haemophilus	0	0
SRS016033	HWUSI-EAS677_102880685:7:116:5145:5733/1	Membrane_Transport	Bacteria	Haemophilus	0	0
SRS016033	HWUSI-EAS677_102880685:7:69:19128:6717/1	Membrane_Transport	Bacteria	Haemophilus	0	0
SRS016033	HWUSI-EAS677_102880685:8:120:5931:4967/2	Phages,_Prophages,_Transposable_elements,_Plasmids	Bacteria	Enterococcus	0	0
SRS016033	HWUSI-EAS677_102880685:8:120:5931:4967/1	Phages,_Prophages,_Transposable_elements,_Plasmids	Bacteria	Staphylococcus	0	0
SRS016033	HWUSI-EAS677_102880685:7:49:10429:3714/1	Phages,_Prophages,_Transposable_elements,_Plasmids	Bacteria	Bacteroides	0	0
SRS016033	HWUSI-EAS677_102880685:7:49:10429:3714/2	Phages,_Prophages,_Transposable_elements,_Plasmids	Bacteria	Coprobacter	0	0
SRS016033	HWUSI-EAS677_102880685:7:89:14715:10184/1	Phages,_Prophages,_Transposable_elements,_Plasmids	Bacteria	Gallibacterium	0	0
SRS016033	HWUSI-EAS677_102880685:7:89:14715:10184/2	Phages,_Prophages,_Transposable_elements,_Plasmids	Bacteria	Gallibacterium	0	0
SRS016033	HWUSI-EAS677_102880685:7:16:18651:15375/1	Phages,_Prophages,_Transposable_elements,_Plasmids	Bacteria	Staphylococcus	0	0
SRS016033	HWUSI-EAS677_102880685:7:16:18651:15375/2	Phages,_Prophages,_Transposable_elements,_Plasmids	Bacteria	Gallibacterium	0	0
SRS016033	HWUSI-EAS677_102880685:7:103:4973:1712/2	Phages,_Prophages,_Transposable_elements,_Plasmids	Bacteria	Gallibacterium	0	0
SRS016033	HWUSI-EAS677_102880685:7:103:4973:1712/1	Phages,_Prophages,_Transposable_elements,_Plasmids	Bacteria	Gallibacterium	0	0
SRS016033	HWUSI-EAS677_102880685:7:52:10694:16990/2	Phages,_Prophages,_Transposable_elements,_Plasmids	Bacteria	Staphylococcus	0	0
SRS016033	HWUSI-EAS677_102880685:8:72:1506:21326/2	Phages,_Prophages,_Transposable_elements,_Plasmids	Bacteria	Gallibacterium	0	0
SRS016033	HWUSI-EAS677_102880685:7:98:14295:12223/2	Phages,_Prophages,_Transposable_elements,_Plasmids	Bacteria	Gallibacterium	0	0
SRS016033	HWUSI-EAS677_102880685:7:98:14295:12223/1	Phages,_Prophages,_Transposable_elements,_Plasmids	Bacteria	Acinetobacter calcoaceticus/baumannii complex	0	0
SRS016033	HWUSI-EAS677_102880685:8:2:11577:14465/2	Phages,_Prophages,_Transposable_elements,_Plasmids	Bacteria	Bacteroides	0	0
SRS016033	HWUSI-EAS677_102880685:8:2:11577:14465/1	Phages,_Prophages,_Transposable_elements,_Plasmids	Bacteria	Bacteroides	0	0
SRS016033	HWUSI-EAS677_102880685:8:9:7515:5921/2	Phages,_Prophages,_Transposable_elements,_Plasmids	Bacteria	Staphylococcus	0	0
SRS016033	HWUSI-EAS677_102880685:8:9:7515:5921/1	Phages,_Prophages,_Transposable_elements,_Plasmids	Bacteria	Staphylococcus	0	0
SRS016033	HWUSI-EAS677_102880685:7:60:14830:7443/1	Phages,_Prophages,_Transposable_elements,_Plasmids	Bacteria	Alloprevotella	0	0
SRS016033	HWUSI-EAS677_102880685:7:40:2975:14316/2	Phages,_Prophages,_Transposable_elements,_Plasmids	Bacteria	Staphylococcus	0	0
SRS016033	HWUSI-EAS677_102880685:8:17:7779:12207/2	Phages,_Prophages,_Transposable_elements,_Plasmids	Bacteria	Streptococcus	0	0.71929
SRS016033	HWUSI-EAS677_102880685:7:97:4649:10830/1	Phages,_Prophages,_Transposable_elements,_Plasmids	Bacteria	Gallibacterium	0	0
SRS016033	HWUSI-EAS677_102880685:8:98:9151:5820/1	Phages,_Prophages,_Transposable_elements,_Plasmids	Bacteria	Staphylococcus	0	0
SRS016033	HWUSI-EAS677_102880685:8:98:9151:5820/2	Phages,_Prophages,_Transposable_elements,_Plasmids	Bacteria	Staphylococcus	0	0
SRS016033	HWUSI-EAS677_102880685:7:98:8530:21342/2	Phages,_Prophages,_Transposable_elements,_Plasmids	Bacteria	Staphylococcus	0	0
SRS016033	HWUSI-EAS677_102880685:8:75:8905:15762/2	Phages,_Prophages,_Transposable_elements,_Plasmids	Bacteria	Staphylococcus	0	0
SRS016033	HWUSI-EAS677_102880685:8:75:8905:15762/1	Phages,_Prophages,_Transposable_elements,_Plasmids	Bacteria	Staphylococcus	0	0
SRS016033	HWUSI-EAS677_102880685:7:28:12975:4211/1	Phages,_Prophages,_Transposable_elements,_Plasmids	Bacteria	Gallibacterium	0	0
SRS016033	HWUSI-EAS677_102880685:7:28:12975:4211/2	Phages,_Prophages,_Transposable_elements,_Plasmids	Bacteria	Gallibacterium	0	0
SRS016033	HWUSI-EAS677_102880685:8:47:12408:5782/2	Phages,_Prophages,_Transposable_elements,_Plasmids	Bacteria	Staphylococcus	0	0
SRS016033	HWUSI-EAS677_102880685:8:82:18094:9373/1	Phages,_Prophages,_Transposable_elements,_Plasmids	Bacteria	Prevotella	0	0
SRS016033	HWUSI-EAS677_102880685:7:15:18994:5126/1	Phages,_Prophages,_Transposable_elements,_Plasmids	Bacteria	Haemophilus	0	0
SRS016033	HWUSI-EAS677_102880685:7:71:14474:9532/1	Phages,_Prophages,_Transposable_elements,_Plasmids	Bacteria	Parabacteroides	0	0
SRS016033	HWUSI-EAS677_102880685:7:71:14474:9532/2	Phages,_Prophages,_Transposable_elements,_Plasmids	Bacteria	Bacteroides	0	0
SRS016033	HWUSI-EAS677_102880685:8:118:2805:18523/1	Phages,_Prophages,_Transposable_elements,_Plasmids	Bacteria	Staphylococcus	0	0
SRS016033	HWUSI-EAS677_102880685:8:118:2805:18523/2	Phages,_Prophages,_Transposable_elements,_Plasmids	Bacteria	Staphylococcus	0	0
SRS016033	HWUSI-EAS677_102880685:8:114:15772:8170/1	Phages,_Prophages,_Transposable_elements,_Plasmids	Bacteria	Staphylococcus	0	0
SRS016033	HWUSI-EAS677_102880685:8:114:15772:8170/2	Phages,_Prophages,_Transposable_elements,_Plasmids	Bacteria	Staphylococcus	0	0
SRS016033	HWUSI-EAS677_102880685:8:47:12408:5782/1	Phages,_Prophages,_Transposable_elements,_Plasmids	Bacteria	Gallibacterium	0	0
SRS016033	HWUSI-EAS677_102880685:7:12:19071:9386/2	Phages,_Prophages,_Transposable_elements,_Plasmids	Bacteria	Gallibacterium	0	0
SRS016033	HWUSI-EAS677_102880685:7:12:19071:9386/1	Phages,_Prophages,_Transposable_elements,_Plasmids	Bacteria	Gallibacterium	0	0
SRS016033	HWUSI-EAS677_102880685:8:71:13522:8712/2	Phages,_Prophages,_Transposable_elements,_Plasmids	Bacteria	Staphylococcus	0	0
SRS016033	HWUSI-EAS677_102880685:8:71:13522:8712/1	Phages,_Prophages,_Transposable_elements,_Plasmids	Bacteria	Staphylococcus	0	0
SRS016033	HWUSI-EAS677_102880685:7:97:4649:10830/2	Phages,_Prophages,_Transposable_elements,_Plasmids	Bacteria	Gallibacterium	0	0
SRS016033	HWUSI-EAS677_102880685:8:72:1506:21326/1	Phages,_Prophages,_Transposable_elements,_Plasmids	Bacteria	Paenibacillus	0	0
SRS016033	HWUSI-EAS677_102880685:7:6:5037:19426/2	Phages,_Prophages,_Transposable_elements,_Plasmids	Bacteria	Parabacteroides	0	0
SRS016033	HWUSI-EAS677_102880685:7:6:5037:19426/1	Phages,_Prophages,_Transposable_elements,_Plasmids	Bacteria	Parabacteroides	0	0
SRS016033	HWUSI-EAS677_102880685:7:61:7650:5186/1	Phages,_Prophages,_Transposable_elements,_Plasmids	Bacteria	Staphylococcus	0	0
SRS016033	HWUSI-EAS677_102880685:7:61:7650:5186/2	Phages,_Prophages,_Transposable_elements,_Plasmids	Bacteria	Staphylococcus	0	0
SRS016033	HWUSI-EAS677_102880685:7:28:5196:11229/2	Phages,_Prophages,_Transposable_elements,_Plasmids	Bacteria	Staphylococcus	0	0
SRS016033	HWUSI-EAS677_102880685:7:28:5196:11229/1	Phages,_Prophages,_Transposable_elements,_Plasmids	Bacteria	Staphylococcus	0	0
SRS016033	HWUSI-EAS677_102880685:7:114:11842:7355/1	Phages,_Prophages,_Transposable_elements,_Plasmids	Bacteria	Staphylococcus	0	0
SRS016033	HWUSI-EAS677_102880685:7:114:11842:7355/2	Phages,_Prophages,_Transposable_elements,_Plasmids	Bacteria	Gallibacterium	0	0
SRS016033	HWUSI-EAS677_102880685:7:92:14140:19307/2	Phages,_Prophages,_Transposable_elements,_Plasmids	Bacteria	Staphylococcus	0	0
SRS016033	HWUSI-EAS677_102880685:8:86:14555:11764/2	Phages,_Prophages,_Transposable_elements,_Plasmids	Bacteria	Gallibacterium	0	0
SRS016033	HWUSI-EAS677_102880685:8:86:14555:11764/1	Phages,_Prophages,_Transposable_elements,_Plasmids	Bacteria	Gallibacterium	0	0
SRS016033	HWUSI-EAS677_102880685:7:1:13208:3987/1	Phages,_Prophages,_Transposable_elements,_Plasmids	Bacteria	Staphylococcus	0	0
SRS016033	HWUSI-EAS677_102880685:7:1:13208:3987/2	Phages,_Prophages,_Transposable_elements,_Plasmids	Bacteria	Staphylococcus	0	0
SRS016033	HWUSI-EAS677_102880685:7:75:19278:9698/1	Phages,_Prophages,_Transposable_elements,_Plasmids	Bacteria	Gallibacterium	0	0
SRS016033	HWUSI-EAS677_102880685:7:75:19278:9698/2	Phages,_Prophages,_Transposable_elements,_Plasmids	Bacteria	Gallibacterium	0	0
SRS016033	HWUSI-EAS677_102880685:7:1:6380:11656/1	Phages,_Prophages,_Transposable_elements,_Plasmids	Bacteria	Gallibacterium	0	0
SRS016033	HWUSI-EAS677_102880685:8:106:9893:7397/1	Phages,_Prophages,_Transposable_elements,_Plasmids	Bacteria	Staphylococcus	0	0
SRS016033	HWUSI-EAS677_102880685:8:84:3580:3725/1	Phages,_Prophages,_Transposable_elements,_Plasmids	Bacteria	Gallibacterium	0	0
SRS016033	HWUSI-EAS677_102880685:7:73:15987:3912/1	Phages,_Prophages,_Transposable_elements,_Plasmids	Bacteria	Staphylococcus	0	0
SRS016033	HWUSI-EAS677_102880685:7:108:6760:8888/1	Phages,_Prophages,_Transposable_elements,_Plasmids	Bacteria	Gallibacterium	0	0
SRS016033	HWUSI-EAS677_102880685:7:3:19614:13401/1	Regulation_and_Cell_signaling	Bacteria	Streptococcus	0	0.71929
SRS016033	HWUSI-EAS677_102880685:7:3:19614:13401/2	Regulation_and_Cell_signaling	Bacteria	Streptococcus	0	0.71929
SRS016033	HWUSI-EAS677_102880685:8:18:9633:5147/1	Regulation_and_Cell_signaling	Bacteria	Staphylococcus	0	0
SRS016033	HWUSI-EAS677_102880685:7:18:5355:18654/1	Regulation_and_Cell_signaling	Bacteria	Streptococcus	0	0.71929
SRS016033	HWUSI-EAS677_102880685:8:52:6306:6202/1	Regulation_and_Cell_signaling	Bacteria	Staphylococcus	0	0
SRS016033	HWUSI-EAS677_102880685:8:77:16236:1456/2	Regulation_and_Cell_signaling	Bacteria	Streptococcus	0	0.71929
SRS016033	HWUSI-EAS677_102880685:7:6:7840:9427/1	Regulation_and_Cell_signaling	Bacteria	Streptococcus	0	0.71929
SRS016033	HWUSI-EAS677_102880685:8:3:9215:15031/2	Regulation_and_Cell_signaling	Bacteria	Streptococcus	0	0.71929
SRS016033	HWUSI-EAS677_102880685:7:40:8241:9397/2	Secondary_Metabolism	Bacteria	Staphylococcus	0	0
SRS016033	HWUSI-EAS677_102880685:7:14:2234:7355/2	Virulence	Bacteria	Streptococcus	0	0.71929
SRS016033	HWUSI-EAS677_102880685:7:14:2234:7355/1	Virulence	Bacteria	Streptococcus	0	0.71929
SRS016033	HWUSI-EAS677_102880685:8:47:8703:13367/1	Virulence	Bacteria	Staphylococcus	0	0
SRS016033	HWUSI-EAS677_102880685:8:47:8703:13367/2	Virulence	Bacteria	Staphylococcus	0	0
SRS016033	HWUSI-EAS677_102880685:8:46:19084:6080/1	Virulence	Bacteria	Streptococcus	0	0.71929
SRS016033	HWUSI-EAS677_102880685:8:46:19084:6080/2	Virulence	Bacteria	Streptococcus	0	0.71929
SRS016033	HWUSI-EAS677_102880685:8:104:15475:12908/1	Virulence	Bacteria	Staphylococcus	0	0
SRS016033	HWUSI-EAS677_102880685:8:104:15475:12908/2	Virulence	Bacteria	Staphylococcus	0	0
SRS016033	HWUSI-EAS677_102880685:7:83:5040:2695/2	Virulence	Bacteria	Streptococcus	0	0.71929
SRS016033	HWUSI-EAS677_102880685:8:4:16431:19167/2	Virulence	Bacteria	Granulicatella	0	0
SRS016033	HWUSI-EAS677_102880685:8:4:16431:19167/1	Virulence	Bacteria	Granulicatella	0	0
SRS016033	HWUSI-EAS677_102880685:7:8:12401:5434/2	Virulence	Bacteria	Staphylococcus	0	0
SRS016033	HWUSI-EAS677_102880685:7:8:12401:5434/1	Virulence	Bacteria	Staphylococcus	0	0
SRS016033	HWUSI-EAS677_102880685:8:88:16626:16154/2	Virulence	Bacteria	Finegoldia	0	0
SRS016033	HWUSI-EAS677_102880685:7:114:17562:7771/2	Virulence	Bacteria	Streptococcus	0	0.71929
SRS016033	HWUSI-EAS677_102880685:7:114:17562:7771/1	Virulence	Bacteria	Streptococcus	0	0.71929
SRS016033	HWUSI-EAS677_102880685:8:96:13442:6701/2	Virulence	Bacteria	Staphylococcus	0	0
SRS016033	HWUSI-EAS677_102880685:8:80:14011:17703/1	Virulence	Bacteria	Staphylococcus	0	0
SRS016033	HWUSI-EAS677_102880685:8:67:1648:4259/1	Virulence	Bacteria	Staphylococcus	0	0
SRS016033	HWUSI-EAS677_102880685:8:67:1648:4259/2	Virulence	Bacteria	Staphylococcus	0	0
SRS016033	HWUSI-EAS677_102880685:7:98:7385:16101/1	Virulence	Bacteria	Staphylococcus	0	0
SRS016033	HWUSI-EAS677_102880685:7:98:7385:16101/2	Virulence	Bacteria	Staphylococcus	0	0
SRS016188	HWI-EAS97_102538369:4:104:1897:2575/1	Fatty_Acids,_Lipids,_and_Isoprenoids	Bacteria	Escherichia	0	0
SRS016188	HWI-EAS97_102538369:4:104:1897:2575/2	Fatty_Acids,_Lipids,_and_Isoprenoids	Bacteria	Escherichia	0	0
SRS016188	HWI-EAS97_102538369:4:6:15350:9790/2	Membrane_Transport	Bacteria	Streptococcus	0	0
SRS016188	HWI-EAS97_102538369:4:6:15350:9790/1	Membrane_Transport	Bacteria	Streptococcus	0	0
SRS016188	HWI-EAS97_102538369:4:40:17711:16988/1	Membrane_Transport	Bacteria	Staphylococcus	0	0
SRS016188	HWI-EAS97_102538369:4:67:10674:13531/1	Membrane_Transport	Bacteria	Staphylococcus	0	0
SRS016188	HWI-EAS97_102538369:4:67:10674:13531/2	Membrane_Transport	Bacteria	Staphylococcus	0	0
SRS016188	HWI-EAS97_102538369:3:104:15984:18691/2	Membrane_Transport	Bacteria	Staphylococcus	0	0
SRS016188	HWI-EAS97_102538369:3:104:15984:18691/1	Membrane_Transport	Bacteria	Staphylococcus	0	0
SRS016188	HWI-EAS97_102538369:4:85:18854:3870/1	Membrane_Transport	Bacteria	Staphylococcus	0	0
SRS016188	HWI-EAS97_102538369:4:85:18854:3870/2	Membrane_Transport	Bacteria	Staphylococcus	0	0
SRS016188	HWI-EAS97_102538369:4:90:15101:19377/2	Membrane_Transport	Bacteria	Staphylococcus	0	0
SRS016188	HWI-EAS97_102538369:3:42:18038:1651/2	Membrane_Transport	Bacteria	Staphylococcus	0	0
SRS016188	HWI-EAS97_102538369:3:42:18038:1651/1	Membrane_Transport	Bacteria	Staphylococcus	0	0
SRS016188	HWI-EAS97_102538369:3:52:9315:8440/1	Membrane_Transport	Bacteria	Staphylococcus	0	0
SRS016188	HWI-EAS97_102538369:4:54:9805:18386/2	Membrane_Transport	Bacteria	Staphylococcus	0	0
SRS016188	HWI-EAS97_102538369:4:54:9805:18386/1	Membrane_Transport	Bacteria	Staphylococcus	0	0
SRS016188	HWI-EAS97_102538369:3:51:2364:16259/1	Membrane_Transport	Bacteria	Staphylococcus	0	0
SRS016188	HWI-EAS97_102538369:3:51:2364:16259/2	Membrane_Transport	Bacteria	Staphylococcus	0	0
SRS016188	HWI-EAS97_102538369:3:101:15601:10529/2	Membrane_Transport	Bacteria	Staphylococcus	0	0
SRS016188	HWI-EAS97_102538369:3:101:15601:10529/1	Membrane_Transport	Bacteria	Staphylococcus	0	0
SRS016188	HWI-EAS97_102538369:4:33:17481:20675/1	Membrane_Transport	Bacteria	Staphylococcus	0	0
SRS016188	HWI-EAS97_102538369:4:117:4418:5795/2	Membrane_Transport	Bacteria	Staphylococcus	0	0
SRS016188	HWI-EAS97_102538369:4:117:4418:5795/1	Membrane_Transport	Bacteria	Staphylococcus	0	0
SRS016188	HWI-EAS97_102538369:4:67:6395:8510/2	Membrane_Transport	Bacteria	Staphylococcus	0	0
SRS016188	HWI-EAS97_102538369:4:67:6395:8510/1	Membrane_Transport	Bacteria	Staphylococcus	0	0
SRS016188	HWI-EAS97_102538369:4:38:17982:9975/1	Membrane_Transport	Bacteria	Staphylococcus	0	0
SRS016188	HWI-EAS97_102538369:3:87:10709:19731/1	Membrane_Transport	Bacteria	Staphylococcus	0	0
SRS016188	HWI-EAS97_102538369:3:42:6239:20268/2	Membrane_Transport	Bacteria	Staphylococcus	0	0
SRS016188	HWI-EAS97_102538369:4:40:17711:16988/2	Membrane_Transport	Bacteria	Staphylococcus	0	0
SRS016188	HWI-EAS97_102538369:3:69:8811:14274/2	Membrane_Transport	Bacteria	Staphylococcus	0	0
SRS016188	HWI-EAS97_102538369:4:38:9269:11524/1	Membrane_Transport	Bacteria	Staphylococcus	0	0
SRS016188	HWI-EAS97_102538369:4:2:7973:7116/2	Membrane_Transport	Bacteria	Staphylococcus	0	0
SRS016188	HWI-EAS97_102538369:4:2:7973:7116/1	Membrane_Transport	Bacteria	Staphylococcus	0	0
SRS016188	HWI-EAS97_102538369:3:55:16559:11889/2	Membrane_Transport	Bacteria	Staphylococcus	0	0
SRS016188	HWI-EAS97_102538369:3:55:16559:11889/1	Membrane_Transport	Bacteria	Staphylococcus	0	0
SRS016188	HWI-EAS97_102538369:4:76:8033:1974/2	Membrane_Transport	Bacteria	Staphylococcus	0	0
SRS016188	HWI-EAS97_102538369:4:76:8033:1974/1	Membrane_Transport	Bacteria	Staphylococcus	0	0
SRS016188	HWI-EAS97_102538369:4:52:3001:19370/2	Membrane_Transport	Bacteria	Staphylococcus	0	0
SRS016188	HWI-EAS97_102538369:4:6:8254:14620/2	Membrane_Transport	Bacteria	Streptococcus	0	0
SRS016188	HWI-EAS97_102538369:4:6:8254:14620/1	Membrane_Transport	Bacteria	Streptococcus	0	0
SRS016188	HWI-EAS97_102538369:4:79:11958:20376/1	Membrane_Transport	Bacteria	Staphylococcus	0	0
SRS016188	HWI-EAS97_102538369:3:42:17280:8441/1	Membrane_Transport	Bacteria	Staphylococcus	0	0
SRS016188	HWI-EAS97_102538369:4:101:11064:20303/2	Membrane_Transport	Bacteria	Staphylococcus	0	0
SRS016188	HWI-EAS97_102538369:4:25:6606:1898/1	Membrane_Transport	Bacteria	Staphylococcus	0	0
SRS016188	HWI-EAS97_102538369:4:25:6606:1898/2	Membrane_Transport	Bacteria	Staphylococcus	0	0
SRS016188	HWI-EAS97_102538369:3:42:17280:8441/2	Membrane_Transport	Bacteria	Staphylococcus	0	0
SRS016188	HWI-EAS97_102538369:4:101:11064:20303/1	Membrane_Transport	Bacteria	Staphylococcus	0	0
SRS016188	HWI-EAS97_102538369:3:3:12781:1496/2	Membrane_Transport	Bacteria	Streptococcus	0	0
SRS016188	HWI-EAS97_102538369:4:39:10468:15366/1	Membrane_Transport	Bacteria	Staphylococcus	0	0
SRS016188	HWI-EAS97_102538369:4:39:10468:15366/2	Membrane_Transport	Bacteria	Staphylococcus	0	0
SRS016188	HWI-EAS97_102538369:4:19:15177:1418/1	Membrane_Transport	Bacteria	Staphylococcus	0	0
SRS016188	HWI-EAS97_102538369:3:54:4218:11816/1	Membrane_Transport	Bacteria	Streptococcus	0	0
SRS016188	HWI-EAS97_102538369:3:54:4218:11816/2	Membrane_Transport	Bacteria	Streptococcus	0	0
SRS016188	HWI-EAS97_102538369:4:4:14499:2757/1	Membrane_Transport	Bacteria	Staphylococcus	0	0
SRS016188	HWI-EAS97_102538369:4:4:14499:2757/2	Membrane_Transport	Bacteria	Staphylococcus	0	0
SRS016188	HWI-EAS97_102538369:3:81:1108:3248/1	Membrane_Transport	Bacteria	Staphylococcus	0	0
SRS016188	HWI-EAS97_102538369:3:81:1108:3248/2	Membrane_Transport	Bacteria	Staphylococcus	0	0
SRS016188	HWI-EAS97_102538369:3:33:13522:1908/1	Membrane_Transport	Bacteria	Staphylococcus	0	0
SRS016188	HWI-EAS97_102538369:3:33:13522:1908/2	Membrane_Transport	Bacteria	Staphylococcus	0	0
SRS016188	HWI-EAS97_102538369:3:1:3575:10470/2	Membrane_Transport	Bacteria	Staphylococcus	0	0
SRS016188	HWI-EAS97_102538369:3:31:2571:1831/2	Membrane_Transport	Bacteria	Staphylococcus	0	0
SRS016188	HWI-EAS97_102538369:3:31:2571:1831/1	Membrane_Transport	Bacteria	Staphylococcus	0	0
SRS016188	HWI-EAS97_102538369:4:52:3001:19370/1	Membrane_Transport	Bacteria	Staphylococcus	0	0
SRS016188	HWI-EAS97_102538369:3:9:11157:15351/2	Membrane_Transport	Bacteria	Staphylococcus	0	0
SRS016188	HWI-EAS97_102538369:3:30:1281:3464/2	Membrane_Transport	Bacteria	Staphylococcus	0	0
SRS016188	HWI-EAS97_102538369:3:30:1281:3464/1	Membrane_Transport	Bacteria	Staphylococcus	0	0
SRS016188	HWI-EAS97_102538369:3:42:6239:20268/1	Membrane_Transport	Bacteria	Staphylococcus	0	0
SRS016188	HWI-EAS97_102538369:3:86:15101:2421/2	Membrane_Transport	Bacteria	Staphylococcus	0	0
SRS016188	HWI-EAS97_102538369:3:86:15101:2421/1	Membrane_Transport	Bacteria	Staphylococcus	0	0
SRS016188	HWI-EAS97_102538369:4:1:12809:5391/2	Membrane_Transport	Bacteria	Staphylococcus	0	0
SRS016188	HWI-EAS97_102538369:4:1:12809:5391/1	Membrane_Transport	Bacteria	Staphylococcus	0	0
SRS016188	HWI-EAS97_102538369:3:21:17219:19701/1	Membrane_Transport	Bacteria	Staphylococcus	0	0
SRS016188	HWI-EAS97_102538369:3:21:17219:19701/2	Membrane_Transport	Bacteria	Staphylococcus	0	0
SRS016188	HWI-EAS97_102538369:4:3:9066:5034/2	Membrane_Transport	Bacteria	Staphylococcus	0	0
SRS016188	HWI-EAS97_102538369:4:3:9066:5034/1	Membrane_Transport	Bacteria	Staphylococcus	0	0
SRS016188	HWI-EAS97_102538369:3:87:10709:19731/2	Membrane_Transport	Bacteria	Staphylococcus	0	0
SRS016188	HWI-EAS97_102538369:3:102:16202:4428/1	Membrane_Transport	Bacteria	Staphylococcus	0	0
SRS016188	HWI-EAS97_102538369:3:102:16202:4428/2	Membrane_Transport	Bacteria	Staphylococcus	0	0
SRS016188	HWI-EAS97_102538369:3:75:9897:13636/1	Membrane_Transport	Bacteria	Staphylococcus	0	0
SRS016188	HWI-EAS97_102538369:3:75:9897:13636/2	Membrane_Transport	Bacteria	Staphylococcus	0	0
SRS016188	HWI-EAS97_102538369:4:38:17982:9975/2	Membrane_Transport	Bacteria	Staphylococcus	0	0
SRS016188	HWI-EAS97_102538369:4:117:6594:8284/2	Membrane_Transport	Bacteria	Staphylococcus	0	0
SRS016188	HWI-EAS97_102538369:4:117:6594:8284/1	Membrane_Transport	Bacteria	Staphylococcus	0	0
SRS016188	HWI-EAS97_102538369:4:35:4508:3271/2	Membrane_Transport	Bacteria	Staphylococcus	0	0
SRS016188	HWI-EAS97_102538369:3:52:9315:8440/2	Membrane_Transport	Bacteria	Staphylococcus	0	0
SRS016188	HWI-EAS97_102538369:4:74:8597:7009/2	Membrane_Transport	Bacteria	Staphylococcus	0	0
SRS016188	HWI-EAS97_102538369:4:74:8597:7009/1	Membrane_Transport	Bacteria	Staphylococcus	0	0
SRS016188	HWI-EAS97_102538369:3:119:8310:20007/2	Membrane_Transport	Bacteria	Staphylococcus	0	0
SRS016188	HWI-EAS97_102538369:3:119:8310:20007/1	Membrane_Transport	Bacteria	Staphylococcus	0	0
SRS016188	HWI-EAS97_102538369:4:38:9269:11524/2	Membrane_Transport	Bacteria	Staphylococcus	0	0
SRS016188	HWI-EAS97_102538369:4:50:8443:18662/1	Membrane_Transport	Bacteria	Staphylococcus	0	0
SRS016188	HWI-EAS97_102538369:4:50:8443:18662/2	Membrane_Transport	Bacteria	Staphylococcus	0	0
SRS016188	HWI-EAS97_102538369:3:119:9010:5015/1	Membrane_Transport	Bacteria	Staphylococcus	0	0
SRS016188	HWI-EAS97_102538369:3:119:9010:5015/2	Membrane_Transport	Bacteria	Staphylococcus	0	0
SRS016188	HWI-EAS97_102538369:4:2:15489:5794/1	Membrane_Transport	Bacteria	Staphylococcus	0	0
SRS016188	HWI-EAS97_102538369:4:2:15489:5794/2	Membrane_Transport	Bacteria	Staphylococcus	0	0
SRS016188	HWI-EAS97_102538369:3:9:11157:15351/1	Membrane_Transport	Bacteria	Staphylococcus	0	0
SRS016188	HWI-EAS97_102538369:4:25:5774:18317/1	Membrane_Transport	Bacteria	Staphylococcus	0	0
SRS016188	HWI-EAS97_102538369:4:22:2703:14113/2	Membrane_Transport	Bacteria	Staphylococcus	0	0
SRS016188	HWI-EAS97_102538369:4:22:2703:14113/1	Membrane_Transport	Bacteria	Staphylococcus	0	0
SRS016188	HWI-EAS97_102538369:4:102:18178:3142/2	Phages,_Prophages,_Transposable_elements,_Plasmids	Bacteria	Enterococcus	0	0
SRS016188	HWI-EAS97_102538369:4:65:16383:20121/1	Phages,_Prophages,_Transposable_elements,_Plasmids	Bacteria	Staphylococcus	0	0
SRS016188	HWI-EAS97_102538369:4:29:4683:5083/1	Phages,_Prophages,_Transposable_elements,_Plasmids	Bacteria	Enterococcus	0	0
SRS016188	HWI-EAS97_102538369:4:29:4683:5083/2	Phages,_Prophages,_Transposable_elements,_Plasmids	Bacteria	Paenibacillus	0	0
SRS016188	HWI-EAS97_102538369:3:96:14902:20032/1	Phages,_Prophages,_Transposable_elements,_Plasmids	Bacteria	Staphylococcus	0	0
SRS016188	HWI-EAS97_102538369:3:62:11219:17904/2	Phages,_Prophages,_Transposable_elements,_Plasmids	Bacteria	Enterococcus	0	0
SRS016188	HWI-EAS97_102538369:3:50:5028:11550/1	Phages,_Prophages,_Transposable_elements,_Plasmids	Bacteria	Staphylococcus	0	0
SRS016188	HWI-EAS97_102538369:4:21:11364:18868/1	Phages,_Prophages,_Transposable_elements,_Plasmids	Bacteria	Staphylococcus	0	0
SRS016188	HWI-EAS97_102538369:4:21:11364:18868/2	Phages,_Prophages,_Transposable_elements,_Plasmids	Bacteria	Enterococcus	0	0
SRS016188	HWI-EAS97_102538369:3:50:5028:11550/2	Phages,_Prophages,_Transposable_elements,_Plasmids	Bacteria	Enterococcus	0	0
SRS016188	HWI-EAS97_102538369:3:7:12975:3744/1	Phages,_Prophages,_Transposable_elements,_Plasmids	Bacteria	Staphylococcus	0	0
SRS016188	HWI-EAS97_102538369:3:58:15406:20075/1	Phages,_Prophages,_Transposable_elements,_Plasmids	Bacteria	Staphylococcus	0	0
SRS016188	HWI-EAS97_102538369:3:50:1824:2624/1	Phages,_Prophages,_Transposable_elements,_Plasmids	Bacteria	Enterococcus	0	0
SRS016188	HWI-EAS97_102538369:3:18:5522:8894/1	Phages,_Prophages,_Transposable_elements,_Plasmids	Bacteria	Enterococcus	0	0
SRS016188	HWI-EAS97_102538369:4:25:17220:16745/1	Phages,_Prophages,_Transposable_elements,_Plasmids	Bacteria	Enterococcus	0	0
SRS016188	HWI-EAS97_102538369:4:25:17220:16745/2	Phages,_Prophages,_Transposable_elements,_Plasmids	Bacteria	Enterococcus	0	0
SRS016188	HWI-EAS97_102538369:4:119:15383:18942/2	Phages,_Prophages,_Transposable_elements,_Plasmids	Bacteria	Staphylococcus	0	0
SRS016188	HWI-EAS97_102538369:4:119:15383:18942/1	Phages,_Prophages,_Transposable_elements,_Plasmids	Bacteria	Enterococcus	0	0
SRS016188	HWI-EAS97_102538369:4:88:10390:20365/1	Phages,_Prophages,_Transposable_elements,_Plasmids	Bacteria	Paenibacillus	0	0
SRS016188	HWI-EAS97_102538369:4:88:10390:20365/2	Phages,_Prophages,_Transposable_elements,_Plasmids	Bacteria	Staphylococcus	0	0
SRS016188	HWI-EAS97_102538369:4:14:5327:7782/1	Phages,_Prophages,_Transposable_elements,_Plasmids	Bacteria	Staphylococcus	0	0
SRS016188	HWI-EAS97_102538369:4:14:5327:7782/2	Phages,_Prophages,_Transposable_elements,_Plasmids	Bacteria	Staphylococcus	0	0
SRS016188	HWI-EAS97_102538369:4:30:14674:19183/1	Phages,_Prophages,_Transposable_elements,_Plasmids	Bacteria	Enterococcus	0	0
SRS016188	HWI-EAS97_102538369:4:30:14674:19183/2	Phages,_Prophages,_Transposable_elements,_Plasmids	Bacteria	Enterococcus	0	0
SRS016188	HWI-EAS97_102538369:4:65:18687:14004/1	Phages,_Prophages,_Transposable_elements,_Plasmids	Bacteria	Staphylococcus	0	0
SRS016188	HWI-EAS97_102538369:4:65:18687:14004/2	Phages,_Prophages,_Transposable_elements,_Plasmids	Bacteria	Staphylococcus	0	0
SRS016188	HWI-EAS97_102538369:4:113:19687:12007/1	Phages,_Prophages,_Transposable_elements,_Plasmids	Bacteria	Enterococcus	0	0
SRS016188	HWI-EAS97_102538369:3:72:18832:12272/1	Phages,_Prophages,_Transposable_elements,_Plasmids	Bacteria	Paenibacillus	0	0
SRS016188	HWI-EAS97_102538369:3:72:18832:12272/2	Phages,_Prophages,_Transposable_elements,_Plasmids	Bacteria	Enterococcus	0	0
SRS016188	HWI-EAS97_102538369:4:43:2145:9899/2	Phages,_Prophages,_Transposable_elements,_Plasmids	Bacteria	Staphylococcus	0	0
SRS016188	HWI-EAS97_102538369:3:117:4226:17808/2	Phages,_Prophages,_Transposable_elements,_Plasmids	Bacteria	Staphylococcus	0	0
SRS016188	HWI-EAS97_102538369:3:117:4226:17808/1	Phages,_Prophages,_Transposable_elements,_Plasmids	Bacteria	Staphylococcus	0	0
SRS016188	HWI-EAS97_102538369:3:6:6673:9961/2	Phages,_Prophages,_Transposable_elements,_Plasmids	Bacteria	Staphylococcus	0	0
SRS016188	HWI-EAS97_102538369:4:92:5124:6443/2	Phages,_Prophages,_Transposable_elements,_Plasmids	Bacteria	Staphylococcus	0	0
SRS016188	HWI-EAS97_102538369:3:30:6255:19533/1	Phages,_Prophages,_Transposable_elements,_Plasmids	Bacteria	Paenibacillus	0	0
SRS016188	HWI-EAS97_102538369:3:83:5668:12343/2	Phages,_Prophages,_Transposable_elements,_Plasmids	Bacteria	Staphylococcus	0	0
SRS016188	HWI-EAS97_102538369:3:83:5668:12343/1	Phages,_Prophages,_Transposable_elements,_Plasmids	Bacteria	Staphylococcus	0	0
SRS016188	HWI-EAS97_102538369:4:7:4894:1677/2	Regulation_and_Cell_signaling	Bacteria	Streptococcus	0	0
SRS016188	HWI-EAS97_102538369:3:99:3681:9590/1	Regulation_and_Cell_signaling	Bacteria	Streptococcus	0	0
SRS016188	HWI-EAS97_102538369:3:99:3681:9590/2	Regulation_and_Cell_signaling	Bacteria	Streptococcus	0	0
SRS016188	HWI-EAS97_102538369:4:109:19351:10506/1	Regulation_and_Cell_signaling	Bacteria	Haemophilus	0	0
SRS016188	HWI-EAS97_102538369:3:70:8853:3759/2	Regulation_and_Cell_signaling	Bacteria	Streptococcus	0	0
SRS016188	HWI-EAS97_102538369:4:54:7756:3815/2	Regulation_and_Cell_signaling	Bacteria	Streptococcus	0	0
SRS016188	HWI-EAS97_102538369:4:29:2386:13702/1	Regulation_and_Cell_signaling	Bacteria	Streptococcus	0	0
SRS016188	HWI-EAS97_102538369:3:101:4977:1758/1	Regulation_and_Cell_signaling	Bacteria	Streptococcus	0	0
SRS016188	HWI-EAS97_102538369:4:96:18996:7992/2	Regulation_and_Cell_signaling	Bacteria	Streptococcus	0	0
SRS016188	HWI-EAS97_102538369:3:45:14510:10714/2	Stress_Response	Bacteria	Shigella	0	0
SRS016434	61JDBAAXX100518:7:6:12941:9096/1	Cell_Wall_and_Capsule	Bacteria	Bacteroides	0	0
SRS016434	61JDBAAXX100518:8:11:8586:14651/2	Clustering-based_subsystems	Bacteria	Corynebacterium	0	0
SRS016434	61JDBAAXX100518:8:11:8586:14651/1	Clustering-based_subsystems	Bacteria	Corynebacterium	0	0
SRS016434	61JDBAAXX100518:8:1:11610:12847/2	Clustering-based_subsystems	Bacteria	Corynebacteriaceae	0	0
SRS016434	61JDBAAXX100518:8:94:11101:13192/1	Clustering-based_subsystems	Bacteria	Corynebacterium	0	0
SRS016434	61JDBAAXX100518:7:111:3457:10925/2	Clustering-based_subsystems	Bacteria	Corynebacterium	0	0
SRS016434	61JDBAAXX100518:8:76:9574:10386/2	Clustering-based_subsystems	Bacteria	Corynebacterium	0	0
SRS016434	61JDBAAXX100518:7:103:8317:7566/2	Clustering-based_subsystems	Bacteria	Corynebacteriaceae	0	0
SRS016434	61JDBAAXX100518:8:59:7871:2327/2	Clustering-based_subsystems	Bacteria	Corynebacteriaceae	0	0
SRS016434	61JDBAAXX100518:8:97:15925:6624/2	Clustering-based_subsystems	Bacteria	Corynebacterium	0	0
SRS016434	61JDBAAXX100518:8:1:11610:12847/1	Clustering-based_subsystems	Bacteria	Corynebacteriaceae	0	0
SRS016434	61JDBAAXX100518:8:113:18442:16146/2	Clustering-based_subsystems	Bacteria	Corynebacteriaceae	0	0
SRS016434	61JDBAAXX100518:8:87:9047:6780/1	Clustering-based_subsystems	Bacteria	Corynebacteriaceae	0	0
SRS016434	61JDBAAXX100518:8:87:9047:6780/2	Clustering-based_subsystems	Bacteria	Corynebacteriaceae	0	0
SRS016434	61JDBAAXX100518:8:66:19421:10958/2	Clustering-based_subsystems	Bacteria	Corynebacteriaceae	0	0
SRS016434	61JDBAAXX100518:8:119:5256:9582/1	Clustering-based_subsystems	Bacteria	Corynebacterium	0	0
SRS016434	61JDBAAXX100518:8:33:10782:2482/1	Clustering-based_subsystems	Bacteria	Corynebacterium	0	0
SRS016434	61JDBAAXX100518:8:33:10782:2482/2	Clustering-based_subsystems	Bacteria	Corynebacterium	0	0
SRS016434	61JDBAAXX100518:8:40:2106:15232/1	Clustering-based_subsystems	Bacteria	Corynebacteriaceae	0	0
SRS016434	61JDBAAXX100518:8:40:2106:15232/2	Clustering-based_subsystems	Bacteria	Corynebacteriaceae	0	0
SRS016434	61JDBAAXX100518:8:25:13543:10717/2	Clustering-based_subsystems	Bacteria	Corynebacteriaceae	0	0
SRS016434	61JDBAAXX100518:8:104:11779:15913/2	Clustering-based_subsystems	Bacteria	Corynebacteriaceae	0	0
SRS016434	61JDBAAXX100518:8:104:11779:15913/1	Clustering-based_subsystems	Bacteria	Corynebacteriaceae	0	0
SRS016434	61JDBAAXX100518:8:20:13354:6615/2	Clustering-based_subsystems	Bacteria	Corynebacteriaceae	0	0
SRS016434	61JDBAAXX100518:8:20:13354:6615/1	Clustering-based_subsystems	Bacteria	Corynebacteriaceae	0	0
SRS016434	61JDBAAXX100518:7:75:17397:11649/2	Clustering-based_subsystems	Bacteria	Corynebacteriaceae	0	0
SRS016434	61JDBAAXX100518:8:8:9900:19388/2	Clustering-based_subsystems	Bacteria	Corynebacterium	0	0
SRS016434	61JDBAAXX100518:8:38:7167:3510/2	Clustering-based_subsystems	Bacteria	Corynebacteriaceae	0	0
SRS016434	61JDBAAXX100518:7:21:14821:19634/2	Clustering-based_subsystems	Bacteria	Corynebacterium	0	0
SRS016434	61JDBAAXX100518:7:104:4995:2848/2	Clustering-based_subsystems	Bacteria	Corynebacteriaceae	0	0
SRS016434	61JDBAAXX100518:8:108:15972:14969/2	Clustering-based_subsystems	Bacteria	Corynebacterium	0	0
SRS016434	61JDBAAXX100518:8:108:15972:14969/1	Clustering-based_subsystems	Bacteria	Corynebacterium	0	0
SRS016434	61JDBAAXX100518:7:11:11938:10319/1	Clustering-based_subsystems	Bacteria	Corynebacteriaceae	0	0
SRS016434	61JDBAAXX100518:7:11:11938:10319/2	Clustering-based_subsystems	Bacteria	Corynebacteriaceae	0	0
SRS016434	61JDBAAXX100518:7:116:9891:11233/2	Clustering-based_subsystems	Bacteria	Corynebacteriaceae	0	0
SRS016434	61JDBAAXX100518:7:21:13182:14685/1	Clustering-based_subsystems	Bacteria	Corynebacterium	0	0
SRS016434	61JDBAAXX100518:7:56:13467:13255/1	Clustering-based_subsystems	Bacteria	Corynebacteriaceae	0	0
SRS016434	61JDBAAXX100518:7:56:13467:13255/2	Clustering-based_subsystems	Bacteria	Corynebacteriaceae	0	0
SRS016434	61JDBAAXX100518:8:75:17956:5273/1	Clustering-based_subsystems	Bacteria	Corynebacterium	0	0
SRS016434	61JDBAAXX100518:8:37:8914:1934/2	Clustering-based_subsystems	Bacteria	Corynebacteriaceae	0	0
SRS016434	61JDBAAXX100518:8:59:7871:2327/1	Clustering-based_subsystems	Bacteria	Corynebacterium	0	0
SRS016434	61JDBAAXX100518:7:117:7517:15941/1	Iron_acquisition_and_metabolism	Bacteria	Corynebacteriaceae	0	0
SRS016434	61JDBAAXX100518:7:89:11262:9878/1	Iron_acquisition_and_metabolism	Bacteria	Corynebacteriaceae	0	0
SRS016434	61JDBAAXX100518:8:90:19281:4280/1	Iron_acquisition_and_metabolism	Bacteria	Corynebacterium	0	0
SRS016434	61JDBAAXX100518:8:86:5495:15511/1	Iron_acquisition_and_metabolism	Bacteria	Corynebacteriaceae	0	0
SRS016434	61JDBAAXX100518:8:86:5495:15511/2	Iron_acquisition_and_metabolism	Bacteria	Corynebacteriaceae	0	0
SRS016434	61JDBAAXX100518:8:94:16881:5730/2	Iron_acquisition_and_metabolism	Bacteria	Corynebacteriaceae	0	0
SRS016434	61JDBAAXX100518:8:90:8851:3559/1	Iron_acquisition_and_metabolism	Bacteria	Corynebacterium	0	0
SRS016434	61JDBAAXX100518:8:90:8851:3559/2	Iron_acquisition_and_metabolism	Bacteria	Corynebacteriaceae	0	0
SRS016434	61JDBAAXX100518:7:109:13654:18996/2	Iron_acquisition_and_metabolism	Bacteria	Corynebacterium	0	0
SRS016434	61JDBAAXX100518:7:109:13654:18996/1	Iron_acquisition_and_metabolism	Bacteria	Corynebacterium	0	0
SRS016434	61JDBAAXX100518:8:12:19608:7326/1	Iron_acquisition_and_metabolism	Bacteria	Corynebacterium	0	0
SRS016434	61JDBAAXX100518:7:117:7517:15941/2	Iron_acquisition_and_metabolism	Bacteria	Corynebacterium	0	0
SRS016434	61JDBAAXX100518:8:22:17445:15661/2	Iron_acquisition_and_metabolism	Bacteria	Corynebacterium	0	0
SRS016434	61JDBAAXX100518:7:63:12162:11967/1	Iron_acquisition_and_metabolism	Bacteria	Corynebacterium	0	0
SRS016434	61JDBAAXX100518:7:63:12162:11967/2	Iron_acquisition_and_metabolism	Bacteria	Corynebacterium	0	0
SRS016434	61JDBAAXX100518:7:50:9883:14089/1	Iron_acquisition_and_metabolism	Bacteria	Corynebacterium	0	0
SRS016434	61JDBAAXX100518:7:50:9883:14089/2	Iron_acquisition_and_metabolism	Bacteria	Corynebacterium	0	0
SRS016434	61JDBAAXX100518:8:112:7938:12477/2	Iron_acquisition_and_metabolism	Bacteria	Corynebacterium	0	0
SRS016434	61JDBAAXX100518:7:40:14045:14498/2	Iron_acquisition_and_metabolism	Bacteria	Corynebacterium	0	0
SRS016434	61JDBAAXX100518:7:40:14045:14498/1	Iron_acquisition_and_metabolism	Bacteria	Corynebacterium	0	0
SRS016434	61JDBAAXX100518:8:2:6972:10894/1	Iron_acquisition_and_metabolism	Bacteria	Corynebacterium	0	0
SRS016434	61JDBAAXX100518:7:118:6086:13226/2	Iron_acquisition_and_metabolism	Bacteria	Corynebacterium	0	0
SRS016434	61JDBAAXX100518:8:61:10445:1086/2	Iron_acquisition_and_metabolism	Bacteria	Corynebacteriaceae	0	0
SRS016434	61JDBAAXX100518:8:61:10445:1086/1	Iron_acquisition_and_metabolism	Bacteria	Corynebacterium	0	0
SRS016434	61JDBAAXX100518:8:21:9220:3268/1	Iron_acquisition_and_metabolism	Bacteria	Corynebacterium	0	0
SRS016434	61JDBAAXX100518:8:21:9220:3268/2	Iron_acquisition_and_metabolism	Bacteria	Corynebacterium	0	0
SRS016434	61JDBAAXX100518:8:97:11957:18058/2	Iron_acquisition_and_metabolism	Bacteria	Corynebacterium	0	0
SRS016434	61JDBAAXX100518:8:13:19294:16056/1	Iron_acquisition_and_metabolism	Bacteria	Corynebacterium	0	0
SRS016434	61JDBAAXX100518:8:13:19294:16056/2	Iron_acquisition_and_metabolism	Bacteria	Corynebacterium	0	0
SRS016434	61JDBAAXX100518:8:3:15416:10759/2	Iron_acquisition_and_metabolism	Bacteria	Corynebacterium	0	0
SRS016434	61JDBAAXX100518:8:3:15416:10759/1	Iron_acquisition_and_metabolism	Bacteria	Corynebacterium	0	0
SRS016434	61JDBAAXX100518:7:73:7768:16186/2	Iron_acquisition_and_metabolism	Bacteria	Corynebacterium	0	0
SRS016434	61JDBAAXX100518:7:73:7768:16186/1	Iron_acquisition_and_metabolism	Bacteria	Corynebacterium	0	0
SRS016434	61JDBAAXX100518:8:29:15142:4114/2	Iron_acquisition_and_metabolism	Bacteria	Corynebacteriaceae	0	0
SRS016434	61JDBAAXX100518:8:29:15142:4114/1	Iron_acquisition_and_metabolism	Bacteria	Corynebacterium	0	0
SRS016434	61JDBAAXX100518:8:44:12257:17375/2	Iron_acquisition_and_metabolism	Bacteria	Corynebacterium	0	0
SRS016434	61JDBAAXX100518:8:12:19608:7326/2	Iron_acquisition_and_metabolism	Bacteria	Corynebacterium	0	0
SRS016434	61JDBAAXX100518:8:55:16331:18159/1	Iron_acquisition_and_metabolism	Bacteria	Corynebacterium	0	0
SRS016434	61JDBAAXX100518:8:2:6972:10894/2	Iron_acquisition_and_metabolism	Bacteria	Corynebacterium	0	0
SRS016434	61JDBAAXX100518:8:90:6731:4957/2	Phages,_Prophages,_Transposable_elements,_Plasmids	Bacteria	Staphylococcus	0	0
SRS016434	61JDBAAXX100518:8:90:6731:4957/1	Phages,_Prophages,_Transposable_elements,_Plasmids	Bacteria	Staphylococcus	0	0
SRS016434	61JDBAAXX100518:8:35:3495:2814/2	Regulation_and_Cell_signaling	Bacteria	Streptococcus	0	0
SRS016434	61JDBAAXX100518:8:35:3495:2814/1	Regulation_and_Cell_signaling	Bacteria	Streptococcus	0	0
SRS016434	61JDBAAXX100518:8:71:7258:4984/2	Sulfur_Metabolism	Bacteria	Corynebacterium	0	0
SRS016434	61JDBAAXX100518:8:71:7258:4984/1	Sulfur_Metabolism	Bacteria	Corynebacterium	0	0
SRS016434	61JDBAAXX100518:8:89:19794:18125/2	Virulence	Bacteria	Sporosarcina	0	0
SRS016434	61JDBAAXX100518:8:52:9751:13396/1	Virulence	Bacteria	Staphylococcus	0	0
SRS016434	61JDBAAXX100518:8:44:9650:14398/1	Virulence	Bacteria	Streptococcus	0	0
SRS016434	61JDBAAXX100518:8:44:9650:14398/2	Virulence	Bacteria	Streptococcus	0	0
SRS016434	61JDBAAXX100518:7:35:14445:7412/2	Virulence	Bacteria	Sporosarcina	0	0
SRS016434	61JDBAAXX100518:8:62:5034:10400/1	Virulence	Bacteria	Listeria	0	0
SRS016434	61JDBAAXX100518:7:35:14445:7412/1	Virulence	Bacteria	Sporosarcina	0	0
SRS016434	61JDBAAXX100518:8:111:12643:7070/2	Virulence	Bacteria	Staphylococcus	0	0
SRS016434	61JDBAAXX100518:8:111:12643:7070/1	Virulence	Bacteria	Staphylococcus	0	0
SRS016434	61JDBAAXX100518:7:80:15224:10946/1	Virulence	Bacteria	Staphylococcus	0	0
SRS016434	61JDBAAXX100518:7:80:15224:10946/2	Virulence	Bacteria	Staphylococcus	0	0
SRS016434	61JDBAAXX100518:8:115:11753:7910/1	Virulence	Bacteria	Listeria	0	0
SRS016434	61JDBAAXX100518:8:115:11753:7910/2	Virulence	Bacteria	Listeria	0	0
SRS016434	61JDBAAXX100518:7:43:16207:4523/1	Virulence	Bacteria	Staphylococcus	0	0
SRS016434	61JDBAAXX100518:8:27:18945:17184/1	Virulence	Bacteria	Listeria	0	0
SRS016434	61JDBAAXX100518:8:27:18945:17184/2	Virulence	Bacteria	Listeria	0	0
SRS016434	61JDBAAXX100518:7:21:18381:8052/1	Virulence	Bacteria	Staphylococcus	0	0
SRS016434	61JDBAAXX100518:7:21:18381:8052/2	Virulence	Bacteria	Staphylococcus	0	0
SRS016434	61JDBAAXX100518:8:62:5034:10400/2	Virulence	Bacteria	Listeria	0	0
SRS016434	61JDBAAXX100518:8:29:17587:3096/1	Virulence	Bacteria	Staphylococcus	0	0
SRS016434	61JDBAAXX100518:8:32:9165:10374/1	Virulence,_Disease_and_Defense	Bacteria	Streptococcus	0	0
SRS016513	ILLUMINA-0648E5_0001:2:26:8726:12055/2	Amino_Acids_and_Derivatives	Bacteria	Propionibacterium	0	25.4694
SRS016513	ILLUMINA-0648E5_0001:1:111:12726:1301/1	Amino_Acids_and_Derivatives	Bacteria	Propionibacterium	0	25.4694
SRS016513	ILLUMINA-0648E5_0001:1:29:13561:6308/1	Amino_Acids_and_Derivatives	Bacteria	Propionibacteriaceae	0	0
SRS016513	ILLUMINA-0648E5_0001:2:72:18310:4141/1	Amino_Acids_and_Derivatives	Bacteria	Propionibacterium	0	25.4694
SRS016513	ILLUMINA-0648E5_0001:2:72:18310:4141/2	Amino_Acids_and_Derivatives	Bacteria	Propionibacterium	0	25.4694
SRS016513	ILLUMINA-0648E5_0001:1:92:12275:2114/1	Amino_Acids_and_Derivatives	Bacteria	Propionibacteriaceae	0	0
SRS016513	ILLUMINA-0648E5_0001:1:92:12275:2114/2	Amino_Acids_and_Derivatives	Bacteria	Propionibacteriaceae	0	0
SRS016513	ILLUMINA-0648E5_0001:1:53:17403:8849/2	Amino_Acids_and_Derivatives	Bacteria	Propionibacterium	0	25.4694
SRS016513	ILLUMINA-0648E5_0001:1:83:14949:15479/2	Amino_Acids_and_Derivatives	Bacteria	Propionibacterium	0	25.4694
SRS016513	ILLUMINA-0648E5_0001:1:20:3209:18981/2	Amino_Acids_and_Derivatives	Bacteria	Propionibacterium	0	25.4694
SRS016513	ILLUMINA-0648E5_0001:1:81:11385:5192/1	Amino_Acids_and_Derivatives	Bacteria	Propionibacterium	0	25.4694
SRS016513	ILLUMINA-0648E5_0001:2:42:16041:5683/1	Amino_Acids_and_Derivatives	Bacteria	Propionibacteriaceae	0	0
SRS016513	ILLUMINA-0648E5_0001:2:42:16041:5683/2	Amino_Acids_and_Derivatives	Bacteria	Propionibacterium	0	25.4694
SRS016513	ILLUMINA-0648E5_0001:2:102:12885:5190/1	Amino_Acids_and_Derivatives	Bacteria	Propionibacteriaceae	0	0
SRS016513	ILLUMINA-0648E5_0001:1:29:13561:6308/2	Amino_Acids_and_Derivatives	Bacteria	Propionibacteriaceae	0	0
SRS016513	ILLUMINA-0648E5_0001:1:46:4648:17140/1	Amino_Acids_and_Derivatives	Bacteria	Propionibacteriaceae	0	0
SRS016513	ILLUMINA-0648E5_0001:1:46:4648:17140/2	Amino_Acids_and_Derivatives	Bacteria	Propionibacteriaceae	0	0
SRS016513	ILLUMINA-0648E5_0001:1:100:10001:15283/1	Amino_Acids_and_Derivatives	Bacteria	Propionibacteriaceae	0	0
SRS016513	ILLUMINA-0648E5_0001:1:100:10001:15283/2	Amino_Acids_and_Derivatives	Bacteria	Propionibacterium	0	25.4694
SRS016513	ILLUMINA-0648E5_0001:2:22:16246:6393/2	Amino_Acids_and_Derivatives	Bacteria	Propionibacterium	0	25.4694
SRS016513	ILLUMINA-0648E5_0001:1:94:5345:2972/1	Amino_Acids_and_Derivatives	Bacteria	Propionibacterium	0	25.4694
SRS016513	ILLUMINA-0648E5_0001:1:94:5345:2972/2	Amino_Acids_and_Derivatives	Bacteria	Propionibacterium	0	25.4694
SRS016513	ILLUMINA-0648E5_0001:2:20:8385:18290/2	Amino_Acids_and_Derivatives	Bacteria	Propionibacterium	0	25.4694
SRS016513	ILLUMINA-0648E5_0001:1:65:4270:14771/2	Amino_Acids_and_Derivatives	Bacteria	Propionibacteriaceae	0	0
SRS016513	ILLUMINA-0648E5_0001:1:20:7125:3459/1	Amino_Acids_and_Derivatives	Bacteria	Propionibacteriaceae	0	0
SRS016513	ILLUMINA-0648E5_0001:1:20:7125:3459/2	Amino_Acids_and_Derivatives	Bacteria	Propionibacterium	0	25.4694
SRS016513	ILLUMINA-0648E5_0001:1:40:6579:14433/1	Amino_Acids_and_Derivatives	Bacteria	Propionibacteriaceae	0	0
SRS016513	ILLUMINA-0648E5_0001:1:74:11060:13352/1	Amino_Acids_and_Derivatives	Bacteria	Propionibacterium	0	25.4694
SRS016513	ILLUMINA-0648E5_0001:2:72:8299:16711/2	Amino_Acids_and_Derivatives	Bacteria	Propionibacterium	0	25.4694
SRS016513	ILLUMINA-0648E5_0001:2:7:16078:10464/2	Amino_Acids_and_Derivatives	Bacteria	Propionibacteriaceae	0	0
SRS016513	ILLUMINA-0648E5_0001:1:108:13358:20052/1	Amino_Acids_and_Derivatives	Bacteria	Propionibacteriaceae	0	0
SRS016513	ILLUMINA-0648E5_0001:1:71:16014:9997/2	Amino_Acids_and_Derivatives	Bacteria	Propionibacterium	0	25.4694
SRS016513	ILLUMINA-0648E5_0001:1:71:16014:9997/1	Amino_Acids_and_Derivatives	Bacteria	Propionibacterium	0	25.4694
SRS016513	ILLUMINA-0648E5_0001:1:22:19533:18009/1	Amino_Acids_and_Derivatives	Bacteria	Propionibacterium	0	25.4694
SRS016513	ILLUMINA-0648E5_0001:1:40:6579:14433/2	Amino_Acids_and_Derivatives	Bacteria	Propionibacteriaceae	0	0
SRS016513	ILLUMINA-0648E5_0001:1:70:11524:14151/2	Carbohydrates	Bacteria	Propionibacteriaceae	0	0
SRS016513	ILLUMINA-0648E5_0001:1:107:11757:12581/1	Carbohydrates	Bacteria	Propionibacterium	0	25.4694
SRS016513	ILLUMINA-0648E5_0001:1:89:16074:14139/2	Carbohydrates	Bacteria	Propionibacterium	0	25.4694
SRS016513	ILLUMINA-0648E5_0001:1:93:8083:17259/2	Carbohydrates	Bacteria	Fusobacterium	0	0
SRS016513	ILLUMINA-0648E5_0001:1:93:8083:17259/1	Carbohydrates	Bacteria	Clostridium	0	0
SRS016513	ILLUMINA-0648E5_0001:1:52:1382:1158/1	Phages,_Prophages,_Transposable_elements,_Plasmids	Bacteria	Staphylococcus	0	0
SRS016513	ILLUMINA-0648E5_0001:1:64:11181:10818/2	Phages,_Prophages,_Transposable_elements,_Plasmids	Bacteria	Staphylococcus	0	0
SRS016513	ILLUMINA-0648E5_0001:1:119:7537:4972/1	Phages,_Prophages,_Transposable_elements,_Plasmids	Bacteria	Staphylococcus	0	0
SRS016513	ILLUMINA-0648E5_0001:1:73:15553:1161/1	Phages,_Prophages,_Transposable_elements,_Plasmids	Bacteria	Staphylococcus	0	0
SRS016513	ILLUMINA-0648E5_0001:2:12:10187:12287/1	Phages,_Prophages,_Transposable_elements,_Plasmids	Bacteria	Staphylococcus	0	0
SRS016513	ILLUMINA-0648E5_0001:1:110:3181:2180/2	Phages,_Prophages,_Transposable_elements,_Plasmids	Bacteria	Staphylococcus	0	0
SRS016513	ILLUMINA-0648E5_0001:2:27:11909:17677/1	Phages,_Prophages,_Transposable_elements,_Plasmids	Bacteria	Staphylococcus	0	0
SRS016513	ILLUMINA-0648E5_0001:2:27:11909:17677/2	Phages,_Prophages,_Transposable_elements,_Plasmids	Bacteria	Staphylococcus	0	0
SRS016513	ILLUMINA-0648E5_0001:2:2:17055:13583/1	Phages,_Prophages,_Transposable_elements,_Plasmids	Bacteria	Staphylococcus	0	0
SRS016513	ILLUMINA-0648E5_0001:2:76:3902:16400/1	Phages,_Prophages,_Transposable_elements,_Plasmids	Bacteria	Staphylococcus	0	0
SRS016513	ILLUMINA-0648E5_0001:1:109:14723:3554/1	Phages,_Prophages,_Transposable_elements,_Plasmids	Bacteria	Staphylococcus	0	0
SRS016513	ILLUMINA-0648E5_0001:2:58:11337:17722/1	Phages,_Prophages,_Transposable_elements,_Plasmids	Bacteria	Staphylococcus	0	0
SRS016513	ILLUMINA-0648E5_0001:1:109:9104:16831/1	Phages,_Prophages,_Transposable_elements,_Plasmids	Bacteria	Staphylococcus	0	0
SRS016513	ILLUMINA-0648E5_0001:2:71:11506:7451/2	Phages,_Prophages,_Transposable_elements,_Plasmids	Bacteria	Staphylococcus	0	0
SRS016513	ILLUMINA-0648E5_0001:1:41:12985:12190/1	Phages,_Prophages,_Transposable_elements,_Plasmids	Bacteria	Staphylococcus	0	0
SRS016513	ILLUMINA-0648E5_0001:1:109:14723:3554/2	Phages,_Prophages,_Transposable_elements,_Plasmids	Bacteria	Staphylococcus	0	0
SRS016513	ILLUMINA-0648E5_0001:1:6:10830:7705/2	Phages,_Prophages,_Transposable_elements,_Plasmids	Bacteria	Staphylococcus	0	0
SRS016513	ILLUMINA-0648E5_0001:2:43:11822:3201/2	Phages,_Prophages,_Transposable_elements,_Plasmids	Bacteria	Staphylococcus	0	0
SRS016513	ILLUMINA-0648E5_0001:1:48:3087:12876/2	Regulation_and_Cell_signaling	Bacteria	Staphylococcus	0	0
SRS016513	ILLUMINA-0648E5_0001:1:48:3087:12876/1	Regulation_and_Cell_signaling	Bacteria	Staphylococcus	0	0
SRS016513	ILLUMINA-0648E5_0001:1:84:5555:12650/1	Regulation_and_Cell_signaling	Bacteria	Staphylococcus	0	0
SRS016513	ILLUMINA-0648E5_0001:2:1:10410:2448/2	Regulation_and_Cell_signaling	Bacteria	Staphylococcus	0	0
SRS016513	ILLUMINA-0648E5_0001:2:1:10410:2448/1	Regulation_and_Cell_signaling	Bacteria	Staphylococcus	0	0
SRS016513	ILLUMINA-0648E5_0001:2:10:12881:2698/2	Regulation_and_Cell_signaling	Bacteria	Staphylococcus	0	0
SRS016513	ILLUMINA-0648E5_0001:2:10:12881:2698/1	Regulation_and_Cell_signaling	Bacteria	Staphylococcus	0	0
SRS016513	ILLUMINA-0648E5_0001:1:84:5555:12650/2	Regulation_and_Cell_signaling	Bacteria	Staphylococcus	0	0
SRS016513	ILLUMINA-0648E5_0001:2:68:6642:3797/1	Regulation_and_Cell_signaling	Bacteria	Staphylococcus	0	0
SRS016513	ILLUMINA-0648E5_0001:1:109:6893:10160/2	Secondary_Metabolism	Bacteria	Staphylococcus	0	0
SRS016513	ILLUMINA-0648E5_0001:1:32:16861:12646/2	Virulence	Bacteria	Staphylococcus	0	0
SRS016513	ILLUMINA-0648E5_0001:1:96:17564:5476/1	Virulence	Bacteria	Staphylococcus	0	0
SRS016513	ILLUMINA-0648E5_0001:1:110:7512:3824/2	Virulence	Bacteria	Staphylococcus	0	0
SRS016513	ILLUMINA-0648E5_0001:1:112:2827:6013/2	Virulence	Bacteria	Staphylococcus	0	0
SRS016513	ILLUMINA-0648E5_0001:1:112:2827:6013/1	Virulence	Bacteria	Staphylococcus	0	0
SRS016513	ILLUMINA-0648E5_0001:1:44:16787:6217/1	Virulence	Bacteria	Staphylococcus	0	0
SRS016513	ILLUMINA-0648E5_0001:2:32:2215:17307/2	Virulence	Bacteria	Finegoldia	0	1.08877
SRS016513	ILLUMINA-0648E5_0001:1:42:14878:17844/2	Virulence	Bacteria	Staphylococcus	0	0
SRS016513	ILLUMINA-0648E5_0001:1:60:1752:14893/1	Virulence	Bacteria	Staphylococcus	0	0
SRS016513	ILLUMINA-0648E5_0001:2:49:2941:3522/2	Virulence	Bacteria	Staphylococcus	0	0
SRS016513	ILLUMINA-0648E5_0001:2:49:2941:3522/1	Virulence	Bacteria	Staphylococcus	0	0
SRS016513	ILLUMINA-0648E5_0001:1:83:14833:5092/2	Virulence	Bacteria	Staphylococcus	0	0
SRS016513	ILLUMINA-0648E5_0001:1:83:14833:5092/1	Virulence	Bacteria	Staphylococcus	0	0
SRS016513	ILLUMINA-0648E5_0001:1:77:10378:16009/1	Virulence	Bacteria	Staphylococcus	0	0
SRS016513	ILLUMINA-0648E5_0001:1:77:10378:16009/2	Virulence	Bacteria	Staphylococcus	0	0
SRS016513	ILLUMINA-0648E5_0001:2:92:3213:9202/2	Virulence	Bacteria	Staphylococcus	0	0
SRS016513	ILLUMINA-0648E5_0001:2:36:16757:15383/2	Virulence	Bacteria	Staphylococcus	0	0
SRS016513	ILLUMINA-0648E5_0001:2:108:5964:14759/1	Virulence	Bacteria	Staphylococcus	0	0
SRS016513	ILLUMINA-0648E5_0001:2:13:8917:4276/2	Virulence	Bacteria	Staphylococcus	0	0
SRS016513	ILLUMINA-0648E5_0001:2:70:14641:17865/1	Virulence	Bacteria	Staphylococcus	0	0
SRS016513	ILLUMINA-0648E5_0001:2:85:7769:9275/2	Virulence	Bacteria	Staphylococcus	0	0
SRS016513	ILLUMINA-0648E5_0001:2:85:7769:9275/1	Virulence	Bacteria	Staphylococcus	0	0
SRS016513	ILLUMINA-0648E5_0001:1:52:1734:9030/1	Virulence	Bacteria	Staphylococcus	0	0
SRS016513	ILLUMINA-0648E5_0001:1:52:1734:9030/2	Virulence	Bacteria	Staphylococcus	0	0
SRS016513	ILLUMINA-0648E5_0001:1:89:14577:11324/1	Virulence	Bacteria	Staphylococcus	0	0
SRS016513	ILLUMINA-0648E5_0001:2:97:14143:4529/1	Virulence	Bacteria	Staphylococcus	0	0
SRS016513	ILLUMINA-0648E5_0001:2:97:14143:4529/2	Virulence	Bacteria	Staphylococcus	0	0
SRS016513	ILLUMINA-0648E5_0001:2:107:7749:15804/1	Virulence	Bacteria	Staphylococcus	0	0
SRS016513	ILLUMINA-0648E5_0001:2:107:7749:15804/2	Virulence	Bacteria	Staphylococcus	0	0
SRS016513	ILLUMINA-0648E5_0001:1:44:16787:6217/2	Virulence	Bacteria	Staphylococcus	0	0
SRS016513	ILLUMINA-0648E5_0001:2:85:6271:19322/1	Virulence	Bacteria	Finegoldia	0	1.08877
SRS016513	ILLUMINA-0648E5_0001:1:82:10139:1638/2	Virulence	Bacteria	Staphylococcus	0	0
SRS016513	ILLUMINA-0648E5_0001:1:82:10139:1638/1	Virulence	Bacteria	Staphylococcus	0	0
SRS016513	ILLUMINA-0648E5_0001:1:54:9798:5476/2	Virulence	Bacteria	Staphylococcus	0	0
SRS016513	ILLUMINA-0648E5_0001:1:54:9798:5476/1	Virulence	Bacteria	Staphylococcus	0	0
SRS016513	ILLUMINA-0648E5_0001:1:66:13970:1586/1	Virulence	Bacteria	Staphylococcus	0	0
SRS016513	ILLUMINA-0648E5_0001:1:66:13970:1586/2	Virulence	Bacteria	Staphylococcus	0	0
SRS016513	ILLUMINA-0648E5_0001:2:84:7545:3901/2	Virulence	Bacteria	Staphylococcus	0	0
SRS016513	ILLUMINA-0648E5_0001:2:84:7545:3901/1	Virulence	Bacteria	Staphylococcus	0	0
SRS016513	ILLUMINA-0648E5_0001:1:42:14878:17844/1	Virulence	Bacteria	Staphylococcus	0	0
SRS016513	ILLUMINA-0648E5_0001:1:96:17564:5476/2	Virulence	Bacteria	Staphylococcus	0	0
SRS016513	ILLUMINA-0648E5_0001:2:103:11905:3891/1	Virulence	Bacteria	Staphylococcus	0	0
SRS016513	ILLUMINA-0648E5_0001:2:32:4673:20622/2	Virulence	Bacteria	Staphylococcus	0	0
SRS016513	ILLUMINA-0648E5_0001:2:23:12316:19939/1	Virulence	Bacteria	Staphylococcus	0	0
SRS016513	ILLUMINA-0648E5_0001:2:23:12316:19939/2	Virulence	Bacteria	Staphylococcus	0	0
SRS016513	ILLUMINA-0648E5_0001:1:3:16970:3559/2	Virulence	Bacteria	Streptococcus	0	0
SRS016513	ILLUMINA-0648E5_0001:2:21:17055:4561/2	Virulence	Bacteria	Staphylococcus	0	0
SRS016513	ILLUMINA-0648E5_0001:2:21:17055:4561/1	Virulence	Bacteria	Staphylococcus	0	0
SRS016513	ILLUMINA-0648E5_0001:1:15:9251:18321/1	Virulence	Bacteria	Staphylococcus	0	0
SRS016513	ILLUMINA-0648E5_0001:1:15:9251:18321/2	Virulence	Bacteria	Staphylococcus	0	0
SRS016513	ILLUMINA-0648E5_0001:2:63:9552:17071/2	Virulence	Bacteria	Finegoldia	0	1.08877
SRS016513	ILLUMINA-0648E5_0001:2:63:9552:17071/1	Virulence	Bacteria	Finegoldia	0	1.08877
SRS016513	ILLUMINA-0648E5_0001:1:98:4301:11439/1	Virulence	Bacteria	Staphylococcus	0	0
SRS016513	ILLUMINA-0648E5_0001:1:98:4301:11439/2	Virulence	Bacteria	Staphylococcus	0	0
SRS016513	ILLUMINA-0648E5_0001:2:101:3808:16105/1	Virulence	Bacteria	Staphylococcus	0	0
SRS016513	ILLUMINA-0648E5_0001:2:101:3808:16105/2	Virulence	Bacteria	Staphylococcus	0	0
SRS016513	ILLUMINA-0648E5_0001:2:84:11596:20427/1	Virulence	Bacteria	Staphylococcus	0	0
SRS016513	ILLUMINA-0648E5_0001:2:74:11276:14062/1	Virulence	Bacteria	Staphylococcus	0	0
SRS016513	ILLUMINA-0648E5_0001:2:74:11276:14062/2	Virulence	Bacteria	Staphylococcus	0	0
SRS016513	ILLUMINA-0648E5_0001:1:21:17664:4524/2	Virulence	Bacteria	Staphylococcus	0	0
SRS016513	ILLUMINA-0648E5_0001:1:21:17664:4524/1	Virulence	Bacteria	Staphylococcus	0	0
SRS016513	ILLUMINA-0648E5_0001:2:103:11905:3891/2	Virulence	Bacteria	Staphylococcus	0	0
SRS016513	ILLUMINA-0648E5_0001:1:107:3785:7850/1	Virulence	Bacteria	Staphylococcus	0	0
SRS016513	ILLUMINA-0648E5_0001:1:107:3785:7850/2	Virulence	Bacteria	Staphylococcus	0	0
SRS016513	ILLUMINA-0648E5_0001:1:89:14577:11324/2	Virulence	Bacteria	Staphylococcus	0	0
SRS016513	ILLUMINA-0648E5_0001:2:70:14641:17865/2	Virulence	Bacteria	Staphylococcus	0	0
SRS016513	ILLUMINA-0648E5_0001:1:3:17464:13964/2	Virulence	Bacteria	Staphylococcus	0	0
SRS016513	ILLUMINA-0648E5_0001:1:3:17464:13964/1	Virulence	Bacteria	Staphylococcus	0	0
SRS016513	ILLUMINA-0648E5_0001:2:21:19023:19904/1	Virulence	Bacteria	Staphylococcus	0	0
SRS016513	ILLUMINA-0648E5_0001:2:21:19023:19904/2	Virulence	Bacteria	Staphylococcus	0	0
SRS016513	ILLUMINA-0648E5_0001:2:92:3213:9202/1	Virulence	Bacteria	Staphylococcus	0	0
SRS016513	ILLUMINA-0648E5_0001:1:8:9835:17516/2	Virulence	Bacteria	Staphylococcus	0	0
SRS016513	ILLUMINA-0648E5_0001:1:8:9835:17516/1	Virulence	Bacteria	Staphylococcus	0	0
SRS016553	61JGVAAXX100515:4:116:12918:7199/1	Carbohydrates	Bacteria	Peptostreptococcus	0	0
SRS016553	61JGVAAXX100515:4:83:5780:19704/2	Carbohydrates	Bacteria	Klebsiella	0	0
SRS016553	61JGVAAXX100515:4:83:5780:19704/1	Carbohydrates	Bacteria	Escherichia	0	0
SRS016553	61JGVAAXX100515:3:69:14594:9183/2	Carbohydrates	Bacteria	Klebsiella	0	0
SRS016581	61GUKAAXX100504:4:79:13091:14925/2	Virulence	Bacteria	Mycobacterium	0	0.25986
SRS016581	61GUKAAXX100504:4:58:1776:9633/1	Virulence,_Disease_and_Defense	Bacteria	Staphylococcus	0	0
SRS016581	61GUKAAXX100504:4:62:3337:6659/1	Virulence,_Disease_and_Defense	Bacteria	Staphylococcus	0	0
SRS016581	61GUKAAXX100504:4:62:3337:6659/2	Virulence,_Disease_and_Defense	Bacteria	Staphylococcus	0	0
SRS016581	61GUKAAXX100504:4:16:6008:16856/1	Virulence,_Disease_and_Defense	Bacteria	Staphylococcus	0	0
SRS016581	61GUKAAXX100504:4:34:3121:15006/2	Virulence,_Disease_and_Defense	Bacteria	Staphylococcus	0	0
SRS016581	61GUKAAXX100504:4:34:3121:15006/1	Virulence,_Disease_and_Defense	Bacteria	Staphylococcus	0	0
SRS016581	61GUKAAXX100504:4:84:18577:12247/1	Virulence,_Disease_and_Defense	Bacteria	Staphylococcus	0	0
SRS016581	61GUKAAXX100504:3:21:6392:13841/1	Virulence,_Disease_and_Defense	Bacteria	Staphylococcus	0	0
SRS016581	61GUKAAXX100504:3:21:6392:13841/2	Virulence,_Disease_and_Defense	Bacteria	Staphylococcus	0	0
SRS016581	61GUKAAXX100504:4:7:17857:15558/1	Virulence,_Disease_and_Defense	Bacteria	Staphylococcus	0	0
SRS016581	61GUKAAXX100504:4:7:17857:15558/2	Virulence,_Disease_and_Defense	Bacteria	Staphylococcus	0	0
SRS016581	61GUKAAXX100504:3:66:7747:19701/2	Virulence,_Disease_and_Defense	Bacteria	Staphylococcus	0	0
SRS016581	61GUKAAXX100504:4:58:6701:18509/1	Virulence,_Disease_and_Defense	Bacteria	Staphylococcus	0	0
SRS016581	61GUKAAXX100504:3:18:16539:20130/2	Virulence,_Disease_and_Defense	Bacteria	Staphylococcus	0	0
SRS016581	61GUKAAXX100504:3:18:16539:20130/1	Virulence,_Disease_and_Defense	Bacteria	Staphylococcus	0	0
SRS016581	61GUKAAXX100504:3:66:7747:19701/1	Virulence,_Disease_and_Defense	Bacteria	Staphylococcus	0	0
SRS016581	61GUKAAXX100504:4:25:12877:21027/2	Virulence,_Disease_and_Defense	Bacteria	Staphylococcus	0	0
SRS016581	61GUKAAXX100504:4:25:12877:21027/1	Virulence,_Disease_and_Defense	Bacteria	Staphylococcus	0	0
SRS016581	61GUKAAXX100504:4:19:4387:17422/2	Virulence,_Disease_and_Defense	Bacteria	Staphylococcus	0	0
SRS016581	61GUKAAXX100504:4:4:8684:10845/2	Virulence,_Disease_and_Defense	Bacteria	Staphylococcus	0	0
SRS016581	61GUKAAXX100504:3:84:8099:5356/2	Virulence,_Disease_and_Defense	Bacteria	Staphylococcus	0	0
SRS016581	61GUKAAXX100504:3:91:13884:1590/1	Virulence,_Disease_and_Defense	Bacteria	Staphylococcus	0	0
SRS016581	61GUKAAXX100504:3:117:14242:20467/1	Virulence,_Disease_and_Defense	Bacteria	Staphylococcus	0	0
SRS016581	61GUKAAXX100504:4:24:14954:14961/2	Virulence,_Disease_and_Defense	Bacteria	Staphylococcus	0	0
SRS016581	61GUKAAXX100504:4:24:14954:14961/1	Virulence,_Disease_and_Defense	Bacteria	Staphylococcus	0	0
SRS016581	61GUKAAXX100504:4:55:16506:15333/1	Virulence,_Disease_and_Defense	Bacteria	Staphylococcus	0	0
SRS016581	61GUKAAXX100504:4:55:16506:15333/2	Virulence,_Disease_and_Defense	Bacteria	Staphylococcus	0	0
SRS016581	61GUKAAXX100504:3:91:13884:1590/2	Virulence,_Disease_and_Defense	Bacteria	Staphylococcus	0	0
SRS016581	61GUKAAXX100504:4:4:8684:10845/1	Virulence,_Disease_and_Defense	Bacteria	Staphylococcus	0	0
SRS016581	61GUKAAXX100504:4:63:16016:16107/2	Virulence,_Disease_and_Defense	Bacteria	Staphylococcus	0	0
SRS016581	61GUKAAXX100504:4:85:9040:9150/2	Virulence,_Disease_and_Defense	Bacteria	Staphylococcus	0	0
SRS016581	61GUKAAXX100504:4:85:9040:9150/1	Virulence,_Disease_and_Defense	Bacteria	Staphylococcus	0	0
SRS016581	61GUKAAXX100504:3:27:10395:10866/1	Virulence,_Disease_and_Defense	Bacteria	Staphylococcus	0	0
SRS016581	61GUKAAXX100504:3:27:10395:10866/2	Virulence,_Disease_and_Defense	Bacteria	Staphylococcus	0	0
SRS016581	61GUKAAXX100504:4:46:6161:15740/1	Virulence,_Disease_and_Defense	Bacteria	Staphylococcus	0	0
SRS016581	61GUKAAXX100504:4:46:6161:15740/2	Virulence,_Disease_and_Defense	Bacteria	Staphylococcus	0	0
SRS016581	61GUKAAXX100504:4:100:5855:17988/2	Virulence,_Disease_and_Defense	Bacteria	Staphylococcus	0	0
SRS016581	61GUKAAXX100504:4:100:5855:17988/1	Virulence,_Disease_and_Defense	Bacteria	Staphylococcus	0	0
SRS016581	61GUKAAXX100504:3:106:4720:18538/1	Virulence,_Disease_and_Defense	Bacteria	Staphylococcus	0	0
SRS016581	61GUKAAXX100504:3:49:14723:11109/1	Virulence,_Disease_and_Defense	Bacteria	Staphylococcus	0	0
SRS016581	61GUKAAXX100504:3:1:8778:12525/2	Virulence,_Disease_and_Defense	Bacteria	Staphylococcus	0	0
SRS016581	61GUKAAXX100504:3:1:8778:12525/1	Virulence,_Disease_and_Defense	Bacteria	Staphylococcus	0	0
SRS016581	61GUKAAXX100504:3:114:13531:14889/1	Virulence,_Disease_and_Defense	Bacteria	Staphylococcus	0	0
SRS016581	61GUKAAXX100504:3:77:17977:20462/2	Virulence,_Disease_and_Defense	Bacteria	Staphylococcus	0	0
SRS016581	61GUKAAXX100504:3:106:4720:18538/2	Virulence,_Disease_and_Defense	Bacteria	Staphylococcus	0	0
SRS016581	61GUKAAXX100504:4:35:9727:13927/2	Virulence,_Disease_and_Defense	Bacteria	Staphylococcus	0	0
SRS016581	61GUKAAXX100504:4:35:9727:13927/1	Virulence,_Disease_and_Defense	Bacteria	Staphylococcus	0	0
SRS016581	61GUKAAXX100504:3:28:1091:6649/2	Virulence,_Disease_and_Defense	Bacteria	Staphylococcus	0	0
SRS016581	61GUKAAXX100504:3:28:1091:6649/1	Virulence,_Disease_and_Defense	Bacteria	Staphylococcus	0	0
SRS016581	61GUKAAXX100504:4:83:6192:9946/2	Virulence,_Disease_and_Defense	Bacteria	Staphylococcus	0	0
SRS016581	61GUKAAXX100504:4:83:6192:9946/1	Virulence,_Disease_and_Defense	Bacteria	Staphylococcus	0	0
SRS016581	61GUKAAXX100504:4:16:13090:17108/2	Virulence,_Disease_and_Defense	Bacteria	Staphylococcus	0	0
SRS016581	61GUKAAXX100504:4:16:13090:17108/1	Virulence,_Disease_and_Defense	Bacteria	Staphylococcus	0	0
SRS016581	61GUKAAXX100504:4:100:18481:13397/2	Virulence,_Disease_and_Defense	Bacteria	Staphylococcus	0	0
SRS016581	61GUKAAXX100504:4:100:18481:13397/1	Virulence,_Disease_and_Defense	Bacteria	Staphylococcus	0	0
SRS016581	61GUKAAXX100504:4:84:18577:12247/2	Virulence,_Disease_and_Defense	Bacteria	Staphylococcus	0	0
SRS016581	61GUKAAXX100504:4:17:19658:10094/1	Virulence,_Disease_and_Defense	Bacteria	Staphylococcus	0	0
SRS016581	61GUKAAXX100504:4:17:19658:10094/2	Virulence,_Disease_and_Defense	Bacteria	Staphylococcus	0	0
SRS016581	61GUKAAXX100504:3:49:14723:11109/2	Virulence,_Disease_and_Defense	Bacteria	Staphylococcus	0	0
SRS016581	61GUKAAXX100504:3:72:1308:10273/1	Virulence,_Disease_and_Defense	Bacteria	Staphylococcus	0	0
SRS016581	61GUKAAXX100504:3:78:10953:16252/1	Virulence,_Disease_and_Defense	Bacteria	Staphylococcus	0	0
SRS016581	61GUKAAXX100504:4:12:6959:17928/2	Virulence,_Disease_and_Defense	Bacteria	Staphylococcus	0	0
SRS016581	61GUKAAXX100504:4:12:6959:17928/1	Virulence,_Disease_and_Defense	Bacteria	Staphylococcus	0	0
SRS016581	61GUKAAXX100504:3:26:9634:13081/1	Virulence,_Disease_and_Defense	Bacteria	Staphylococcus	0	0
SRS016581	61GUKAAXX100504:3:26:9634:13081/2	Virulence,_Disease_and_Defense	Bacteria	Staphylococcus	0	0
SRS016581	61GUKAAXX100504:4:107:3130:11714/1	Virulence,_Disease_and_Defense	Bacteria	Staphylococcus	0	0
SRS016581	61GUKAAXX100504:4:107:3130:11714/2	Virulence,_Disease_and_Defense	Bacteria	Staphylococcus	0	0
SRS016581	61GUKAAXX100504:3:59:7078:5183/1	Virulence,_Disease_and_Defense	Bacteria	Staphylococcus	0	0
SRS016581	61GUKAAXX100504:3:59:7078:5183/2	Virulence,_Disease_and_Defense	Bacteria	Staphylococcus	0	0
SRS016581	61GUKAAXX100504:3:65:6655:20449/1	Virulence,_Disease_and_Defense	Bacteria	Staphylococcus	0	0
SRS016581	61GUKAAXX100504:3:65:6655:20449/2	Virulence,_Disease_and_Defense	Bacteria	Staphylococcus	0	0
SRS016581	61GUKAAXX100504:3:90:3640:21308/1	Virulence,_Disease_and_Defense	Bacteria	Staphylococcus	0	0
SRS016581	61GUKAAXX100504:3:90:3640:21308/2	Virulence,_Disease_and_Defense	Bacteria	Staphylococcus	0	0
SRS016581	61GUKAAXX100504:3:54:13717:17632/1	Virulence,_Disease_and_Defense	Bacteria	Staphylococcus	0	0
SRS016581	61GUKAAXX100504:3:54:13717:17632/2	Virulence,_Disease_and_Defense	Bacteria	Staphylococcus	0	0
SRS016581	61GUKAAXX100504:4:19:4387:17422/1	Virulence,_Disease_and_Defense	Bacteria	Staphylococcus	0	0
SRS016581	61GUKAAXX100504:4:48:18031:5782/2	Virulence,_Disease_and_Defense	Bacteria	Staphylococcus	0	0
SRS016581	61GUKAAXX100504:4:48:18031:5782/1	Virulence,_Disease_and_Defense	Bacteria	Staphylococcus	0	0
SRS016581	61GUKAAXX100504:3:45:7530:18340/1	Virulence,_Disease_and_Defense	Bacteria	Staphylococcus	0	0
SRS016581	61GUKAAXX100504:3:45:7530:18340/2	Virulence,_Disease_and_Defense	Bacteria	Staphylococcus	0	0
SRS016581	61GUKAAXX100504:4:63:16016:16107/1	Virulence,_Disease_and_Defense	Bacteria	Staphylococcus	0	0
SRS017156	61JD0AAXX100507:4:87:15138:6773/2	Clustering-based_subsystems	Bacteria	Comamonadaceae	0	0
SRS017156	61JD0AAXX100507:4:120:17827:19310/2	Stress_Response	Bacteria	Nocardiopsis	0	0
SRS017156	61JD0AAXX100507:4:120:17827:19310/1	Virulence	Bacteria	Nocardia	0	0
SRS017697	61JHHAAXX100507:2:77:1690:5073/2	Clustering-based_subsystems	Bacteria	Capnocytophaga	0	0
SRS017697	61JHHAAXX100507:2:67:18371:8405/2	Clustering-based_subsystems	Bacteria	Chryseobacterium	0	0
SRS017697	61JHHAAXX100507:2:67:18371:8405/1	Clustering-based_subsystems	Bacteria	Chryseobacterium	0	0
SRS017697	61JHHAAXX100507:1:39:10434:3804/1	Metabolism_of_Aromatic_Compounds	Bacteria	Pseudomonas	0	0
SRS017697	61JHHAAXX100507:2:14:15008:10229/1	Predictions_based_on_plant-prokaryote_comparative_analysis	Bacteria	Scytonema	0	0
SRS018312	61GUJAAXX100504:1:16:7311:16316/1	Clustering-based_subsystems	Bacteria	Streptococcus	0	0
SRS018312	61GUJAAXX100504:1:16:7311:16316/2	Clustering-based_subsystems	Bacteria	Streptococcus	0	0
SRS018312	61GUJAAXX100504:1:40:15790:3174/1	Iron_acquisition_and_metabolism	Bacteria	Paenibacillus	0	0
SRS018312	61GUJAAXX100504:2:13:8754:19258/1	Protein_Metabolism	Bacteria	Vibrio	0	0
SRS018369	61JFLAAXX100507:7:58:19859:14389/1	Protein_Metabolism	Bacteria	Anaerococcus	0	2.3587
SRS018369	61JFLAAXX100507:7:58:19859:14389/2	Protein_Metabolism	Bacteria	Anaerococcus	0	2.3587
SRS018369	61JFLAAXX100507:8:97:12189:12417/2	Protein_Metabolism	Bacteria	Peptoniphilus	0	0.54964
SRS018369	61JFLAAXX100507:8:97:12189:12417/1	Protein_Metabolism	Bacteria	Anaerococcus	0	2.3587
SRS018463	61JBPAAXX100507:6:96:9396:13036/1	Amino_Acids_and_Derivatives	Bacteria	Pasteurella	0	0
SRS018463	61JBPAAXX100507:5:23:13719:20070/1	Amino_Acids_and_Derivatives	Bacteria	Pasteurella	0	0
SRS018585	HWI-EAS324_102408434:6:92:17936:3791/1	Amino_Acids_and_Derivatives	Bacteria	Propionibacterium	0	35.3075
SRS018585	HWI-EAS324_102408434:6:88:18267:7234/1	Amino_Acids_and_Derivatives	Bacteria	Propionibacterium	0	35.3075
SRS018585	HWI-EAS324_102408434:6:73:16514:5709/2	Amino_Acids_and_Derivatives	Bacteria	Propionibacterium	0	35.3075
SRS018585	HWI-EAS324_102408434:6:12:2067:16449/2	Amino_Acids_and_Derivatives	Bacteria	Propionibacteriaceae	0	0
SRS018585	HWI-EAS324_102408434:6:79:17817:11792/1	Amino_Acids_and_Derivatives	Bacteria	Propionibacterium	0	35.3075
SRS018585	HWI-EAS324_102408434:5:46:3989:12156/1	Amino_Acids_and_Derivatives	Bacteria	Propionibacteriaceae	0	0
SRS018585	HWI-EAS324_102408434:6:113:18741:14838/2	Amino_Acids_and_Derivatives	Bacteria	Propionibacterium	0	35.3075
SRS018585	HWI-EAS324_102408434:5:3:7416:8082/1	Amino_Acids_and_Derivatives	Bacteria	Propionibacteriaceae	0	0
SRS018585	HWI-EAS324_102408434:5:3:7416:8082/2	Amino_Acids_and_Derivatives	Bacteria	Propionibacteriaceae	0	0
SRS018585	HWI-EAS324_102408434:5:14:14023:13556/2	Amino_Acids_and_Derivatives	Bacteria	Propionibacterium	0	35.3075
SRS018585	HWI-EAS324_102408434:5:14:14023:13556/1	Amino_Acids_and_Derivatives	Bacteria	Propionibacterium	0	35.3075
SRS018585	HWI-EAS324_102408434:5:108:5731:5575/1	Amino_Acids_and_Derivatives	Bacteria	Propionibacteriaceae	0	0
SRS018585	HWI-EAS324_102408434:5:108:5731:5575/2	Amino_Acids_and_Derivatives	Bacteria	Propionibacteriaceae	0	0
SRS018585	HWI-EAS324_102408434:6:14:8525:18174/2	Amino_Acids_and_Derivatives	Bacteria	Propionibacteriaceae	0	0
SRS018585	HWI-EAS324_102408434:6:14:8525:18174/1	Amino_Acids_and_Derivatives	Bacteria	Propionibacterium	0	35.3075
SRS018585	HWI-EAS324_102408434:6:6:1423:9460/1	Amino_Acids_and_Derivatives	Bacteria	Propionibacteriaceae	0	0
SRS018585	HWI-EAS324_102408434:6:43:5183:14649/1	Amino_Acids_and_Derivatives	Bacteria	Propionibacteriaceae	0	0
SRS018585	HWI-EAS324_102408434:5:34:5086:15416/2	Amino_Acids_and_Derivatives	Bacteria	Propionibacterium	0	35.3075
SRS018585	HWI-EAS324_102408434:6:113:18741:14838/1	Amino_Acids_and_Derivatives	Bacteria	Propionibacterium	0	35.3075
SRS018585	HWI-EAS324_102408434:5:22:14057:14743/1	Amino_Acids_and_Derivatives	Bacteria	Propionibacteriaceae	0	0
SRS018585	HWI-EAS324_102408434:5:22:14057:14743/2	Amino_Acids_and_Derivatives	Bacteria	Propionibacteriaceae	0	0
SRS018585	HWI-EAS324_102408434:6:103:14352:9360/1	Amino_Acids_and_Derivatives	Bacteria	Propionibacteriaceae	0	0
SRS018585	HWI-EAS324_102408434:6:103:14352:9360/2	Amino_Acids_and_Derivatives	Bacteria	Propionibacteriaceae	0	0
SRS018585	HWI-EAS324_102408434:5:69:9126:16000/2	Amino_Acids_and_Derivatives	Bacteria	Propionibacteriaceae	0	0
SRS018585	HWI-EAS324_102408434:5:69:9126:16000/1	Amino_Acids_and_Derivatives	Bacteria	Propionibacteriaceae	0	0
SRS018585	HWI-EAS324_102408434:5:59:3742:13051/2	Clustering-based_subsystems	Bacteria	Staphylococcus	0	0
SRS018585	HWI-EAS324_102408434:6:45:8357:18788/1	Clustering-based_subsystems	Bacteria	Bacillales	0	0
SRS018585	HWI-EAS324_102408434:6:45:8357:18788/2	Clustering-based_subsystems	Bacteria	Staphylococcus	0	0
SRS018585	HWI-EAS324_102408434:6:69:8316:12609/2	Fatty_Acids,_Lipids,_and_Isoprenoids	Bacteria	Corynebacterium	0	0
SRS018585	HWI-EAS324_102408434:5:84:15453:12968/2	Fatty_Acids,_Lipids,_and_Isoprenoids	Bacteria	Corynebacterium	0	0
SRS018585	HWI-EAS324_102408434:5:103:7584:19948/1	Phages,_Prophages,_Transposable_elements,_Plasmids	Bacteria	Staphylococcus	0	0
SRS018585	HWI-EAS324_102408434:5:54:8017:13530/1	Regulation_and_Cell_signaling	Bacteria	Staphylococcus	0	0
SRS018585	HWI-EAS324_102408434:5:117:14563:18732/1	Regulation_and_Cell_signaling	Bacteria	Streptococcus	0	0
SRS018585	HWI-EAS324_102408434:5:54:8017:13530/2	Regulation_and_Cell_signaling	Bacteria	Staphylococcus	0	0
SRS018585	HWI-EAS324_102408434:5:15:3224:9676/1	Regulation_and_Cell_signaling	Bacteria	Bacillales	0	0
SRS018585	HWI-EAS324_102408434:5:15:3224:9676/2	Regulation_and_Cell_signaling	Bacteria	Staphylococcus	0	0
SRS018585	HWI-EAS324_102408434:5:83:8223:5297/1	Virulence	Bacteria	Bacillales	0	0
SRS018585	HWI-EAS324_102408434:5:83:8223:5297/2	Virulence	Bacteria	Staphylococcus	0	0
SRS018585	HWI-EAS324_102408434:5:46:17703:21010/1	Virulence	Bacteria	Listeria	0	0
SRS018585	HWI-EAS324_102408434:5:46:17703:21010/2	Virulence	Bacteria	Listeria	0	0
SRS018585	HWI-EAS324_102408434:5:59:3929:1575/2	Virulence	Bacteria	Streptococcus	0	0
SRS018585	HWI-EAS324_102408434:5:54:13863:10405/2	Virulence	Bacteria	Staphylococcus	0	0
SRS018585	HWI-EAS324_102408434:5:54:13863:10405/1	Virulence	Bacteria	Staphylococcus	0	0
SRS018585	HWI-EAS324_102408434:5:51:3046:2735/1	Virulence	Bacteria	Staphylococcus	0	0
SRS018585	HWI-EAS324_102408434:5:65:13956:16839/1	Virulence	Bacteria	Staphylococcus	0	0
SRS018585	HWI-EAS324_102408434:5:65:13956:16839/2	Virulence	Bacteria	Staphylococcus	0	0
SRS018585	HWI-EAS324_102408434:5:24:4935:16646/2	Virulence	Bacteria	Listeria	0	0
SRS018585	HWI-EAS324_102408434:5:24:4935:16646/1	Virulence	Bacteria	Bacillales	0	0
SRS018585	HWI-EAS324_102408434:5:60:5387:6142/1	Virulence	Bacteria	Staphylococcus	0	0
SRS018585	HWI-EAS324_102408434:5:60:5387:6142/2	Virulence	Bacteria	Staphylococcus	0	0
SRS018585	HWI-EAS324_102408434:5:18:19682:18139/1	Virulence	Bacteria	Staphylococcus	0	0
SRS018585	HWI-EAS324_102408434:5:18:19682:18139/2	Virulence	Bacteria	Staphylococcus	0	0
SRS018585	HWI-EAS324_102408434:6:52:15749:5105/2	Virulence	Bacteria	Staphylococcus	0	0
SRS018585	HWI-EAS324_102408434:6:31:4933:13533/1	Virulence	Bacteria	Bacillales	0	0
SRS018585	HWI-EAS324_102408434:6:31:4933:13533/2	Virulence	Bacteria	Staphylococcus	0	0
SRS018585	HWI-EAS324_102408434:5:19:18263:6932/2	Virulence	Bacteria	Staphylococcus	0	0
SRS018585	HWI-EAS324_102408434:5:48:14510:5456/1	Virulence	Bacteria	Gordonia	0	0
SRS018585	HWI-EAS324_102408434:5:59:3929:1575/1	Virulence	Bacteria	Streptococcus	0	0
SRS018585	HWI-EAS324_102408434:5:98:14229:14862/2	Virulence	Bacteria	Staphylococcus	0	0
SRS018585	HWI-EAS324_102408434:5:98:14229:14862/1	Virulence	Bacteria	Staphylococcus	0	0
SRS018585	HWI-EAS324_102408434:6:34:9964:16717/2	Virulence	Bacteria	Sporosarcina	0	0
SRS018585	HWI-EAS324_102408434:5:51:3046:2735/2	Virulence	Bacteria	Staphylococcus	0	0
SRS018585	HWI-EAS324_102408434:6:34:9964:16717/1	Virulence	Bacteria	Staphylococcus	0	0
SRS018585	HWI-EAS324_102408434:5:34:13908:1114/2	Virulence	Bacteria	Sporosarcina	0	0
SRS018585	HWI-EAS324_102408434:5:34:13908:1114/1	Virulence	Bacteria	Bacillales	0	0
SRS018671	HWUSI-EAS664_102466975:4:78:5267:16044/1	Virulence	Bacteria	Listeria	0	0
SRS018671	HWUSI-EAS664_102466975:4:78:5267:16044/2	Virulence	Bacteria	Listeria	0	0
SRS018671	HWUSI-EAS664_102466975:4:62:3560:20821/2	Virulence	Bacteria	Staphylococcus	0	0
SRS018671	HWUSI-EAS664_102466975:4:62:3560:20821/1	Virulence	Bacteria	Staphylococcus	0	0
SRS018784	HWUSI-EAS631_102705628:3:96:3704:3515/2	Clustering-based_subsystems	Bacteria	Staphylococcus	0	0
SRS018784	HWUSI-EAS631_102705628:3:96:3704:3515/1	Clustering-based_subsystems	Bacteria	Staphylococcus	0	0
SRS018784	HWUSI-EAS631_102705628:4:87:5002:9857/1	Clustering-based_subsystems	Bacteria	Staphylococcus	0	0
SRS018784	HWUSI-EAS631_102705628:4:87:5002:9857/2	Clustering-based_subsystems	Bacteria	Staphylococcus	0	0
SRS018784	HWUSI-EAS631_102705628:4:107:5226:13654/2	Iron_acquisition_and_metabolism	Bacteria	Staphylococcus	0	0
SRS018784	HWUSI-EAS631_102705628:3:62:14767:13303/1	Phages,_Prophages,_Transposable_elements,_Plasmids	Bacteria	Staphylococcus	0	0
SRS018784	HWUSI-EAS631_102705628:3:22:15328:1123/1	Phages,_Prophages,_Transposable_elements,_Plasmids	Bacteria	Staphylococcus	0	0
SRS018784	HWUSI-EAS631_102705628:4:37:3795:4411/1	Phages,_Prophages,_Transposable_elements,_Plasmids	Bacteria	Staphylococcus	0	0
SRS018784	HWUSI-EAS631_102705628:3:98:2644:18760/2	Phages,_Prophages,_Transposable_elements,_Plasmids	Bacteria	Staphylococcus	0	0
SRS018784	HWUSI-EAS631_102705628:4:96:9234:9196/1	Regulation_and_Cell_signaling	Bacteria	Staphylococcus	0	0
SRS018784	HWUSI-EAS631_102705628:4:96:9234:9196/2	Regulation_and_Cell_signaling	Bacteria	Staphylococcus	0	0
SRS018784	HWUSI-EAS631_102705628:4:101:12106:11680/2	Virulence	Bacteria	Staphylococcus	0	0
SRS018784	HWUSI-EAS631_102705628:4:101:12106:11680/1	Virulence	Bacteria	Staphylococcus	0	0
SRS018784	HWUSI-EAS631_102705628:3:15:12433:15763/2	Virulence	Bacteria	Staphylococcus	0	0
SRS018784	HWUSI-EAS631_102705628:3:15:12433:15763/1	Virulence	Bacteria	Staphylococcus	0	0
SRS018784	HWUSI-EAS631_102705628:3:120:14605:4118/1	Virulence	Bacteria	Staphylococcus	0	0
SRS018784	HWUSI-EAS631_102705628:3:120:14605:4118/2	Virulence	Bacteria	Staphylococcus	0	0
SRS019067	HWI-EAS97_102538369:7:119:6545:10738/2	Carbohydrates	Bacteria	Nitrosomonas	0	0
SRS019087	HWUSI-EAS667_103016737:3:75:17301:16694/1	Protein_Metabolism	Bacteria	Anaerococcus	0	5.14114
SRS019087	HWUSI-EAS667_103016737:3:75:17301:16694/2	Protein_Metabolism	Bacteria	Anaerococcus	0	5.14114
SRS019087	HWUSI-EAS667_103016737:3:31:5997:6084/1	Protein_Metabolism	Bacteria	Peptoniphilus	0	2.29143
SRS019087	HWUSI-EAS667_103016737:4:80:8531:1177/1	Protein_Metabolism	Bacteria	Anaerococcus	0	5.14114
SRS019087	HWUSI-EAS667_103016737:4:80:8531:1177/2	Protein_Metabolism	Bacteria	Anaerococcus	0	5.14114
SRS019087	HWUSI-EAS667_103016737:3:31:5997:6084/2	Protein_Metabolism	Bacteria	Anaerococcus	0	5.14114
SRS019215	HWUSI-EAS1625_102883270:4:43:17929:13527/1	Amino_Acids_and_Derivatives	Bacteria	Pasteurella	0	0
SRS019215	HWUSI-EAS1625_102883270:3:113:3914:18816/2	Amino_Acids_and_Derivatives	Bacteria	Pasteurella	0	0
SRS019215	HWUSI-EAS1625_102883270:4:109:17987:9406/1	Cell_Wall_and_Capsule	Bacteria	Mycobacterium	0	0.78082
SRS019215	HWUSI-EAS1625_102883270:3:28:5442:15955/2	Regulation_and_Cell_signaling	Bacteria	Streptococcus	0	0
SRS019215	HWUSI-EAS1625_102883270:3:1:7308:14518/1	Regulation_and_Cell_signaling	Bacteria	Streptococcus	0	0
SRS019215	HWUSI-EAS1625_102883270:3:107:14036:1914/2	Regulation_and_Cell_signaling	Bacteria	Streptococcus	0	0
SRS019215	HWUSI-EAS1625_102883270:4:25:15449:18258/2	Regulation_and_Cell_signaling	Bacteria	Peptoniphilus	0	0
SRS019215	HWUSI-EAS1625_102883270:4:25:15449:18258/1	Regulation_and_Cell_signaling	Bacteria	Peptoniphilus	0	0
SRS019215	HWUSI-EAS1625_102883270:3:70:19034:8518/2	Virulence,_Disease_and_Defense	Bacteria	Staphylococcus	0	0
SRS019215	HWUSI-EAS1625_102883270:3:70:19034:8518/1	Virulence,_Disease_and_Defense	Bacteria	Staphylococcus	0	0
SRS019215	HWUSI-EAS1625_102883270:3:1:18764:17502/1	Virulence,_Disease_and_Defense	Bacteria	Staphylococcus	0	0
SRS019215	HWUSI-EAS1625_102883270:3:1:18764:17502/2	Virulence,_Disease_and_Defense	Bacteria	Staphylococcus	0	0
SRS019215	HWUSI-EAS1625_102883270:4:59:9459:8853/1	Virulence,_Disease_and_Defense	Bacteria	Staphylococcus	0	0
SRS019215	HWUSI-EAS1625_102883270:4:59:9459:8853/2	Virulence,_Disease_and_Defense	Bacteria	Staphylococcus	0	0
SRS019215	HWUSI-EAS1625_102883270:4:33:15639:10055/2	Virulence,_Disease_and_Defense	Bacteria	Staphylococcus	0	0
SRS019215	HWUSI-EAS1625_102883270:4:33:15639:10055/1	Virulence,_Disease_and_Defense	Bacteria	Staphylococcus	0	0
SRS019215	HWUSI-EAS1625_102883270:4:103:14871:14925/2	Virulence,_Disease_and_Defense	Bacteria	Staphylococcus	0	0
SRS019215	HWUSI-EAS1625_102883270:4:103:14871:14925/1	Virulence,_Disease_and_Defense	Bacteria	Staphylococcus	0	0
SRS019215	HWUSI-EAS1625_102883270:4:19:16778:17183/2	Virulence,_Disease_and_Defense	Bacteria	Staphylococcus	0	0
SRS019215	HWUSI-EAS1625_102883270:3:99:9140:5736/1	Virulence,_Disease_and_Defense	Bacteria	Staphylococcus	0	0
SRS019215	HWUSI-EAS1625_102883270:3:76:10121:12102/2	Virulence,_Disease_and_Defense	Bacteria	Staphylococcus	0	0
SRS019215	HWUSI-EAS1625_102883270:3:76:10121:12102/1	Virulence,_Disease_and_Defense	Bacteria	Staphylococcus	0	0
SRS019215	HWUSI-EAS1625_102883270:4:24:12728:20092/1	Virulence,_Disease_and_Defense	Bacteria	Staphylococcus	0	0
SRS019215	HWUSI-EAS1625_102883270:4:24:12728:20092/2	Virulence,_Disease_and_Defense	Bacteria	Staphylococcus	0	0
SRS019339	HWUSI-EAS729_102883315:5:68:5858:2003/2	Carbohydrates	Bacteria	Granulicatella	0	0
SRS019339	HWUSI-EAS729_102883315:5:68:5858:2003/1	Carbohydrates	Bacteria	Granulicatella	0	0
SRS019339	HWUSI-EAS729_102883315:5:105:2058:2260/1	Carbohydrates	Bacteria	Streptococcus	0	0
SRS019339	HWUSI-EAS729_102883315:5:115:17734:4259/1	Clustering-based_subsystems	Bacteria	Streptococcus	0	0
SRS019339	HWUSI-EAS729_102883315:5:115:17734:4259/2	Clustering-based_subsystems	Bacteria	Streptococcus	0	0
SRS019339	HWUSI-EAS729_102883315:5:21:10131:5923/1	Clustering-based_subsystems	Bacteria	Streptococcus	0	0
SRS019339	HWUSI-EAS729_102883315:5:15:17280:14716/2	Phages,_Prophages,_Transposable_elements,_Plasmids	Bacteria	Haemophilus	0	0
SRS019339	HWUSI-EAS729_102883315:5:102:5655:11126/2	Virulence	Bacteria	Staphylococcus	0	0
SRS019339	HWUSI-EAS729_102883315:5:102:5655:11126/1	Virulence	Bacteria	Staphylococcus	0	0
SRS019339	HWUSI-EAS729_102883315:5:63:13146:1424/2	Virulence	Bacteria	Staphylococcus	0	0
SRS019339	HWUSI-EAS729_102883315:5:63:13146:1424/1	Virulence	Bacteria	Staphylococcus	0	0
SRS019339	HWUSI-EAS729_102883315:6:45:15296:20241/2	Virulence	Bacteria	Staphylococcus	0	0
SRS019339	HWUSI-EAS729_102883315:6:45:15296:20241/1	Virulence	Bacteria	Staphylococcus	0	0
SRS019339	HWUSI-EAS729_102883315:5:60:3307:7525/2	Virulence	Bacteria	Staphylococcus	0	0
SRS019339	HWUSI-EAS729_102883315:5:60:3307:7525/1	Virulence	Bacteria	Staphylococcus	0	0
SRS019339	HWUSI-EAS729_102883315:5:2:15482:14108/2	Virulence	Bacteria	Staphylococcus	0	0
SRS019339	HWUSI-EAS729_102883315:5:2:15482:14108/1	Virulence	Bacteria	Staphylococcus	0	0
SRS019339	HWUSI-EAS729_102883315:6:65:4437:3564/2	Virulence	Bacteria	Staphylococcus	0	0
SRS019339	HWUSI-EAS729_102883315:6:65:4437:3564/1	Virulence	Bacteria	Staphylococcus	0	0
SRS019339	HWUSI-EAS729_102883315:6:54:10281:16732/1	Virulence	Bacteria	Staphylococcus	0	0
SRS019339	HWUSI-EAS729_102883315:6:54:10281:16732/2	Virulence	Bacteria	Staphylococcus	0	0
SRS019339	HWUSI-EAS729_102883315:6:5:9805:15786/1	Virulence	Bacteria	Staphylococcus	0	0
SRS019339	HWUSI-EAS729_102883315:6:9:13121:15747/2	Virulence	Bacteria	Staphylococcus	0	0
SRS019339	HWUSI-EAS729_102883315:6:9:13121:15747/1	Virulence	Bacteria	Staphylococcus	0	0
SRS019339	HWUSI-EAS729_102883315:5:73:8885:12564/2	Virulence	Bacteria	Staphylococcus	0	0
SRS019339	HWUSI-EAS729_102883315:5:73:8885:12564/1	Virulence	Bacteria	Staphylococcus	0	0
SRS019339	HWUSI-EAS729_102883315:6:32:10730:13306/2	Virulence	Bacteria	Staphylococcus	0	0
SRS019339	HWUSI-EAS729_102883315:6:32:10730:13306/1	Virulence	Bacteria	Staphylococcus	0	0
SRS019339	HWUSI-EAS729_102883315:6:11:6396:1834/1	Virulence	Bacteria	Staphylococcus	0	0
SRS019339	HWUSI-EAS729_102883315:6:11:6396:1834/2	Virulence	Bacteria	Staphylococcus	0	0
SRS019339	HWUSI-EAS729_102883315:6:28:15763:15192/2	Virulence	Bacteria	Staphylococcus	0	0
SRS019339	HWUSI-EAS729_102883315:6:28:15763:15192/1	Virulence	Bacteria	Staphylococcus	0	0
SRS019339	HWUSI-EAS729_102883315:6:55:9664:5460/2	Virulence,_Disease_and_Defense	Bacteria	Streptococcus	0	0
SRS021483	61GVFAAXX100507:1:7:9852:16678/2	Cell_Wall_and_Capsule	Bacteria	Bacteroides	0	0
SRS021483	61GVFAAXX100507:1:7:9852:16678/1	Cell_Wall_and_Capsule	Bacteria	Bacteroidaceae	0	0
SRS021483	61GVFAAXX100507:1:29:12764:6062/2	Clustering-based_subsystems	Bacteria	Streptococcus	0	1.83914
SRS021483	61GVFAAXX100507:1:1:14903:19489/1	Clustering-based_subsystems	Bacteria	Streptococcus	0	1.83914
SRS021483	61GVFAAXX100507:1:18:15715:19220/1	Clustering-based_subsystems	Bacteria	Streptococcus	0	1.83914
SRS021483	61GVFAAXX100507:2:46:2352:20212/1	Clustering-based_subsystems	Bacteria	Streptococcus	0	1.83914
SRS021483	61GVFAAXX100507:2:31:8618:4602/2	Clustering-based_subsystems	Bacteria	Streptococcus	0	1.83914
SRS021483	61GVFAAXX100507:1:46:3885:13470/2	Clustering-based_subsystems	Bacteria	Streptococcus	0	1.83914
SRS021483	61GVFAAXX100507:1:46:3885:13470/1	Clustering-based_subsystems	Bacteria	Streptococcus	0	1.83914
SRS021483	61GVFAAXX100507:2:59:4189:19829/2	Clustering-based_subsystems	Bacteria	Streptococcus	0	1.83914
SRS021483	61GVFAAXX100507:1:29:15478:10545/2	Clustering-based_subsystems	Bacteria	Streptococcus	0	1.83914
SRS021483	61GVFAAXX100507:1:110:3103:2390/1	Clustering-based_subsystems	Bacteria	Streptococcus anginosus group	0	0
SRS021483	61GVFAAXX100507:1:110:3103:2390/2	Clustering-based_subsystems	Bacteria	Streptococcus	0	1.83914
SRS021483	61GVFAAXX100507:1:29:15478:10545/1	Clustering-based_subsystems	Bacteria	Streptococcus	0	1.83914
SRS021483	61GVFAAXX100507:1:45:5176:9066/1	Membrane_Transport	Bacteria	Streptococcus	0	1.83914
SRS021483	61GVFAAXX100507:1:45:5176:9066/2	Membrane_Transport	Bacteria	Streptococcus	0	1.83914
SRS021483	61GVFAAXX100507:2:79:5467:10572/1	Membrane_Transport	Bacteria	Staphylococcus	0	0
SRS021483	61GVFAAXX100507:1:56:9708:9160/1	Membrane_Transport	Bacteria	Streptococcus	0	1.83914
SRS021483	61GVFAAXX100507:1:56:9708:9160/2	Membrane_Transport	Bacteria	Streptococcus	0	1.83914
SRS021483	61GVFAAXX100507:2:106:10700:17068/2	Membrane_Transport	Bacteria	Staphylococcus	0	0
SRS021483	61GVFAAXX100507:2:106:10700:17068/1	Membrane_Transport	Bacteria	Staphylococcus	0	0
SRS021483	61GVFAAXX100507:2:66:10317:19087/2	Membrane_Transport	Bacteria	Streptococcus	0	1.83914
SRS021483	61GVFAAXX100507:2:57:9820:10035/2	Membrane_Transport	Bacteria	Streptococcus	0	1.83914
SRS021483	61GVFAAXX100507:2:57:9820:10035/1	Membrane_Transport	Bacteria	Streptococcus	0	1.83914
SRS021483	61GVFAAXX100507:2:119:15882:5580/2	Membrane_Transport	Bacteria	Staphylococcus	0	0
SRS021483	61GVFAAXX100507:1:61:7038:16562/1	Membrane_Transport	Bacteria	Streptococcus	0	1.83914
SRS021483	61GVFAAXX100507:1:17:3927:17091/2	Membrane_Transport	Bacteria	Acinetobacter calcoaceticus/baumannii complex	0	0
SRS021483	61GVFAAXX100507:1:41:11753:10910/1	Membrane_Transport	Bacteria	Staphylococcus	0	0
SRS021483	61GVFAAXX100507:1:41:11753:10910/2	Membrane_Transport	Bacteria	Staphylococcus	0	0
SRS021483	61GVFAAXX100507:1:61:7038:16562/2	Membrane_Transport	Bacteria	Streptococcus	0	1.83914
SRS021483	61GVFAAXX100507:2:105:9351:4664/1	Membrane_Transport	Bacteria	Streptococcus	0	1.83914
SRS021483	61GVFAAXX100507:2:105:9351:4664/2	Membrane_Transport	Bacteria	Streptococcus	0	1.83914
SRS021483	61GVFAAXX100507:1:109:11347:19119/1	Membrane_Transport	Bacteria	Bacillales	0	0
SRS021483	61GVFAAXX100507:1:109:11347:19119/2	Membrane_Transport	Bacteria	Bacillales	0	0
SRS021483	61GVFAAXX100507:2:67:2037:12101/2	Membrane_Transport	Bacteria	Staphylococcus	0	0
SRS021483	61GVFAAXX100507:2:67:2037:12101/1	Membrane_Transport	Bacteria	Staphylococcus	0	0
SRS021483	61GVFAAXX100507:2:28:10983:2887/2	Membrane_Transport	Bacteria	Staphylococcus	0	0
SRS021483	61GVFAAXX100507:2:77:16078:8430/2	Membrane_Transport	Bacteria	Streptococcus	0	1.83914
SRS021483	61GVFAAXX100507:2:77:16078:8430/1	Membrane_Transport	Bacteria	Streptococcus	0	1.83914
SRS021483	61GVFAAXX100507:1:89:5672:10222/2	Membrane_Transport	Bacteria	Staphylococcus	0	0
SRS021483	61GVFAAXX100507:1:89:5672:10222/1	Membrane_Transport	Bacteria	Staphylococcus	0	0
SRS021483	61GVFAAXX100507:1:17:3927:17091/1	Membrane_Transport	Bacteria	Acinetobacter calcoaceticus/baumannii complex	0	0
SRS021483	61GVFAAXX100507:1:62:4140:8744/1	Membrane_Transport	Bacteria	Staphylococcus	0	0
SRS021483	61GVFAAXX100507:1:23:14564:15652/1	Membrane_Transport	Bacteria	Streptococcus	0	1.83914
SRS021483	61GVFAAXX100507:1:23:14564:15652/2	Membrane_Transport	Bacteria	Streptococcus	0	1.83914
SRS021483	61GVFAAXX100507:1:119:10215:8526/1	Membrane_Transport	Bacteria	Staphylococcus	0	0
SRS021483	61GVFAAXX100507:1:119:10215:8526/2	Membrane_Transport	Bacteria	Staphylococcus	0	0
SRS021483	61GVFAAXX100507:2:46:2114:18951/2	Membrane_Transport	Bacteria	Staphylococcus	0	0
SRS021483	61GVFAAXX100507:2:79:5467:10572/2	Membrane_Transport	Bacteria	Staphylococcus	0	0
SRS021483	61GVFAAXX100507:2:31:10797:5999/1	Membrane_Transport	Bacteria	Streptococcus	0	1.83914
SRS021483	61GVFAAXX100507:2:31:10797:5999/2	Membrane_Transport	Bacteria	Streptococcus	0	1.83914
SRS021483	61GVFAAXX100507:2:119:15882:5580/1	Membrane_Transport	Bacteria	Staphylococcus	0	0
SRS021483	61GVFAAXX100507:2:61:17151:9526/1	Membrane_Transport	Bacteria	Streptococcus	0	1.83914
SRS021483	61GVFAAXX100507:2:61:17151:9526/2	Membrane_Transport	Bacteria	Streptococcus	0	1.83914
SRS021483	61GVFAAXX100507:2:28:10983:2887/1	Membrane_Transport	Bacteria	Staphylococcus	0	0
SRS021483	61GVFAAXX100507:1:56:7989:10263/1	Membrane_Transport	Bacteria	Streptococcus	0	1.83914
SRS021483	61GVFAAXX100507:2:99:7935:13432/2	Membrane_Transport	Bacteria	Staphylococcus	0	0
SRS021483	61GVFAAXX100507:2:100:2012:1810/2	Membrane_Transport	Bacteria	Staphylococcus	0	0
SRS021483	61GVFAAXX100507:2:79:12888:3505/2	Membrane_Transport	Bacteria	Staphylococcus	0	0
SRS021483	61GVFAAXX100507:2:79:12888:3505/1	Membrane_Transport	Bacteria	Staphylococcus	0	0
SRS021483	61GVFAAXX100507:2:22:8371:5814/1	Membrane_Transport	Bacteria	Streptococcus	0	1.83914
SRS021483	61GVFAAXX100507:2:22:8371:5814/2	Membrane_Transport	Bacteria	Streptococcus	0	1.83914
SRS021483	61GVFAAXX100507:2:99:7935:13432/1	Membrane_Transport	Bacteria	Staphylococcus	0	0
SRS021483	61GVFAAXX100507:1:2:8328:20081/2	Membrane_Transport	Bacteria	Staphylococcus	0	0
SRS021483	61GVFAAXX100507:2:1:9264:9733/2	Membrane_Transport	Bacteria	Staphylococcus	0	0
SRS021483	61GVFAAXX100507:2:1:9264:9733/1	Membrane_Transport	Bacteria	Staphylococcus	0	0
SRS021483	61GVFAAXX100507:2:100:2012:1810/1	Membrane_Transport	Bacteria	Staphylococcus	0	0
SRS021483	61GVFAAXX100507:1:59:11087:16700/1	Membrane_Transport	Bacteria	Streptococcus	0	1.83914
SRS021483	61GVFAAXX100507:2:110:14419:8743/1	Membrane_Transport	Bacteria	Staphylococcus	0	0
SRS021483	61GVFAAXX100507:2:110:14419:8743/2	Membrane_Transport	Bacteria	Staphylococcus	0	0
SRS021483	61GVFAAXX100507:2:46:15231:7860/2	Membrane_Transport	Bacteria	Streptococcus	0	1.83914
SRS021483	61GVFAAXX100507:1:35:14871:18031/1	Membrane_Transport	Bacteria	Staphylococcus	0	0
SRS021483	61GVFAAXX100507:2:99:14170:12184/2	Membrane_Transport	Bacteria	Streptococcus	0	1.83914
SRS021483	61GVFAAXX100507:2:99:14170:12184/1	Membrane_Transport	Bacteria	Streptococcus	0	1.83914
SRS021483	61GVFAAXX100507:2:105:11635:18950/2	Membrane_Transport	Bacteria	Streptococcus	0	1.83914
SRS021483	61GVFAAXX100507:1:80:13492:8107/1	Membrane_Transport	Bacteria	Streptococcus	0	1.83914
SRS021483	61GVFAAXX100507:1:85:8430:11104/1	Membrane_Transport	Bacteria	Streptococcus	0	1.83914
SRS021483	61GVFAAXX100507:1:85:8430:11104/2	Membrane_Transport	Bacteria	Streptococcus	0	1.83914
SRS021483	61GVFAAXX100507:1:51:11091:17490/2	Membrane_Transport	Bacteria	Staphylococcus	0	0
SRS021483	61GVFAAXX100507:1:51:11091:17490/1	Membrane_Transport	Bacteria	Staphylococcus	0	0
SRS021483	61GVFAAXX100507:1:21:12827:4476/1	Membrane_Transport	Bacteria	Staphylococcus	0	0
SRS021483	61GVFAAXX100507:1:21:12827:4476/2	Membrane_Transport	Bacteria	Staphylococcus	0	0
SRS021483	61GVFAAXX100507:1:119:12687:18819/2	Regulation_and_Cell_signaling	Bacteria	Streptococcus	0	1.83914
SRS021483	61GVFAAXX100507:2:67:19793:13828/2	Respiration	Bacteria	Campylobacter	0	0
SRS021483	61GVFAAXX100507:2:110:18482:9643/1	Virulence	Bacteria	Mycobacteriaceae	0	0
SRS021483	61GVFAAXX100507:2:85:19797:5847/2	Virulence,_Disease_and_Defense	Bacteria	Streptococcus	0	1.83914
SRS021483	61GVFAAXX100507:2:70:12821:3845/2	Virulence,_Disease_and_Defense	Bacteria	Staphylococcus	0	0
SRS021483	61GVFAAXX100507:2:18:3612:12850/2	Virulence,_Disease_and_Defense	Bacteria	Streptococcus	0	1.83914
SRS021483	61GVFAAXX100507:1:93:10426:13604/1	Virulence,_Disease_and_Defense	Bacteria	Streptococcaceae	0	0
SRS021483	61GVFAAXX100507:1:37:7333:7218/2	Virulence,_Disease_and_Defense	Bacteria	Staphylococcus	0	0
SRS021483	61GVFAAXX100507:1:37:7333:7218/1	Virulence,_Disease_and_Defense	Bacteria	Staphylococcus	0	0
SRS021483	61GVFAAXX100507:1:82:11665:15840/1	Virulence,_Disease_and_Defense	Bacteria	Streptococcus	0	1.83914
SRS021483	61GVFAAXX100507:1:115:18305:13064/2	Virulence,_Disease_and_Defense	Bacteria	Streptococcus	0	1.83914
SRS021483	61GVFAAXX100507:1:98:3299:1518/1	Virulence,_Disease_and_Defense	Bacteria	Staphylococcus	0	0
SRS021483	61GVFAAXX100507:1:22:5000:4374/2	Virulence,_Disease_and_Defense	Bacteria	Staphylococcus	0	0
SRS021483	61GVFAAXX100507:1:22:5000:4374/1	Virulence,_Disease_and_Defense	Bacteria	Staphylococcus	0	0
SRS021483	61GVFAAXX100507:2:70:12821:3845/1	Virulence,_Disease_and_Defense	Bacteria	Staphylococcus	0	0
SRS021483	61GVFAAXX100507:1:13:14266:16776/2	Virulence,_Disease_and_Defense	Bacteria	Staphylococcus	0	0
SRS021483	61GVFAAXX100507:1:13:14266:16776/1	Virulence,_Disease_and_Defense	Bacteria	Staphylococcus	0	0
SRS021483	61GVFAAXX100507:1:2:11216:4629/2	Virulence,_Disease_and_Defense	Bacteria	Streptococcus	0	1.83914
SRS021483	61GVFAAXX100507:2:46:19355:14058/1	Virulence,_Disease_and_Defense	Bacteria	Staphylococcus	0	0
SRS021483	61GVFAAXX100507:1:98:3299:1518/2	Virulence,_Disease_and_Defense	Bacteria	Staphylococcus	0	0
SRS021483	61GVFAAXX100507:1:20:4613:11474/2	Virulence,_Disease_and_Defense	Bacteria	Staphylococcus	0	0
SRS023970	61JHHAAXX100507:3:65:15914:19121/1	Cell_Wall_and_Capsule	Bacteria	Bacteroides	0	0
SRS023970	61JHHAAXX100507:3:65:15914:19121/2	Cell_Wall_and_Capsule	Bacteria	Bacteroides	0	0
SRS023970	61JHHAAXX100507:3:117:6777:3922/1	Cell_Wall_and_Capsule	Bacteria	Bacteroides	0	0
SRS023970	61JHHAAXX100507:3:117:6777:3922/2	Cell_Wall_and_Capsule	Bacteria	Bacteroides	0	0
SRS024301	61JDGAAXX100510:2:104:18374:12355/2	Membrane_Transport	Bacteria	Staphylococcus	0	0
SRS024301	61JDGAAXX100510:2:104:18374:12355/1	Membrane_Transport	Bacteria	Staphylococcus	0	0
SRS024301	61JDGAAXX100510:2:12:14069:9957/2	Membrane_Transport	Bacteria	Staphylococcus	0	0
SRS024301	61JDGAAXX100510:2:12:14069:9957/1	Membrane_Transport	Bacteria	Staphylococcus	0	0
SRS024301	61JDGAAXX100510:1:9:18004:12498/2	Membrane_Transport	Bacteria	Staphylococcus	0	0
SRS024301	61JDGAAXX100510:1:39:7928:5678/2	Membrane_Transport	Bacteria	Staphylococcus	0	0
SRS024301	61JDGAAXX100510:2:25:15304:16724/1	Membrane_Transport	Bacteria	Staphylococcus	0	0
SRS024301	61JDGAAXX100510:2:25:15304:16724/2	Membrane_Transport	Bacteria	Staphylococcus	0	0
SRS024301	61JDGAAXX100510:1:9:18004:12498/1	Membrane_Transport	Bacteria	Staphylococcus	0	0
SRS024301	61JDGAAXX100510:1:24:12787:11444/2	Membrane_Transport	Bacteria	Staphylococcus	0	0
SRS024301	61JDGAAXX100510:1:24:12787:11444/1	Membrane_Transport	Bacteria	Staphylococcus	0	0
SRS024301	61JDGAAXX100510:1:50:15525:19749/2	Membrane_Transport	Bacteria	Staphylococcus	0	0
SRS024301	61JDGAAXX100510:2:120:12316:9732/2	Membrane_Transport	Bacteria	Staphylococcus	0	0
SRS024301	61JDGAAXX100510:1:54:8306:11051/2	Membrane_Transport	Bacteria	Staphylococcus	0	0
SRS024301	61JDGAAXX100510:1:54:8306:11051/1	Membrane_Transport	Bacteria	Staphylococcus	0	0
SRS024301	61JDGAAXX100510:1:83:18334:12541/2	Membrane_Transport	Bacteria	Staphylococcus	0	0
SRS024301	61JDGAAXX100510:1:83:18334:12541/1	Membrane_Transport	Bacteria	Staphylococcus	0	0
SRS024301	61JDGAAXX100510:2:39:14289:19113/2	Membrane_Transport	Bacteria	Staphylococcus	0	0
SRS024301	61JDGAAXX100510:2:24:6272:14649/1	Membrane_Transport	Bacteria	Staphylococcus	0	0
SRS024301	61JDGAAXX100510:2:24:6272:14649/2	Membrane_Transport	Bacteria	Staphylococcus	0	0
SRS024301	61JDGAAXX100510:2:109:15528:12314/2	Membrane_Transport	Bacteria	Staphylococcus	0	0
SRS024301	61JDGAAXX100510:1:88:11498:17272/1	Membrane_Transport	Bacteria	Staphylococcus	0	0
SRS024301	61JDGAAXX100510:1:88:11498:17272/2	Membrane_Transport	Bacteria	Staphylococcus	0	0
SRS024301	61JDGAAXX100510:2:84:18699:18826/1	Protein_Metabolism	Bacteria	Proteobacteria	0	0
SRS024301	61JDGAAXX100510:2:95:12704:2027/2	Virulence,_Disease_and_Defense	Bacteria	Escherichia	0	0
SRS024301	61JDGAAXX100510:1:89:7188:19375/2	Virulence,_Disease_and_Defense	Bacteria	Streptococcus	0	0
SRS024567	61GT5AAXX100503:4:97:15574:2961/2	Cell_Wall_and_Capsule	Bacteria	Pseudomonas	0	0
SRS024567	61GT5AAXX100503:4:103:10138:1105/1	Clustering-based_subsystems	Bacteria	Streptococcus	0	0
SRS024567	61GT5AAXX100503:4:103:10138:1105/2	Clustering-based_subsystems	Bacteria	Streptococcus	0	0
SRS024567	61GT5AAXX100503:4:117:5917:17511/2	Iron_acquisition_and_metabolism	Bacteria	Staphylococcus	0	0
SRS024567	61GT5AAXX100503:3:63:13033:12584/1	Iron_acquisition_and_metabolism	Bacteria	Corynebacterium	0	0
SRS024567	61GT5AAXX100503:4:105:7633:5924/2	Iron_acquisition_and_metabolism	Bacteria	Corynebacteriaceae	0	0
SRS024567	61GT5AAXX100503:4:61:5462:13101/2	Iron_acquisition_and_metabolism	Bacteria	Corynebacterium	0	0
SRS024567	61GT5AAXX100503:4:61:5462:13101/1	Iron_acquisition_and_metabolism	Bacteria	Corynebacteriaceae	0	0
SRS024567	61GT5AAXX100503:4:6:3709:17790/1	Iron_acquisition_and_metabolism	Bacteria	Staphylococcus	0	0
SRS024567	61GT5AAXX100503:4:117:8632:3453/1	Iron_acquisition_and_metabolism	Bacteria	Staphylococcus	0	0
SRS024567	61GT5AAXX100503:3:15:3184:12714/1	Iron_acquisition_and_metabolism	Bacteria	Staphylococcus	0	0
SRS024567	61GT5AAXX100503:4:48:7820:18859/1	Iron_acquisition_and_metabolism	Bacteria	Corynebacterium	0	0
SRS024567	61GT5AAXX100503:3:47:16837:10258/2	Iron_acquisition_and_metabolism	Bacteria	Corynebacterium	0	0
SRS024567	61GT5AAXX100503:4:117:8632:3453/2	Iron_acquisition_and_metabolism	Bacteria	Staphylococcus	0	0
SRS024567	61GT5AAXX100503:4:53:5514:6806/2	Iron_acquisition_and_metabolism	Bacteria	Staphylococcus	0	0
SRS024567	61GT5AAXX100503:3:15:3184:12714/2	Iron_acquisition_and_metabolism	Bacteria	Staphylococcus	0	0
SRS024567	61GT5AAXX100503:3:63:13033:12584/2	Iron_acquisition_and_metabolism	Bacteria	Corynebacterium	0	0
SRS024567	61GT5AAXX100503:3:118:14071:17191/1	Iron_acquisition_and_metabolism	Bacteria	Corynebacteriaceae	0	0
SRS024567	61GT5AAXX100503:3:118:14071:17191/2	Iron_acquisition_and_metabolism	Bacteria	Corynebacterium	0	0
SRS024567	61GT5AAXX100503:4:95:15513:15677/1	Iron_acquisition_and_metabolism	Bacteria	Corynebacterium	0	0
SRS024567	61GT5AAXX100503:3:47:16837:10258/1	Iron_acquisition_and_metabolism	Bacteria	Corynebacterium	0	0
SRS024567	61GT5AAXX100503:4:82:15242:21093/2	Iron_acquisition_and_metabolism	Bacteria	Corynebacterium	0	0
SRS024567	61GT5AAXX100503:3:92:10294:16752/2	Iron_acquisition_and_metabolism	Bacteria	Staphylococcus	0	0
SRS024567	61GT5AAXX100503:3:92:10294:16752/1	Iron_acquisition_and_metabolism	Bacteria	Staphylococcus	0	0
SRS024567	61GT5AAXX100503:4:117:5917:17511/1	Iron_acquisition_and_metabolism	Bacteria	Staphylococcus	0	0
SRS024567	61GT5AAXX100503:4:74:4779:5772/2	Iron_acquisition_and_metabolism	Bacteria	Staphylococcus	0	0
SRS024567	61GT5AAXX100503:4:74:4779:5772/1	Iron_acquisition_and_metabolism	Bacteria	Staphylococcus	0	0
SRS024567	61GT5AAXX100503:4:77:10851:18738/1	Iron_acquisition_and_metabolism	Bacteria	Staphylococcus	0	0
SRS024567	61GT5AAXX100503:4:77:10851:18738/2	Iron_acquisition_and_metabolism	Bacteria	Staphylococcus	0	0
SRS024567	61GT5AAXX100503:4:105:7633:5924/1	Iron_acquisition_and_metabolism	Bacteria	Corynebacteriaceae	0	0
SRS024567	61GT5AAXX100503:4:47:8483:15422/1	Regulation_and_Cell_signaling	Bacteria	Staphylococcus	0	0
SRS024567	61GT5AAXX100503:4:47:8483:15422/2	Regulation_and_Cell_signaling	Bacteria	Staphylococcus	0	0
SRS024567	61GT5AAXX100503:3:3:15760:14644/1	Regulation_and_Cell_signaling	Bacteria	Staphylococcus	0	0
SRS024567	61GT5AAXX100503:3:3:15760:14644/2	Regulation_and_Cell_signaling	Bacteria	Staphylococcus	0	0
SRS024567	61GT5AAXX100503:3:30:15477:19751/1	Respiration	Bacteria	Corynebacterium	0	0
SRS024567	61GT5AAXX100503:3:70:9143:2653/2	Respiration	Bacteria	Propionibacterium	0	59.172
SRS024567	61GT5AAXX100503:3:70:9143:2653/1	Respiration	Bacteria	Propionibacterium	0	59.172
SRS024567	61GT5AAXX100503:3:22:4246:4643/2	Respiration	Bacteria	Propionibacterium	0	59.172
SRS024567	61GT5AAXX100503:4:38:8746:13732/1	Respiration	Bacteria	Propionibacterium	0	59.172
SRS024567	61GT5AAXX100503:4:100:17747:10046/1	Respiration	Bacteria	Propionibacterium	0	59.172
SRS024567	61GT5AAXX100503:3:16:12787:15691/2	Respiration	Bacteria	Corynebacterium	0	0
SRS024567	61GT5AAXX100503:4:80:18488:5880/1	Respiration	Bacteria	Propionibacterium	0	59.172
SRS024567	61GT5AAXX100503:4:80:18488:5880/2	Respiration	Bacteria	Propionibacterium	0	59.172
SRS024567	61GT5AAXX100503:3:28:16794:2982/1	Respiration	Bacteria	Corynebacteriaceae	0	0
SRS024567	61GT5AAXX100503:4:46:3349:8102/2	Respiration	Bacteria	Propionibacterium	0	59.172
SRS024567	61GT5AAXX100503:3:92:9743:10655/2	Respiration	Bacteria	Corynebacteriaceae	0	0
SRS024567	61GT5AAXX100503:4:84:15002:19813/2	Respiration	Bacteria	Corynebacterium	0	0
SRS024567	61GT5AAXX100503:4:59:4621:6434/2	Respiration	Bacteria	Propionibacterium	0	59.172
SRS024567	61GT5AAXX100503:4:59:4621:6434/1	Respiration	Bacteria	Propionibacteriaceae	0	0
SRS024567	61GT5AAXX100503:3:72:13630:18114/1	Respiration	Bacteria	Propionibacterium	0	59.172
SRS024567	61GT5AAXX100503:3:72:13630:18114/2	Respiration	Bacteria	Propionibacterium	0	59.172
SRS024567	61GT5AAXX100503:4:102:6347:14608/2	Respiration	Bacteria	Corynebacterium	0	0
SRS024567	61GT5AAXX100503:4:102:6347:14608/1	Respiration	Bacteria	Corynebacterium	0	0
SRS024567	61GT5AAXX100503:4:104:10102:7023/2	Respiration	Bacteria	Propionibacterium	0	59.172
SRS024567	61GT5AAXX100503:4:69:6475:5254/2	Respiration	Bacteria	Propionibacterium	0	59.172
SRS024567	61GT5AAXX100503:4:69:6475:5254/1	Respiration	Bacteria	Propionibacterium	0	59.172
SRS024567	61GT5AAXX100503:3:53:2977:10229/2	Respiration	Bacteria	Rothia	0	0
SRS024567	61GT5AAXX100503:3:53:2977:10229/1	Respiration	Bacteria	Rothia	0	0
SRS024567	61GT5AAXX100503:4:104:10102:7023/1	Respiration	Bacteria	Propionibacterium	0	59.172
SRS024567	61GT5AAXX100503:4:32:9913:11591/2	Respiration	Bacteria	Corynebacterium	0	0
SRS024567	61GT5AAXX100503:4:32:9913:11591/1	Respiration	Bacteria	Corynebacterium	0	0
SRS024567	61GT5AAXX100503:3:28:16794:2982/2	Respiration	Bacteria	Corynebacterium	0	0
SRS024567	61GT5AAXX100503:4:38:8746:13732/2	Respiration	Bacteria	Propionibacterium	0	59.172
SRS024567	61GT5AAXX100503:4:10:18913:2991/1	Respiration	Bacteria	Propionibacterium	0	59.172
SRS024567	61GT5AAXX100503:4:10:18913:2991/2	Respiration	Bacteria	Propionibacterium	0	59.172
SRS024567	61GT5AAXX100503:4:55:14161:4894/1	Virulence	Bacteria	Staphylococcus	0	0
SRS024567	61GT5AAXX100503:4:55:14161:4894/2	Virulence	Bacteria	Staphylococcus	0	0
SRS024567	61GT5AAXX100503:4:56:1995:11044/1	Virulence,_Disease_and_Defense	Bacteria	Staphylococcus	0	0
SRS024567	61GT5AAXX100503:4:56:1995:11044/2	Virulence,_Disease_and_Defense	Bacteria	Staphylococcus	0	0
SRS024567	61GT5AAXX100503:4:30:13995:4294/2	Virulence,_Disease_and_Defense	Bacteria	Staphylococcus	0	0
SRS024567	61GT5AAXX100503:4:30:13995:4294/1	Virulence,_Disease_and_Defense	Bacteria	Staphylococcus	0	0
SRS024567	61GT5AAXX100503:3:110:18416:11971/1	Virulence,_Disease_and_Defense	Bacteria	Staphylococcus	0	0
SRS024567	61GT5AAXX100503:3:110:18416:11971/2	Virulence,_Disease_and_Defense	Bacteria	Staphylococcus	0	0
SRS024567	61GT5AAXX100503:3:99:14572:1318/2	Virulence,_Disease_and_Defense	Bacteria	Staphylococcus	0	0
SRS024567	61GT5AAXX100503:3:99:14572:1318/1	Virulence,_Disease_and_Defense	Bacteria	Staphylococcus	0	0
SRS024567	61GT5AAXX100503:4:83:5190:14798/1	Virulence,_Disease_and_Defense	Bacteria	Staphylococcus	0	0
SRS044626	HWUSI-EAS713_102538359:2:70:7401:16300/1	Cell_Wall_and_Capsule	Bacteria	Escherichia	0	0
SRS044626	HWUSI-EAS713_102538359:2:80:18502:9674/2	Cell_Wall_and_Capsule	Bacteria	Escherichia	0	0
SRS044626	HWUSI-EAS713_102538359:2:80:18502:9674/1	Cell_Wall_and_Capsule	Bacteria	Escherichia	0	0
SRS044626	HWUSI-EAS713_102538359:2:82:17734:4998/1	Virulence,_Disease_and_Defense	Bacteria	Streptococcus	0	0
SRS049744	HWUSI-EAS729_102883315:2:73:4179:1572/2	Carbohydrates	Bacteria	Haemophilus	0	0
SRS049744	HWUSI-EAS729_102883315:1:118:7897:18520/2	Carbohydrates	Bacteria	Haemophilus	0	0
SRS049744	HWUSI-EAS729_102883315:1:118:7897:18520/1	Carbohydrates	Bacteria	Haemophilus	0	0
SRS049744	HWUSI-EAS729_102883315:2:112:8431:3551/2	Carbohydrates	Bacteria	Propionibacterium	0	13.2978
SRS049744	HWUSI-EAS729_102883315:1:100:16981:8521/2	Carbohydrates	Bacteria	Lachnospiraceae	0	0
SRS049744	HWUSI-EAS729_102883315:1:100:16981:8521/1	Carbohydrates	Bacteria	Lachnospiraceae	0	0
SRS049744	HWUSI-EAS729_102883315:1:118:16651:4966/2	Carbohydrates	Bacteria	Haemophilus	0	0
SRS049744	HWUSI-EAS729_102883315:2:59:15414:16728/2	Carbohydrates	Bacteria	Haemophilus	0	0
SRS049744	HWUSI-EAS729_102883315:2:59:15414:16728/1	Carbohydrates	Bacteria	Haemophilus	0	0
SRS049744	HWUSI-EAS729_102883315:1:13:4160:19713/2	Carbohydrates	Bacteria	Fusobacterium	0	0
SRS049744	HWUSI-EAS729_102883315:1:13:4160:19713/1	Carbohydrates	Bacteria	Fusobacterium	0	0
SRS049744	HWUSI-EAS729_102883315:2:44:6759:1470/2	Carbohydrates	Bacteria	Haemophilus	0	0
SRS049744	HWUSI-EAS729_102883315:2:44:6759:1470/1	Carbohydrates	Bacteria	Haemophilus	0	0
SRS049744	HWUSI-EAS729_102883315:1:91:7797:11719/2	Carbohydrates	Bacteria	Shigella	0	0
SRS049744	HWUSI-EAS729_102883315:1:68:17548:14230/2	Carbohydrates	Bacteria	Fusobacterium	0	0
SRS049744	HWUSI-EAS729_102883315:1:68:17548:14230/1	Carbohydrates	Bacteria	Fusobacterium	0	0
SRS049744	HWUSI-EAS729_102883315:2:107:10947:7777/2	Cell_Wall_and_Capsule	Bacteria	Peptoniphilus	0	0
SRS049744	HWUSI-EAS729_102883315:1:62:6995:19998/1	Cell_Wall_and_Capsule	Bacteria	Staphylococcus	0	0
SRS049744	HWUSI-EAS729_102883315:1:27:16234:21419/2	Cell_Wall_and_Capsule	Bacteria	Idiomarina	0	0
SRS049744	HWUSI-EAS729_102883315:1:17:9801:6350/2	Cell_Wall_and_Capsule	Bacteria	Streptococcus	0	0
SRS049744	HWUSI-EAS729_102883315:1:62:6995:19998/2	Cell_Wall_and_Capsule	Bacteria	Staphylococcus	0	0
SRS049744	HWUSI-EAS729_102883315:1:8:13695:6797/1	Cell_Wall_and_Capsule	Bacteria	Staphylococcus	0	0
SRS049744	HWUSI-EAS729_102883315:1:8:13695:6797/2	Cell_Wall_and_Capsule	Bacteria	Staphylococcus	0	0
SRS049744	HWUSI-EAS729_102883315:1:71:7192:3538/2	Clustering-based_subsystems	Bacteria	Corynebacterium	0	0
SRS049744	HWUSI-EAS729_102883315:1:19:14130:20421/1	Clustering-based_subsystems	Bacteria	Dolosigranulum	0	0
SRS049744	HWUSI-EAS729_102883315:1:70:16166:1680/2	Clustering-based_subsystems	Bacteria	Streptococcus	0	0
SRS049744	HWUSI-EAS729_102883315:1:8:3009:9267/2	Clustering-based_subsystems	Bacteria	Corynebacteriaceae	0	0
SRS049744	HWUSI-EAS729_102883315:1:8:3009:9267/1	Clustering-based_subsystems	Bacteria	Corynebacteriaceae	0	0
SRS049744	HWUSI-EAS729_102883315:2:113:14054:12211/1	Clustering-based_subsystems	Bacteria	Dolosigranulum	0	0
SRS049744	HWUSI-EAS729_102883315:2:9:18649:14503/2	Clustering-based_subsystems	Bacteria	Dolosigranulum	0	0
SRS049744	HWUSI-EAS729_102883315:1:54:13751:17003/1	Iron_acquisition_and_metabolism	Bacteria	Corynebacterium	0	0
SRS049744	HWUSI-EAS729_102883315:2:24:11612:20411/1	Iron_acquisition_and_metabolism	Bacteria	Staphylococcus	0	0
SRS049744	HWUSI-EAS729_102883315:2:24:11612:20411/2	Iron_acquisition_and_metabolism	Bacteria	Staphylococcus	0	0
SRS049744	HWUSI-EAS729_102883315:2:112:3198:10741/2	Iron_acquisition_and_metabolism	Bacteria	Corynebacterium	0	0
SRS049744	HWUSI-EAS729_102883315:2:112:3198:10741/1	Iron_acquisition_and_metabolism	Bacteria	Corynebacteriaceae	0	0
SRS049744	HWUSI-EAS729_102883315:2:12:9948:12174/1	Iron_acquisition_and_metabolism	Bacteria	Corynebacterium	0	0
SRS049744	HWUSI-EAS729_102883315:2:12:9948:12174/2	Iron_acquisition_and_metabolism	Bacteria	Corynebacterium	0	0
SRS049744	HWUSI-EAS729_102883315:2:120:1142:16066/1	Iron_acquisition_and_metabolism	Bacteria	Staphylococcus	0	0
SRS049744	HWUSI-EAS729_102883315:2:120:1142:16066/2	Iron_acquisition_and_metabolism	Bacteria	Staphylococcus	0	0
SRS049744	HWUSI-EAS729_102883315:1:61:13318:14537/1	Iron_acquisition_and_metabolism	Bacteria	Actinomyces	0	0
SRS049744	HWUSI-EAS729_102883315:1:32:10362:18961/1	Iron_acquisition_and_metabolism	Bacteria	Staphylococcus	0	0
SRS049744	HWUSI-EAS729_102883315:1:32:10362:18961/2	Iron_acquisition_and_metabolism	Bacteria	Staphylococcus	0	0
SRS049744	HWUSI-EAS729_102883315:2:10:16412:6783/2	Iron_acquisition_and_metabolism	Bacteria	Corynebacterium	0	0
SRS049744	HWUSI-EAS729_102883315:2:10:16412:6783/1	Iron_acquisition_and_metabolism	Bacteria	Corynebacterium	0	0
SRS049744	HWUSI-EAS729_102883315:1:54:13751:17003/2	Iron_acquisition_and_metabolism	Bacteria	Corynebacterium	0	0
SRS049744	HWUSI-EAS729_102883315:1:102:16773:7972/2	Membrane_Transport	Bacteria	Haemophilus	0	0
SRS049744	HWUSI-EAS729_102883315:2:52:3173:8249/1	Membrane_Transport	Bacteria	Haemophilus	0	0
SRS049744	HWUSI-EAS729_102883315:2:52:3173:8249/2	Membrane_Transport	Bacteria	Haemophilus	0	0
SRS049744	HWUSI-EAS729_102883315:2:25:7522:1988/1	Membrane_Transport	Bacteria	Haemophilus	0	0
SRS049744	HWUSI-EAS729_102883315:2:25:7522:1988/2	Membrane_Transport	Bacteria	Haemophilus	0	0
SRS049744	HWUSI-EAS729_102883315:1:82:8261:9112/2	Membrane_Transport	Bacteria	Haemophilus	0	0
SRS049744	HWUSI-EAS729_102883315:1:82:8261:9112/1	Membrane_Transport	Bacteria	Haemophilus	0	0
SRS049744	HWUSI-EAS729_102883315:2:35:18269:8195/1	Phages,_Prophages,_Transposable_elements,_Plasmids	Bacteria	Bacteroides	0	0
SRS049744	HWUSI-EAS729_102883315:2:35:18269:8195/2	Phages,_Prophages,_Transposable_elements,_Plasmids	Bacteria	Prevotella	0	0
SRS049744	HWUSI-EAS729_102883315:2:7:18807:13850/2	Phages,_Prophages,_Transposable_elements,_Plasmids	Bacteria	Haemophilus	0	0
SRS049744	HWUSI-EAS729_102883315:1:6:8562:12080/2	Phages,_Prophages,_Transposable_elements,_Plasmids	Bacteria	Porphyromonas	0	0
SRS049744	HWUSI-EAS729_102883315:1:27:16689:16044/1	Phages,_Prophages,_Transposable_elements,_Plasmids	Bacteria	Porphyromonas	0	0
SRS049744	HWUSI-EAS729_102883315:1:27:16689:16044/2	Phages,_Prophages,_Transposable_elements,_Plasmids	Bacteria	Porphyromonas	0	0
SRS049744	HWUSI-EAS729_102883315:2:91:14544:8790/1	Phages,_Prophages,_Transposable_elements,_Plasmids	Bacteria	Prevotella	0	0
SRS049744	HWUSI-EAS729_102883315:1:64:10282:10969/1	Phages,_Prophages,_Transposable_elements,_Plasmids	Bacteria	Porphyromonas	0	0
SRS049744	HWUSI-EAS729_102883315:2:96:2240:11450/1	Phages,_Prophages,_Transposable_elements,_Plasmids	Bacteria	Porphyromonas	0	0
SRS049744	HWUSI-EAS729_102883315:1:55:2591:21108/2	Phages,_Prophages,_Transposable_elements,_Plasmids	Bacteria	Porphyromonas	0	0
SRS049744	HWUSI-EAS729_102883315:1:55:2591:21108/1	Phages,_Prophages,_Transposable_elements,_Plasmids	Bacteria	Porphyromonas	0	0
SRS049744	HWUSI-EAS729_102883315:2:11:11301:16135/2	Phages,_Prophages,_Transposable_elements,_Plasmids	Bacteria	Bacteroides	0	0
SRS049744	HWUSI-EAS729_102883315:2:11:11301:16135/1	Phages,_Prophages,_Transposable_elements,_Plasmids	Bacteria	Bacteroides	0	0
SRS049744	HWUSI-EAS729_102883315:2:74:18860:6109/2	Phages,_Prophages,_Transposable_elements,_Plasmids	Bacteria	Porphyromonas	0	0
SRS049744	HWUSI-EAS729_102883315:2:74:18860:6109/1	Phages,_Prophages,_Transposable_elements,_Plasmids	Bacteria	Porphyromonas	0	0
SRS049744	HWUSI-EAS729_102883315:1:52:5886:9736/1	Phages,_Prophages,_Transposable_elements,_Plasmids	Bacteria	Porphyromonas	0	0
SRS049744	HWUSI-EAS729_102883315:2:109:12607:19875/2	Phages,_Prophages,_Transposable_elements,_Plasmids	Bacteria	Bacteroidia	0	0
SRS049744	HWUSI-EAS729_102883315:2:83:18313:16874/1	Phages,_Prophages,_Transposable_elements,_Plasmids	Bacteria	Prevotella	0	0
SRS049744	HWUSI-EAS729_102883315:2:83:18313:16874/2	Phages,_Prophages,_Transposable_elements,_Plasmids	Bacteria	Prevotella	0	0
SRS049744	HWUSI-EAS729_102883315:1:31:17129:5174/2	Phages,_Prophages,_Transposable_elements,_Plasmids	Bacteria	Prevotellaceae	0	0
SRS049744	HWUSI-EAS729_102883315:2:39:4250:10928/1	Phages,_Prophages,_Transposable_elements,_Plasmids	Bacteria	Porphyromonas	0	0
SRS049744	HWUSI-EAS729_102883315:1:62:5918:9698/2	Phages,_Prophages,_Transposable_elements,_Plasmids	Bacteria	Porphyromonas	0	0
SRS049744	HWUSI-EAS729_102883315:1:40:9270:6912/2	Phages,_Prophages,_Transposable_elements,_Plasmids	Bacteria	Porphyromonas	0	0
SRS049744	HWUSI-EAS729_102883315:1:40:9270:6912/1	Phages,_Prophages,_Transposable_elements,_Plasmids	Bacteria	Porphyromonas	0	0
SRS049744	HWUSI-EAS729_102883315:1:17:13755:15166/1	Phages,_Prophages,_Transposable_elements,_Plasmids	Bacteria	Porphyromonas	0	0
SRS049744	HWUSI-EAS729_102883315:2:67:6388:7607/2	Phages,_Prophages,_Transposable_elements,_Plasmids	Bacteria	Bacteroides	0	0
SRS049744	HWUSI-EAS729_102883315:2:67:6388:7607/1	Phages,_Prophages,_Transposable_elements,_Plasmids	Bacteria	Bacteroides	0	0
SRS049744	HWUSI-EAS729_102883315:1:3:6786:3645/1	Phages,_Prophages,_Transposable_elements,_Plasmids	Bacteria	Porphyromonas	0	0
SRS049744	HWUSI-EAS729_102883315:1:31:17129:5174/1	Phages,_Prophages,_Transposable_elements,_Plasmids	Bacteria	Prevotellaceae	0	0
SRS049744	HWUSI-EAS729_102883315:1:16:14272:5504/1	Phages,_Prophages,_Transposable_elements,_Plasmids	Bacteria	Porphyromonas	0	0
SRS049744	HWUSI-EAS729_102883315:1:30:18677:4167/2	Phages,_Prophages,_Transposable_elements,_Plasmids	Bacteria	Porphyromonas	0	0
SRS049744	HWUSI-EAS729_102883315:1:112:8411:4763/1	Phages,_Prophages,_Transposable_elements,_Plasmids	Bacteria	Haemophilus	0	0
SRS049744	HWUSI-EAS729_102883315:2:85:13180:11890/2	Phages,_Prophages,_Transposable_elements,_Plasmids	Bacteria	Porphyromonas	0	0
SRS049744	HWUSI-EAS729_102883315:2:85:13180:11890/1	Phages,_Prophages,_Transposable_elements,_Plasmids	Bacteria	Porphyromonas	0	0
SRS049744	HWUSI-EAS729_102883315:2:40:11205:13651/2	Phages,_Prophages,_Transposable_elements,_Plasmids	Bacteria	Capnocytophaga	0	0
SRS049744	HWUSI-EAS729_102883315:2:40:11205:13651/1	Phages,_Prophages,_Transposable_elements,_Plasmids	Bacteria	Capnocytophaga	0	0
SRS049744	HWUSI-EAS729_102883315:2:8:10622:18902/1	Phages,_Prophages,_Transposable_elements,_Plasmids	Bacteria	Prevotella	0	0
SRS049744	HWUSI-EAS729_102883315:1:98:14539:16795/2	Phages,_Prophages,_Transposable_elements,_Plasmids	Bacteria	Staphylococcus	0	0
SRS049744	HWUSI-EAS729_102883315:1:39:8650:12465/1	Phages,_Prophages,_Transposable_elements,_Plasmids	Bacteria	Bacteroides	0	0
SRS049744	HWUSI-EAS729_102883315:1:39:8650:12465/2	Phages,_Prophages,_Transposable_elements,_Plasmids	Bacteria	Parabacteroides	0	0
SRS049744	HWUSI-EAS729_102883315:1:115:1945:5450/2	Phages,_Prophages,_Transposable_elements,_Plasmids	Bacteria	Prevotella	0	0
SRS049744	HWUSI-EAS729_102883315:1:115:1945:5450/1	Phages,_Prophages,_Transposable_elements,_Plasmids	Bacteria	Prevotella	0	0
SRS049744	HWUSI-EAS729_102883315:1:16:14272:5504/2	Phages,_Prophages,_Transposable_elements,_Plasmids	Bacteria	Bacteroides	0	0
SRS049744	HWUSI-EAS729_102883315:2:9:15439:17793/2	Phages,_Prophages,_Transposable_elements,_Plasmids	Bacteria	Chryseobacterium	0	0
SRS049744	HWUSI-EAS729_102883315:2:18:15911:9569/2	Phages,_Prophages,_Transposable_elements,_Plasmids	Bacteria	Prevotella	0	0
SRS049744	HWUSI-EAS729_102883315:1:96:6890:20957/2	Phages,_Prophages,_Transposable_elements,_Plasmids	Bacteria	Prevotella	0	0
SRS049744	HWUSI-EAS729_102883315:2:105:8170:5400/1	Phages,_Prophages,_Transposable_elements,_Plasmids	Bacteria	Prevotella	0	0
SRS049744	HWUSI-EAS729_102883315:2:105:8170:5400/2	Phages,_Prophages,_Transposable_elements,_Plasmids	Bacteria	Prevotella	0	0
SRS049744	HWUSI-EAS729_102883315:2:67:7089:10973/2	Phages,_Prophages,_Transposable_elements,_Plasmids	Bacteria	Prevotella	0	0
SRS049744	HWUSI-EAS729_102883315:2:67:3959:14835/2	Phages,_Prophages,_Transposable_elements,_Plasmids	Bacteria	Porphyromonas	0	0
SRS049744	HWUSI-EAS729_102883315:2:67:3959:14835/1	Phages,_Prophages,_Transposable_elements,_Plasmids	Bacteria	Porphyromonas	0	0
SRS049744	HWUSI-EAS729_102883315:1:21:16561:8913/2	Phages,_Prophages,_Transposable_elements,_Plasmids	Bacteria	Porphyromonas	0	0
SRS049744	HWUSI-EAS729_102883315:1:21:16561:8913/1	Phages,_Prophages,_Transposable_elements,_Plasmids	Bacteria	Porphyromonas	0	0
SRS049744	HWUSI-EAS729_102883315:2:64:8745:6598/1	Phages,_Prophages,_Transposable_elements,_Plasmids	Bacteria	Porphyromonas	0	0
SRS049744	HWUSI-EAS729_102883315:2:64:8745:6598/2	Phages,_Prophages,_Transposable_elements,_Plasmids	Bacteria	Porphyromonas	0	0
SRS049744	HWUSI-EAS729_102883315:2:8:10622:18902/2	Phages,_Prophages,_Transposable_elements,_Plasmids	Bacteria	Prevotella	0	0
SRS049744	HWUSI-EAS729_102883315:1:98:14539:16795/1	Phages,_Prophages,_Transposable_elements,_Plasmids	Bacteria	Paenibacillus	0	0
SRS049744	HWUSI-EAS729_102883315:2:16:5160:16449/1	Phages,_Prophages,_Transposable_elements,_Plasmids	Bacteria	Porphyromonas	0	0
SRS049744	HWUSI-EAS729_102883315:1:6:8562:12080/1	Phages,_Prophages,_Transposable_elements,_Plasmids	Bacteria	Prevotella	0	0
SRS049744	HWUSI-EAS729_102883315:1:3:6786:3645/2	Phages,_Prophages,_Transposable_elements,_Plasmids	Bacteria	Porphyromonas	0	0
SRS049744	HWUSI-EAS729_102883315:2:107:5242:10318/1	Phages,_Prophages,_Transposable_elements,_Plasmids	Bacteria	Prevotella	0	0
SRS049744	HWUSI-EAS729_102883315:1:60:14671:19858/1	Phages,_Prophages,_Transposable_elements,_Plasmids	Bacteria	Prevotella	0	0
SRS049744	HWUSI-EAS729_102883315:2:59:16150:7534/2	Phages,_Prophages,_Transposable_elements,_Plasmids	Bacteria	Prevotella	0	0
SRS049744	HWUSI-EAS729_102883315:2:59:16150:7534/1	Phages,_Prophages,_Transposable_elements,_Plasmids	Bacteria	Prevotella	0	0
SRS049744	HWUSI-EAS729_102883315:1:115:4542:2608/1	Phages,_Prophages,_Transposable_elements,_Plasmids	Bacteria	Porphyromonas	0	0
SRS049744	HWUSI-EAS729_102883315:1:68:8302:12755/1	Phages,_Prophages,_Transposable_elements,_Plasmids	Bacteria	Alloprevotella	0	0
SRS049744	HWUSI-EAS729_102883315:1:68:8302:12755/2	Phages,_Prophages,_Transposable_elements,_Plasmids	Bacteria	Alloprevotella	0	0
SRS049744	HWUSI-EAS729_102883315:2:99:2218:8363/1	Phages,_Prophages,_Transposable_elements,_Plasmids	Bacteria	Prevotella	0	0
SRS049744	HWUSI-EAS729_102883315:2:99:2218:8363/2	Phages,_Prophages,_Transposable_elements,_Plasmids	Bacteria	Prevotella	0	0
SRS049744	HWUSI-EAS729_102883315:2:96:2240:11450/2	Phages,_Prophages,_Transposable_elements,_Plasmids	Bacteria	Porphyromonas	0	0
SRS049744	HWUSI-EAS729_102883315:1:17:13755:15166/2	Phages,_Prophages,_Transposable_elements,_Plasmids	Bacteria	Porphyromonas	0	0
SRS049744	HWUSI-EAS729_102883315:1:113:13151:1526/2	Phages,_Prophages,_Transposable_elements,_Plasmids	Bacteria	Prevotella	0	0
SRS049744	HWUSI-EAS729_102883315:1:113:13151:1526/1	Phages,_Prophages,_Transposable_elements,_Plasmids	Bacteria	Prevotella	0	0
SRS049744	HWUSI-EAS729_102883315:1:105:17849:3548/1	Protein_Metabolism	Bacteria	Peptoniphilus	0	0
SRS049744	HWUSI-EAS729_102883315:1:24:17240:14339/1	Regulation_and_Cell_signaling	Bacteria	Streptococcus	0	0
SRS049744	HWUSI-EAS729_102883315:1:24:17240:14339/2	Regulation_and_Cell_signaling	Bacteria	Peptoniphilus	0	0
SRS049744	HWUSI-EAS729_102883315:1:72:13005:17947/2	Regulation_and_Cell_signaling	Bacteria	Peptoniphilus	0	0
SRS049744	HWUSI-EAS729_102883315:1:72:13005:17947/1	Regulation_and_Cell_signaling	Bacteria	Streptococcus	0	0
SRS049744	HWUSI-EAS729_102883315:1:19:12418:2677/2	Regulation_and_Cell_signaling	Bacteria	Streptococcus	0	0
SRS049744	HWUSI-EAS729_102883315:1:37:12386:4085/2	Regulation_and_Cell_signaling	Bacteria	Peptoniphilus	0	0
SRS049744	HWUSI-EAS729_102883315:2:3:5562:15683/1	Regulation_and_Cell_signaling	Bacteria	Streptococcus	0	0
SRS049744	HWUSI-EAS729_102883315:2:70:16451:16923/1	Regulation_and_Cell_signaling	Bacteria	Peptoniphilus	0	0
SRS049744	HWUSI-EAS729_102883315:2:70:16451:16923/2	Regulation_and_Cell_signaling	Bacteria	Peptoniphilus	0	0
SRS049744	HWUSI-EAS729_102883315:1:71:4489:12412/1	Regulation_and_Cell_signaling	Bacteria	Streptococcus	0	0
SRS049744	HWUSI-EAS729_102883315:1:103:4059:10539/1	Regulation_and_Cell_signaling	Bacteria	Streptococcus	0	0
SRS049744	HWUSI-EAS729_102883315:2:114:17563:8277/1	Regulation_and_Cell_signaling	Bacteria	Peptoniphilus	0	0
SRS049744	HWUSI-EAS729_102883315:1:23:17776:9313/2	Regulation_and_Cell_signaling	Bacteria	Streptococcus	0	0
SRS049744	HWUSI-EAS729_102883315:1:71:4489:12412/2	Regulation_and_Cell_signaling	Bacteria	Streptococcus	0	0
SRS049744	HWUSI-EAS729_102883315:1:119:6970:15621/2	Regulation_and_Cell_signaling	Bacteria	Streptococcus	0	0
SRS049744	HWUSI-EAS729_102883315:2:23:4729:19947/1	Regulation_and_Cell_signaling	Bacteria	Staphylococcus	0	0
SRS049744	HWUSI-EAS729_102883315:1:103:4059:10539/2	Regulation_and_Cell_signaling	Bacteria	Streptococcus	0	0
SRS049744	HWUSI-EAS729_102883315:1:119:6970:15621/1	Regulation_and_Cell_signaling	Bacteria	Streptococcus	0	0
SRS049744	HWUSI-EAS729_102883315:2:120:10225:13977/2	Respiration	Bacteria	Campylobacter	0	1.32576
SRS049744	HWUSI-EAS729_102883315:2:15:12886:7366/2	Respiration	Bacteria	Campylobacter	0	1.32576
SRS049744	HWUSI-EAS729_102883315:1:28:4622:16227/1	Stress_Response	Bacteria	Escherichia	0	2.44578
SRS049744	HWUSI-EAS729_102883315:1:28:4622:16227/2	Stress_Response	Bacteria	Escherichia	0	2.44578
SRS049744	HWUSI-EAS729_102883315:2:4:16520:19137/2	Stress_Response	Bacteria	Enterobacter cloacae complex	0	0
SRS049744	HWUSI-EAS729_102883315:2:4:16520:19137/1	Stress_Response	Bacteria	Escherichia	0	2.44578
SRS049744	HWUSI-EAS729_102883315:2:10:3135:17571/2	Stress_Response	Bacteria	Escherichia	0	2.44578
SRS049744	HWUSI-EAS729_102883315:2:10:3135:17571/1	Stress_Response	Bacteria	Escherichia	0	2.44578
SRS049744	HWUSI-EAS729_102883315:2:23:14833:3514/2	Stress_Response	Bacteria	Escherichia	0	2.44578
SRS049744	HWUSI-EAS729_102883315:2:23:14833:3514/1	Stress_Response	Bacteria	Escherichia	0	2.44578
SRS049744	HWUSI-EAS729_102883315:1:36:1860:11331/1	Virulence	Bacteria	Peptoniphilus	0	0
SRS049744	HWUSI-EAS729_102883315:1:36:1860:11331/2	Virulence	Bacteria	Peptoniphilus	0	0
SRS049744	HWUSI-EAS729_102883315:2:102:6583:4885/1	Virulence	Bacteria	Streptococcus	0	0
SRS049744	HWUSI-EAS729_102883315:2:102:6583:4885/2	Virulence	Bacteria	Streptococcus	0	0
SRS049744	HWUSI-EAS729_102883315:2:101:14806:11476/1	Virulence	Bacteria	Streptococcus	0	0
SRS049744	HWUSI-EAS729_102883315:2:67:14636:8308/2	Virulence	Bacteria	Streptococcaceae	0	0
SRS049744	HWUSI-EAS729_102883315:2:63:16772:10372/2	Virulence	Bacteria	Actinomyces	0	0
SRS049744	HWUSI-EAS729_102883315:2:5:1873:17868/1	Virulence	Bacteria	Granulicatella	0	0
SRS049744	HWUSI-EAS729_102883315:2:5:1873:17868/2	Virulence	Bacteria	Granulicatella	0	0
SRS049744	HWUSI-EAS729_102883315:2:47:2789:2843/2	Virulence	Bacteria	Streptococcus	0	0
SRS049744	HWUSI-EAS729_102883315:2:47:2789:2843/1	Virulence	Bacteria	Peptoniphilus	0	0
SRS049744	HWUSI-EAS729_102883315:1:73:9201:19336/1	Virulence	Bacteria	Finegoldia	0	0
SRS049744	HWUSI-EAS729_102883315:1:73:9201:19336/2	Virulence	Bacteria	Finegoldia	0	0
SRS049744	HWUSI-EAS729_102883315:2:71:17298:12332/1	Virulence	Bacteria	Mycobacterium	0	0
SRS049744	HWUSI-EAS729_102883315:2:95:5974:18079/2	Virulence	Bacteria	Peptoniphilus	0	0
SRS049744	HWUSI-EAS729_102883315:2:95:5974:18079/1	Virulence	Bacteria	Peptoniphilus	0	0
SRS049744	HWUSI-EAS729_102883315:2:101:14806:11476/2	Virulence	Bacteria	Peptoniphilus	0	0
SRS049744	HWUSI-EAS729_102883315:2:67:14636:8308/1	Virulence	Bacteria	Streptococcus	0	0
SRS049744	HWUSI-EAS729_102883315:1:84:12556:20181/1	Virulence,_Disease_and_Defense	Bacteria	Peptoniphilus	0	0
SRS049744	HWUSI-EAS729_102883315:1:112:5332:12181/1	Virulence,_Disease_and_Defense	Bacteria	Staphylococcus	0	0
SRS049744	HWUSI-EAS729_102883315:2:49:14670:20721/1	Virulence,_Disease_and_Defense	Bacteria	Streptococcus	0	0
SRS051600	HWUSI-EAS574_102347028:3:92:8154:6450/1	Cell_Wall_and_Capsule	Bacteria	Streptococcus	0	0
SRS051600	HWUSI-EAS574_102347028:3:92:8154:6450/2	Cell_Wall_and_Capsule	Bacteria	Streptococcus	0	0
SRS051600	HWUSI-EAS574_102347028:4:28:17818:9717/2	Clustering-based_subsystems	Bacteria	Corynebacteriaceae	0	0
SRS051600	HWUSI-EAS574_102347028:4:106:15165:4264/2	Clustering-based_subsystems	Bacteria	Corynebacteriaceae	0	0
SRS051600	HWUSI-EAS574_102347028:4:106:15165:4264/1	Clustering-based_subsystems	Bacteria	Corynebacteriaceae	0	0
SRS051600	HWUSI-EAS574_102347028:4:77:18105:6857/2	Clustering-based_subsystems	Bacteria	Corynebacterium	0	0
SRS051600	HWUSI-EAS574_102347028:4:69:15611:16785/2	Clustering-based_subsystems	Bacteria	Corynebacterium	0	0
SRS051600	HWUSI-EAS574_102347028:3:28:6850:10851/1	Clustering-based_subsystems	Bacteria	Corynebacterium	0	0
SRS051600	HWUSI-EAS574_102347028:3:28:6850:10851/2	Clustering-based_subsystems	Bacteria	Corynebacterium	0	0
SRS051600	HWUSI-EAS574_102347028:3:104:6798:10025/1	Clustering-based_subsystems	Bacteria	Corynebacterium	0	0
SRS051600	HWUSI-EAS574_102347028:4:82:6743:18502/1	Clustering-based_subsystems	Bacteria	Corynebacterium	0	0
SRS051600	HWUSI-EAS574_102347028:4:82:6743:18502/2	Clustering-based_subsystems	Bacteria	Corynebacterium	0	0
SRS051600	HWUSI-EAS574_102347028:3:86:8604:3778/1	Clustering-based_subsystems	Bacteria	Corynebacterium	0	0
SRS051600	HWUSI-EAS574_102347028:3:95:10469:11383/1	Clustering-based_subsystems	Bacteria	Corynebacteriaceae	0	0
SRS051600	HWUSI-EAS574_102347028:3:95:10469:11383/2	Clustering-based_subsystems	Bacteria	Corynebacteriaceae	0	0
SRS051600	HWUSI-EAS574_102347028:4:78:13493:19482/1	Fatty_Acids,_Lipids,_and_Isoprenoids	Bacteria	Corynebacterium	0	0
SRS051600	HWUSI-EAS574_102347028:4:60:6015:12891/1	Fatty_Acids,_Lipids,_and_Isoprenoids	Bacteria	Corynebacterium	0	0
SRS051600	HWUSI-EAS574_102347028:4:115:8041:6449/1	Iron_acquisition_and_metabolism	Bacteria	Corynebacteriaceae	0	0
SRS051600	HWUSI-EAS574_102347028:4:31:6751:14276/2	Iron_acquisition_and_metabolism	Bacteria	Corynebacterium	0	0
SRS051600	HWUSI-EAS574_102347028:4:71:17586:13642/1	Iron_acquisition_and_metabolism	Bacteria	Corynebacterium	0	0
SRS051600	HWUSI-EAS574_102347028:3:116:13072:7140/1	Iron_acquisition_and_metabolism	Bacteria	Corynebacteriaceae	0	0
SRS051600	HWUSI-EAS574_102347028:3:76:17621:18356/1	Iron_acquisition_and_metabolism	Bacteria	Corynebacterium	0	0
SRS051600	HWUSI-EAS574_102347028:4:71:17586:13642/2	Iron_acquisition_and_metabolism	Bacteria	Corynebacterium	0	0
SRS051600	HWUSI-EAS574_102347028:3:76:17621:18356/2	Iron_acquisition_and_metabolism	Bacteria	Corynebacterium	0	0
SRS051600	HWUSI-EAS574_102347028:3:95:12546:10382/2	Iron_acquisition_and_metabolism	Bacteria	Corynebacterium	0	0
SRS051600	HWUSI-EAS574_102347028:4:85:17981:8324/1	Iron_acquisition_and_metabolism	Bacteria	Corynebacterium	0	0
SRS051600	HWUSI-EAS574_102347028:4:85:17981:8324/2	Iron_acquisition_and_metabolism	Bacteria	Corynebacterium	0	0
SRS051600	HWUSI-EAS574_102347028:4:112:7973:20356/1	Phages,_Prophages,_Transposable_elements,_Plasmids	Bacteria	Prevotella	0	0
SRS051600	HWUSI-EAS574_102347028:4:112:7973:20356/2	Phages,_Prophages,_Transposable_elements,_Plasmids	Bacteria	Prevotellaceae	0	0
SRS051600	HWUSI-EAS574_102347028:4:13:11580:16252/1	Phages,_Prophages,_Transposable_elements,_Plasmids	Bacteria	Bacteroides	0	0
SRS051600	HWUSI-EAS574_102347028:3:24:8935:18567/1	Regulation_and_Cell_signaling	Bacteria	Corynebacterium	0	0
SRS051600	HWUSI-EAS574_102347028:4:53:3008:18663/2	Regulation_and_Cell_signaling	Bacteria	Streptococcus	0	0
SRS051600	HWUSI-EAS574_102347028:3:55:13855:7941/2	Regulation_and_Cell_signaling	Bacteria	Corynebacterium	0	0
SRS051600	HWUSI-EAS574_102347028:3:114:7363:7074/2	Respiration	Bacteria	Moraxella	0	66.3898
SRS051600	HWUSI-EAS574_102347028:4:51:15849:17092/2	Respiration	Bacteria	Moraxella	0	66.3898
SRS051600	HWUSI-EAS574_102347028:3:87:7078:15033/2	Respiration	Bacteria	Moraxella	0	66.3898
SRS051600	HWUSI-EAS574_102347028:3:52:12596:11862/2	Respiration	Bacteria	Moraxella	0	66.3898
SRS051600	HWUSI-EAS574_102347028:4:64:11272:16605/2	Virulence	Bacteria	Streptococcus	0	0
SRS051613	HWI-EAS292_103016555:4:18:12293:16301/2	Amino_Acids_and_Derivatives	Bacteria	Alcaligenes	0	0
SRS051613	HWI-EAS292_103016555:4:99:5116:21047/2	Amino_Acids_and_Derivatives	Bacteria	Alcaligenes	0	0
SRS051613	HWI-EAS292_103016555:4:99:5116:21047/1	Amino_Acids_and_Derivatives	Bacteria	Alcaligenes	0	0
SRS051613	HWI-EAS292_103016555:4:93:8863:4875/1	Cell_Wall_and_Capsule	Bacteria	Escherichia	0	0.16142
SRS051613	HWI-EAS292_103016555:4:93:8863:4875/2	Cell_Wall_and_Capsule	Bacteria	Enterobacteriaceae	0	0
SRS051613	HWI-EAS292_103016555:3:83:15887:13188/2	Cell_Wall_and_Capsule	Bacteria	Shigella	0	0
SRS051613	HWI-EAS292_103016555:3:83:15887:13188/1	Cell_Wall_and_Capsule	Bacteria	Shigella	0	0
SRS056210	HWUSI-EAS1543_102356328:5:80:18251:15640/2	Iron_acquisition_and_metabolism	Bacteria	Staphylococcus	0	0
SRS056210	HWUSI-EAS1543_102356328:5:80:18251:15640/1	Iron_acquisition_and_metabolism	Bacteria	Staphylococcus	0	0
SRS056210	HWUSI-EAS1543_102356328:5:92:18517:4185/1	Iron_acquisition_and_metabolism	Bacteria	Staphylococcus	0	0
SRS056210	HWUSI-EAS1543_102356328:5:92:18517:4185/2	Iron_acquisition_and_metabolism	Bacteria	Staphylococcus	0	0
SRS056210	HWUSI-EAS1543_102356328:6:51:19267:1443/1	Iron_acquisition_and_metabolism	Bacteria	Staphylococcus	0	0
SRS056210	HWUSI-EAS1543_102356328:6:51:19267:1443/2	Iron_acquisition_and_metabolism	Bacteria	Staphylococcus	0	0
SRS056210	HWUSI-EAS1543_102356328:5:84:6070:3268/1	Iron_acquisition_and_metabolism	Bacteria	Staphylococcus	0	0
SRS056210	HWUSI-EAS1543_102356328:5:84:6070:3268/2	Iron_acquisition_and_metabolism	Bacteria	Staphylococcus	0	0
SRS056210	HWUSI-EAS1543_102356328:6:39:4614:7536/1	Iron_acquisition_and_metabolism	Bacteria	Staphylococcus	0	0
SRS056210	HWUSI-EAS1543_102356328:6:39:4614:7536/2	Iron_acquisition_and_metabolism	Bacteria	Staphylococcus	0	0
SRS056210	HWUSI-EAS1543_102356328:6:2:8482:11969/2	Iron_acquisition_and_metabolism	Bacteria	Staphylococcus	0	0
SRS056210	HWUSI-EAS1543_102356328:5:19:10318:16310/2	Iron_acquisition_and_metabolism	Bacteria	Staphylococcus	0	0
SRS056210	HWUSI-EAS1543_102356328:5:19:10318:16310/1	Iron_acquisition_and_metabolism	Bacteria	Staphylococcus	0	0
SRS056210	HWUSI-EAS1543_102356328:6:43:4443:19050/2	Iron_acquisition_and_metabolism	Bacteria	Staphylococcus	0	0
SRS056210	HWUSI-EAS1543_102356328:6:43:4443:19050/1	Iron_acquisition_and_metabolism	Bacteria	Staphylococcus	0	0
SRS056210	HWUSI-EAS1543_102356328:5:77:8965:4498/1	Iron_acquisition_and_metabolism	Bacteria	Staphylococcus	0	0
SRS056210	HWUSI-EAS1543_102356328:6:2:8482:11969/1	Iron_acquisition_and_metabolism	Bacteria	Staphylococcus	0	0
SRS056210	HWUSI-EAS1543_102356328:6:94:6457:15988/1	Iron_acquisition_and_metabolism	Bacteria	Streptococcus	0	0
SRS056210	HWUSI-EAS1543_102356328:6:94:6457:15988/2	Iron_acquisition_and_metabolism	Bacteria	Staphylococcus	0	0
SRS056210	HWUSI-EAS1543_102356328:6:108:4246:19486/2	Iron_acquisition_and_metabolism	Bacteria	Staphylococcus	0	0
SRS056210	HWUSI-EAS1543_102356328:6:57:4180:12777/2	Iron_acquisition_and_metabolism	Bacteria	Staphylococcus	0	0
SRS056210	HWUSI-EAS1543_102356328:6:57:4180:12777/1	Iron_acquisition_and_metabolism	Bacteria	Staphylococcus	0	0
SRS056210	HWUSI-EAS1543_102356328:5:29:19113:9891/2	Iron_acquisition_and_metabolism	Bacteria	Staphylococcus	0	0
SRS056210	HWUSI-EAS1543_102356328:5:29:19113:9891/1	Iron_acquisition_and_metabolism	Bacteria	Staphylococcus	0	0
SRS056210	HWUSI-EAS1543_102356328:6:108:4246:19486/1	Iron_acquisition_and_metabolism	Bacteria	Staphylococcus	0	0
SRS056210	HWUSI-EAS1543_102356328:6:86:3820:19880/2	Phages,_Prophages,_Transposable_elements,_Plasmids	Bacteria	Staphylococcus	0	0
SRS056210	HWUSI-EAS1543_102356328:6:86:3820:19880/1	Phages,_Prophages,_Transposable_elements,_Plasmids	Bacteria	Staphylococcus	0	0
SRS056210	HWUSI-EAS1543_102356328:6:65:11360:14832/1	Phages,_Prophages,_Transposable_elements,_Plasmids	Bacteria	Staphylococcus	0	0
SRS056210	HWUSI-EAS1543_102356328:5:107:10746:14313/1	Phages,_Prophages,_Transposable_elements,_Plasmids	Bacteria	Staphylococcus	0	0
SRS056210	HWUSI-EAS1543_102356328:5:107:10746:14313/2	Phages,_Prophages,_Transposable_elements,_Plasmids	Bacteria	Staphylococcus	0	0
SRS056210	HWUSI-EAS1543_102356328:6:112:6380:10937/1	Phages,_Prophages,_Transposable_elements,_Plasmids	Bacteria	Staphylococcus	0	0
SRS056210	HWUSI-EAS1543_102356328:5:98:13644:1878/2	Regulation_and_Cell_signaling	Bacteria	Staphylococcus	0	0
SRS056210	HWUSI-EAS1543_102356328:5:98:13644:1878/1	Regulation_and_Cell_signaling	Bacteria	Staphylococcus	0	0
SRS056210	HWUSI-EAS1543_102356328:6:4:7354:7470/1	Regulation_and_Cell_signaling	Bacteria	Streptococcus	0	0
SRS056210	HWUSI-EAS1543_102356328:6:4:7354:7470/2	Regulation_and_Cell_signaling	Bacteria	Streptococcus	0	0
SRS056210	HWUSI-EAS1543_102356328:6:49:3484:18845/2	Secondary_Metabolism	Bacteria	Staphylococcus	0	0
SRS056210	HWUSI-EAS1543_102356328:6:22:10436:9310/2	Virulence	Bacteria	Staphylococcus	0	0
SRS056210	HWUSI-EAS1543_102356328:5:112:12771:17450/2	Virulence	Bacteria	Staphylococcus	0	0
SRS056210	HWUSI-EAS1543_102356328:6:39:13125:3571/1	Virulence	Bacteria	Staphylococcus	0	0
SRS056210	HWUSI-EAS1543_102356328:6:34:13852:6475/1	Virulence	Bacteria	Staphylococcus	0	0
SRS056210	HWUSI-EAS1543_102356328:6:52:17195:10237/1	Virulence	Bacteria	Staphylococcus	0	0
SRS056210	HWUSI-EAS1543_102356328:6:52:17195:10237/2	Virulence	Bacteria	Staphylococcus	0	0
SRS056210	HWUSI-EAS1543_102356328:5:46:10123:14448/1	Virulence	Bacteria	Staphylococcus	0	0
SRS056210	HWUSI-EAS1543_102356328:5:46:10123:14448/2	Virulence	Bacteria	Staphylococcus	0	0
SRS056210	HWUSI-EAS1543_102356328:6:104:6479:3562/2	Virulence	Bacteria	Staphylococcus	0	0
SRS056210	HWUSI-EAS1543_102356328:6:82:17115:19179/1	Virulence	Bacteria	Staphylococcus	0	0
SRS056210	HWUSI-EAS1543_102356328:6:82:17115:19179/2	Virulence	Bacteria	Staphylococcus	0	0
SRS056210	HWUSI-EAS1543_102356328:5:79:11517:14169/2	Virulence	Bacteria	Staphylococcus	0	0
SRS056210	HWUSI-EAS1543_102356328:5:79:11517:14169/1	Virulence	Bacteria	Staphylococcus	0	0
SRS056210	HWUSI-EAS1543_102356328:5:56:9836:15393/2	Virulence	Bacteria	Staphylococcus	0	0
SRS056210	HWUSI-EAS1543_102356328:6:104:6479:3562/1	Virulence	Bacteria	Staphylococcus	0	0
SRS056210	HWUSI-EAS1543_102356328:5:66:6971:3716/2	Virulence	Bacteria	Staphylococcus	0	0
SRS056210	HWUSI-EAS1543_102356328:5:66:6971:3716/1	Virulence	Bacteria	Staphylococcus	0	0
SRS056210	HWUSI-EAS1543_102356328:6:92:11557:12829/1	Virulence	Bacteria	Staphylococcus	0	0
SRS056210	HWUSI-EAS1543_102356328:6:92:11557:12829/2	Virulence	Bacteria	Staphylococcus	0	0
SRS056210	HWUSI-EAS1543_102356328:5:83:16223:20439/2	Virulence,_Disease_and_Defense	Bacteria	Staphylococcus	0	0
SRS056210	HWUSI-EAS1543_102356328:5:83:16223:20439/1	Virulence,_Disease_and_Defense	Bacteria	Staphylococcus	0	0
SRS056210	HWUSI-EAS1543_102356328:5:23:10431:4308/1	Virulence,_Disease_and_Defense	Bacteria	Staphylococcus	0	0
SRS056210	HWUSI-EAS1543_102356328:5:23:10431:4308/2	Virulence,_Disease_and_Defense	Bacteria	Staphylococcus	0	0
SRS056210	HWUSI-EAS1543_102356328:5:55:19407:2831/1	Virulence,_Disease_and_Defense	Bacteria	Staphylococcus	0	0
SRS056210	HWUSI-EAS1543_102356328:5:55:19407:2831/2	Virulence,_Disease_and_Defense	Bacteria	Staphylococcus	0	0
SRS063178	HWUSI-EAS672_102539088:6:90:7594:12954/2	Carbohydrates	Bacteria	Propionibacterium	0	44.6108
SRS063178	HWUSI-EAS672_102539088:6:22:4719:17038/1	Cell_Wall_and_Capsule	Bacteria	Finegoldia	0	0.44207
SRS063178	HWUSI-EAS672_102539088:6:14:16175:7215/1	Cell_Wall_and_Capsule	Bacteria	Streptococcus	0	0.3002
SRS063178	HWUSI-EAS672_102539088:5:45:19526:13942/1	Cell_Wall_and_Capsule	Bacteria	Finegoldia	0	0.44207
SRS063178	HWUSI-EAS672_102539088:5:45:19526:13942/2	Cell_Wall_and_Capsule	Bacteria	Finegoldia	0	0.44207
SRS063178	HWUSI-EAS672_102539088:6:14:16175:7215/2	Cell_Wall_and_Capsule	Bacteria	Streptococcus	0	0.3002
SRS063178	HWUSI-EAS672_102539088:5:46:18353:14009/2	Cell_Wall_and_Capsule	Bacteria	Streptococcus	0	0.3002
SRS063178	HWUSI-EAS672_102539088:5:94:16868:16279/2	Clustering-based_subsystems	Bacteria	Streptococcus	0	0.3002
SRS063178	HWUSI-EAS672_102539088:5:94:16868:16279/1	Clustering-based_subsystems	Bacteria	Streptococcus	0	0.3002
SRS063178	HWUSI-EAS672_102539088:6:82:3595:9510/2	Clustering-based_subsystems	Bacteria	Corynebacterium	0	0
SRS063178	HWUSI-EAS672_102539088:5:25:3020:2344/1	Clustering-based_subsystems	Bacteria	Corynebacterium	0	0
SRS063178	HWUSI-EAS672_102539088:6:87:10207:7416/2	Clustering-based_subsystems	Bacteria	Staphylococcus	0	0
SRS063178	HWUSI-EAS672_102539088:6:22:12726:11811/1	Clustering-based_subsystems	Bacteria	Streptococcus	0	0.3002
SRS063178	HWUSI-EAS672_102539088:6:86:15386:16593/1	Iron_acquisition_and_metabolism	Bacteria	Corynebacterium	0	0
SRS063178	HWUSI-EAS672_102539088:6:45:5309:14382/2	Iron_acquisition_and_metabolism	Bacteria	Corynebacterium	0	0
SRS063178	HWUSI-EAS672_102539088:6:45:5309:14382/1	Iron_acquisition_and_metabolism	Bacteria	Corynebacterium	0	0
SRS063178	HWUSI-EAS672_102539088:6:120:17240:14664/2	Iron_acquisition_and_metabolism	Bacteria	Staphylococcus	0	0
SRS063178	HWUSI-EAS672_102539088:6:120:17240:14664/1	Iron_acquisition_and_metabolism	Bacteria	Staphylococcus	0	0
SRS063178	HWUSI-EAS672_102539088:5:11:10927:9541/1	Iron_acquisition_and_metabolism	Bacteria	Corynebacterium	0	0
SRS063178	HWUSI-EAS672_102539088:5:11:10927:9541/2	Iron_acquisition_and_metabolism	Bacteria	Corynebacterium	0	0
SRS063178	HWUSI-EAS672_102539088:5:71:18608:16152/2	Iron_acquisition_and_metabolism	Bacteria	Corynebacterium	0	0
SRS063178	HWUSI-EAS672_102539088:6:119:13395:2095/1	Phages,_Prophages,_Transposable_elements,_Plasmids	Bacteria	Prevotella	0	6.64156
SRS063178	HWUSI-EAS672_102539088:6:44:17815:17242/2	Phages,_Prophages,_Transposable_elements,_Plasmids	Bacteria	Prevotella	0	6.64156
SRS063178	HWUSI-EAS672_102539088:5:100:7535:11648/2	Phages,_Prophages,_Transposable_elements,_Plasmids	Bacteria	Prevotella	0	6.64156
SRS063178	HWUSI-EAS672_102539088:5:23:13456:16972/2	Protein_Metabolism	Bacteria	Vibrio	0	0
SRS063178	HWUSI-EAS672_102539088:5:50:16899:1257/2	Regulation_and_Cell_signaling	Bacteria	Streptococcus	0	0.3002
SRS063178	HWUSI-EAS672_102539088:5:79:5701:9695/2	Regulation_and_Cell_signaling	Bacteria	Streptococcus	0	0.3002
SRS063178	HWUSI-EAS672_102539088:5:79:5701:9695/1	Regulation_and_Cell_signaling	Bacteria	Streptococcus	0	0.3002
SRS063178	HWUSI-EAS672_102539088:5:115:7264:16176/1	Regulation_and_Cell_signaling	Bacteria	Streptococcus	0	0.3002
SRS063178	HWUSI-EAS672_102539088:5:40:12944:4929/2	Regulation_and_Cell_signaling	Bacteria	Streptococcus	0	0.3002
SRS063178	HWUSI-EAS672_102539088:6:57:10739:11642/2	Stress_Response	Bacteria	Corynebacteriaceae	0	0
SRS063178	HWUSI-EAS672_102539088:6:36:8871:18705/1	Stress_Response	Bacteria	Propionibacterium	0	44.6108
SRS063178	HWUSI-EAS672_102539088:6:64:2441:1613/2	Stress_Response	Bacteria	Gordonia	0	0
SRS063178	HWUSI-EAS672_102539088:6:57:10739:11642/1	Stress_Response	Bacteria	Corynebacteriaceae	0	0
SRS063178	HWUSI-EAS672_102539088:6:59:16610:9098/1	Stress_Response	Bacteria	Corynebacteriaceae	0	0
SRS063178	HWUSI-EAS672_102539088:6:59:16610:9098/2	Stress_Response	Bacteria	Corynebacteriaceae	0	0
SRS063178	HWUSI-EAS672_102539088:5:49:8477:14766/1	Stress_Response	Bacteria	Rothia	0	0
SRS063178	HWUSI-EAS672_102539088:5:100:16893:14449/1	Stress_Response	Bacteria	Rhodococcus	0	0
SRS063178	HWUSI-EAS672_102539088:5:40:18503:14551/1	Virulence	Bacteria	Finegoldia	0	0.44207
SRS063178	HWUSI-EAS672_102539088:5:40:18503:14551/2	Virulence	Bacteria	Finegoldia	0	0.44207
SRS063178	HWUSI-EAS672_102539088:6:60:12466:6669/2	Virulence	Bacteria	Streptococcus	0	0.3002
SRS063178	HWUSI-EAS672_102539088:6:95:13740:8701/1	Virulence	Bacteria	Listeria	0	0
SRS063178	HWUSI-EAS672_102539088:5:31:16652:4735/1	Virulence	Bacteria	Streptococcus	0	0.3002
SRS063178	HWUSI-EAS672_102539088:5:31:16652:4735/2	Virulence	Bacteria	Streptococcus	0	0.3002
SRS063178	HWUSI-EAS672_102539088:6:95:13740:8701/2	Virulence	Bacteria	Listeria	0	0
SRS063178	HWUSI-EAS672_102539088:5:66:16761:5797/2	Virulence	Bacteria	Mycobacterium	0	2.20614
SRS063178	HWUSI-EAS672_102539088:5:48:11247:9453/1	Virulence	Bacteria	Granulicatella	0	0
SRS063178	HWUSI-EAS672_102539088:5:48:11247:9453/2	Virulence	Bacteria	Granulicatella	0	0
SRS063178	HWUSI-EAS672_102539088:6:30:11203:20549/2	Virulence,_Disease_and_Defense	Bacteria	Streptococcus	0	0.3002
SRS063178	HWUSI-EAS672_102539088:5:62:7139:2102/2	Virulence,_Disease_and_Defense	Bacteria	Streptococcus	0	0.3002
SRS063178	HWUSI-EAS672_102539088:5:62:7139:2102/1	Virulence,_Disease_and_Defense	Bacteria	Streptococcus	0	0.3002
SRS063417	HWUSI-EAS1559_102344837:7:15:19562:10997/2	Clustering-based_subsystems	Bacteria	Herbaspirillum	0	0
SRS063417	HWUSI-EAS1559_102344837:7:15:19562:10997/1	Clustering-based_subsystems	Bacteria	Herbaspirillum	0	0
SRS065133	SOLEXA3_0013:2:102:19582:11836/2	Amino_Acids_and_Derivatives	Bacteria	Escherichia	0	0
SRS065133	SOLEXA3_0013:2:102:19681:11838/2	Amino_Acids_and_Derivatives	Bacteria	Pasteurella	0	0
SRS065133	SOLEXA3_0013:3:87:18090:2934/1	Clustering-based_subsystems	Bacteria	Streptococcus	0	0.45675
SRS065133	SOLEXA3_0013:3:87:18090:2934/2	Clustering-based_subsystems	Bacteria	Streptococcus	0	0.45675
SRS065133	SOLEXA3_0013:3:28:4566:11689/1	Clustering-based_subsystems	Bacteria	Streptococcus	0	0.45675
SRS065133	SOLEXA3_0013:2:113:13200:12585/2	Clustering-based_subsystems	Bacteria	Streptococcus	0	0.45675
SRS065133	SOLEXA3_0013:2:113:13200:12585/1	Clustering-based_subsystems	Bacteria	Streptococcus	0	0.45675
SRS065133	SOLEXA3_0013:3:28:4566:11689/2	Clustering-based_subsystems	Bacteria	Streptococcus	0	0.45675
SRS065133	SOLEXA3_0013:3:40:9435:3908/2	Clustering-based_subsystems	Bacteria	Streptococcus	0	0.45675
SRS065133	SOLEXA3_0013:2:3:6401:2528/2	Clustering-based_subsystems	Bacteria	Streptococcus	0	0.45675
SRS065133	SOLEXA3_0013:2:41:9397:20470/2	Clustering-based_subsystems	Bacteria	Streptococcus	0	0.45675
SRS065133	SOLEXA3_0013:2:41:9468:18239/1	Clustering-based_subsystems	Bacteria	Streptococcus	0	0.45675
SRS065133	SOLEXA3_0013:2:41:9468:18239/2	Clustering-based_subsystems	Bacteria	Streptococcus	0	0.45675
SRS065133	SOLEXA3_0013:3:17:2809:16862/1	Iron_acquisition_and_metabolism	Bacteria	Actinomyces	0	0
SRS065133	SOLEXA3_0013:3:17:2809:16862/2	Iron_acquisition_and_metabolism	Bacteria	Actinomyces	0	0
SRS065133	SOLEXA3_0013:2:40:3534:11058/1	Iron_acquisition_and_metabolism	Bacteria	Actinomyces	0	0
SRS065133	SOLEXA3_0013:2:11:3176:3232/1	Iron_acquisition_and_metabolism	Bacteria	Actinomyces	0	0
SRS065133	SOLEXA3_0013:2:11:3176:3232/2	Iron_acquisition_and_metabolism	Bacteria	Actinomyces	0	0
SRS065133	SOLEXA3_0013:2:22:10117:3575/1	Iron_acquisition_and_metabolism	Bacteria	Actinomyces	0	0
SRS065133	SOLEXA3_0013:2:58:16332:13769/1	Iron_acquisition_and_metabolism	Bacteria	Atopobium	0	0
SRS065133	SOLEXA3_0013:2:58:16332:13769/2	Iron_acquisition_and_metabolism	Bacteria	Atopobium	0	0
SRS065133	SOLEXA3_0013:2:80:3199:15514/1	Iron_acquisition_and_metabolism	Bacteria	Actinomyces	0	0
SRS065133	SOLEXA3_0013:2:11:3182:3256/1	Iron_acquisition_and_metabolism	Bacteria	Actinomyces	0	0
SRS065133	SOLEXA3_0013:2:11:3182:3256/2	Iron_acquisition_and_metabolism	Bacteria	Actinomyces	0	0
SRS065133	SOLEXA3_0013:2:80:3199:15514/2	Iron_acquisition_and_metabolism	Bacteria	Actinomyces	0	0
SRS065133	SOLEXA3_0013:3:14:7557:16969/2	Membrane_Transport	Bacteria	Streptococcus	0	0.45675
SRS065133	SOLEXA3_0013:2:109:18771:10447/2	Membrane_Transport	Bacteria	Streptococcus	0	0.45675
SRS065133	SOLEXA3_0013:2:48:11447:20391/2	Membrane_Transport	Bacteria	Streptococcus	0	0.45675
SRS065133	SOLEXA3_0013:2:48:11447:20391/1	Membrane_Transport	Bacteria	Streptococcus	0	0.45675
SRS065133	SOLEXA3_0013:2:62:14607:9351/2	Membrane_Transport	Bacteria	Streptococcus	0	0.45675
SRS065133	SOLEXA3_0013:2:62:14607:9351/1	Membrane_Transport	Bacteria	Streptococcus	0	0.45675
SRS065133	SOLEXA3_0013:2:43:2392:4670/1	Membrane_Transport	Bacteria	Streptococcus	0	0.45675
SRS065133	SOLEXA3_0013:2:64:3783:10019/1	Membrane_Transport	Bacteria	Streptococcus	0	0.45675
SRS065133	SOLEXA3_0013:2:83:16176:11531/2	Membrane_Transport	Bacteria	Streptococcus	0	0.45675
SRS065133	SOLEXA3_0013:3:49:9921:15773/1	Membrane_Transport	Bacteria	Streptococcus	0	0.45675
SRS065133	SOLEXA3_0013:3:76:18878:2894/1	Membrane_Transport	Bacteria	Streptococcus	0	0.45675
SRS065133	SOLEXA3_0013:3:76:18878:2894/2	Membrane_Transport	Bacteria	Streptococcus	0	0.45675
SRS065133	SOLEXA3_0013:3:119:5428:13028/1	Membrane_Transport	Bacteria	Streptococcus	0	0.45675
SRS065133	SOLEXA3_0013:3:119:5428:13028/2	Membrane_Transport	Bacteria	Streptococcus	0	0.45675
SRS065133	SOLEXA3_0013:2:18:7965:18714/1	Membrane_Transport	Bacteria	Streptococcus	0	0.45675
SRS065133	SOLEXA3_0013:3:117:4064:17637/2	Membrane_Transport	Bacteria	Streptococcus	0	0.45675
SRS065133	SOLEXA3_0013:3:117:4064:17637/1	Membrane_Transport	Bacteria	Streptococcus	0	0.45675
SRS065133	SOLEXA3_0013:2:56:12786:13777/2	Membrane_Transport	Bacteria	Streptococcus	0	0.45675
SRS065133	SOLEXA3_0013:2:56:12786:13777/1	Membrane_Transport	Bacteria	Streptococcus	0	0.45675
SRS065133	SOLEXA3_0013:2:2:19466:1281/1	Membrane_Transport	Bacteria	Streptococcus	0	0.45675
SRS065133	SOLEXA3_0013:2:7:14261:14828/1	Membrane_Transport	Bacteria	Streptococcus	0	0.45675
SRS065133	SOLEXA3_0013:2:7:14261:14828/2	Membrane_Transport	Bacteria	Streptococcus	0	0.45675
SRS065133	SOLEXA3_0013:3:105:10965:14945/1	Membrane_Transport	Bacteria	Streptococcus	0	0.45675
SRS065133	SOLEXA3_0013:3:105:10965:14945/2	Membrane_Transport	Bacteria	Streptococcus	0	0.45675
SRS065133	SOLEXA3_0013:3:15:12934:5959/1	Membrane_Transport	Bacteria	Streptococcus	0	0.45675
SRS065133	SOLEXA3_0013:2:88:9210:3759/1	Membrane_Transport	Bacteria	Streptococcus	0	0.45675
SRS065133	SOLEXA3_0013:2:88:9210:3759/2	Membrane_Transport	Bacteria	Streptococcus	0	0.45675
SRS065133	SOLEXA3_0013:2:22:15921:11268/2	Membrane_Transport	Bacteria	Streptococcus	0	0.45675
SRS065133	SOLEXA3_0013:2:22:15921:11268/1	Membrane_Transport	Bacteria	Streptococcus	0	0.45675
SRS065133	SOLEXA3_0013:2:51:13695:6595/1	Membrane_Transport	Bacteria	Streptococcus	0	0.45675
SRS065133	SOLEXA3_0013:2:59:3980:11876/1	Membrane_Transport	Bacteria	Streptococcus	0	0.45675
SRS065133	SOLEXA3_0013:2:43:2392:4670/2	Membrane_Transport	Bacteria	Streptococcus	0	0.45675
SRS065133	SOLEXA3_0013:3:3:5348:21229/2	Membrane_Transport	Bacteria	Streptococcus	0	0.45675
SRS065133	SOLEXA3_0013:2:60:13142:13637/2	Membrane_Transport	Bacteria	Streptococcus	0	0.45675
SRS065133	SOLEXA3_0013:2:51:13673:6589/1	Membrane_Transport	Bacteria	Streptococcus	0	0.45675
SRS065133	SOLEXA3_0013:2:22:13446:8709/2	Membrane_Transport	Bacteria	Streptococcus	0	0.45675
SRS065133	SOLEXA3_0013:2:23:6325:3007/1	Membrane_Transport	Bacteria	Streptococcus	0	0.45675
SRS065133	SOLEXA3_0013:2:24:13694:21271/2	Membrane_Transport	Bacteria	Streptococcus	0	0.45675
SRS065133	SOLEXA3_0013:3:74:18157:8163/2	Membrane_Transport	Bacteria	Streptococcus	0	0.45675
SRS065133	SOLEXA3_0013:3:74:18157:8163/1	Membrane_Transport	Bacteria	Streptococcus	0	0.45675
SRS065133	SOLEXA3_0013:2:64:3783:10019/2	Membrane_Transport	Bacteria	Streptococcus	0	0.45675
SRS065133	SOLEXA3_0013:2:11:14477:5292/2	Membrane_Transport	Bacteria	Streptococcus	0	0.45675
SRS065133	SOLEXA3_0013:2:11:14477:5292/1	Membrane_Transport	Bacteria	Streptococcus	0	0.45675
SRS065133	SOLEXA3_0013:2:17:7940:6083/2	Membrane_Transport	Bacteria	Streptococcus	0	0.45675
SRS065133	SOLEXA3_0013:2:17:7940:6083/1	Membrane_Transport	Bacteria	Streptococcus	0	0.45675
SRS065133	SOLEXA3_0013:2:15:6336:4359/2	Membrane_Transport	Bacteria	Streptococcus	0	0.45675
SRS065133	SOLEXA3_0013:2:15:6336:4359/1	Membrane_Transport	Bacteria	Streptococcus	0	0.45675
SRS065133	SOLEXA3_0013:2:2:19451:1296/2	Membrane_Transport	Bacteria	Streptococcus	0	0.45675
SRS065133	SOLEXA3_0013:3:4:17046:2302/1	Phages,_Prophages,_Transposable_elements,_Plasmids	Bacteria	Streptococcus	0	0.45675
SRS065133	SOLEXA3_0013:3:11:5911:7727/2	Phages,_Prophages,_Transposable_elements,_Plasmids	Bacteria	Haemophilus	0	0
SRS065133	SOLEXA3_0013:3:44:11581:18077/2	Phages,_Prophages,_Transposable_elements,_Plasmids	Bacteria	Streptococcus	0	0.45675
SRS065133	SOLEXA3_0013:3:86:6575:3993/2	Phages,_Prophages,_Transposable_elements,_Plasmids	Bacteria	Haemophilus	0	0
SRS065133	SOLEXA3_0013:2:8:11256:3941/1	Phages,_Prophages,_Transposable_elements,_Plasmids	Bacteria	Haemophilus	0	0
SRS065133	SOLEXA3_0013:3:41:10368:9858/1	Phages,_Prophages,_Transposable_elements,_Plasmids	Bacteria	Haemophilus	0	0
SRS065133	SOLEXA3_0013:3:102:15837:8283/2	Photosynthesis	Bacteria	Synechococcus	0	0
SRS065133	SOLEXA3_0013:3:102:15837:8283/1	Photosynthesis	Bacteria	Synechococcus	0	0
SRS065133	SOLEXA3_0013:2:6:1811:13733/1	Photosynthesis	Bacteria	Synechococcus	0	0
SRS065133	SOLEXA3_0013:2:6:1811:13733/2	Photosynthesis	Bacteria	Synechococcus	0	0
SRS065133	SOLEXA3_0013:3:115:11924:11331/2	Photosynthesis	Bacteria	Synechococcus	0	0
SRS065133	SOLEXA3_0013:3:103:12995:9821/1	Photosynthesis	Bacteria	Synechococcus	0	0
SRS065133	SOLEXA3_0013:3:103:12995:9821/2	Photosynthesis	Bacteria	Synechococcus	0	0
[truncated: 988 more rows]
