# Supplementary material for: SUPER-FOCUS: a tool for agile functional analysis of shotgun metagenomic data
Source: Bioinformatics. 2015 Oct 9;32(3):354–61. doi: 10.1093/bioinformatics/btv584 (PMC4734042; doi:10.1093/bioinformatics/btv584)
Supplement: Supplementary Data [file supp_btv584_suppl_data.zip › Supplementary_table_1.xls]

## Sheet: sub
Primary key	Level 1	Level 2	Level 3/Subsystem Name
55	Amino Acids and Derivatives	Alanine, serine, and glycine	Sarcosine oxidases, monomeric and heterotetrameric
56	Amino Acids and Derivatives	Alanine, serine, and glycine	Sarcosine temp
62	Amino Acids and Derivatives	Alanine, serine, and glycine	Serine Biosynthesis
189	Amino Acids and Derivatives	Lysine, threonine, methionine, and cysteine	Threonine anaerobic catabolism gene cluster
190	Amino Acids and Derivatives	Lysine, threonine, methionine, and cysteine	Threonine and Homoserine Biosynthesis
191	Amino Acids and Derivatives	Lysine, threonine, methionine, and cysteine	Threonine degradation
231	Amino Acids and Derivatives	Aromatic amino acids and derivatives	Tryptophan catabolism
232	Amino Acids and Derivatives	Aromatic amino acids and derivatives	Tryptophan metabolism in plants
233	Amino Acids and Derivatives	Aromatic amino acids and derivatives	Tryptophan synthesis
249	Amino Acids and Derivatives	Aromatic amino acids and derivatives	Tyrosine and phenylalanine metabolism in plants
276	Amino Acids and Derivatives	Arginine; urea cycle, polyamines	Urea decomposition
277	Amino Acids and Derivatives	Arginine; urea cycle, polyamines	Urease subunits
283	Amino Acids and Derivatives	Branched-chain amino acids	Valine degradation
303	Amino Acids and Derivatives	Aromatic amino acids and derivatives	Bacilysin biosynthesis
423	Amino Acids and Derivatives	Branched-chain amino acids	Branched chain amino acid degradation regulons
424	Amino Acids and Derivatives	Branched-chain amino acids	Branched-Chain Amino Acid Biosynthesis
425	Amino Acids and Derivatives	Branched-chain amino acids	Branched-chain amino acid metabolism in plants
466	Amino Acids and Derivatives	Proline and 4-hydroxyproline	A Hypothetical Protein Related to Proline Metabolism
506	Amino Acids and Derivatives	Lysine, threonine, methionine, and cysteine	CBSS-84588.1.peg.1247
572	Amino Acids and Derivatives	Aromatic amino acids and derivatives	Chorismate Synthesis
574	Amino Acids and Derivatives	Aromatic amino acids and derivatives	Cinnamic Acid Degradation
602	Amino Acids and Derivatives	Aromatic amino acids and derivatives	Common Pathway For Synthesis of Aromatic Compounds (DAHP synthase to chorismate)
615	Amino Acids and Derivatives	-	Creatine and Creatinine Degradation
624	Amino Acids and Derivatives	Arginine; urea cycle, polyamines	Cyanophycin Metabolism
626	Amino Acids and Derivatives	Lysine, threonine, methionine, and cysteine	Cysteine Biosynthesis
627	Amino Acids and Derivatives	Lysine, threonine, methionine, and cysteine	Cysteine Biosynthesis, MCB 432
646	Amino Acids and Derivatives	Arginine; urea cycle, polyamines	D-nopaline catabolic operon
784	Amino Acids and Derivatives	Glutamine, glutamate, aspartate, asparagine; ammonia assimilation	Glutamate dehydrogenases
787	Amino Acids and Derivatives	Glutamine, glutamate, aspartate, asparagine; ammonia assimilation	Glutamine synthetases
788	Amino Acids and Derivatives	Glutamine, glutamate, aspartate, asparagine; ammonia assimilation	Glutamine, Glutamate, Aspartate and Asparagine Biosynthesis
789	Amino Acids and Derivatives	Glutamine, glutamate, aspartate, asparagine; ammonia assimilation	Glutamine, glutamate, aspartate, asparagine metabolism in plants
803	Amino Acids and Derivatives	Alanine, serine, and glycine	Glycine Biosynthesis
804	Amino Acids and Derivatives	Alanine, serine, and glycine	Glycine and Serine Utilization
805	Amino Acids and Derivatives	Alanine, serine, and glycine	Glycine cleavage system
822	Amino Acids and Derivatives	Branched-chain amino acids	HMG CoA Synthesis
823	Amino Acids and Derivatives	Branched-chain amino acids	HMG-CoA
829	Amino Acids and Derivatives	Alanine, serine, and glycine	Alanine biosynthesis
838	Amino Acids and Derivatives	Histidine Metabolism	Histidine Biosynthesis
839	Amino Acids and Derivatives	Histidine Metabolism	Histidine Biosynthesis in plants
840	Amino Acids and Derivatives	Histidine Metabolism	Histidine Degradation
854	Amino Acids and Derivatives	Aromatic amino acids and derivatives	Indole-pyruvate oxidoreductase complex
872	Amino Acids and Derivatives	Branched-chain amino acids	Isoleucine degradation
882	Amino Acids and Derivatives	Branched-chain amino acids	Ketoisovalerate oxidoreductase
883	Amino Acids and Derivatives	Branched-chain amino acids	Khodge314 Isoleucine Biosynthesis
884	Amino Acids and Derivatives	-	L-2-amino-thiazoline-4-carboxylic acid-Lcysteine conversion
904	Amino Acids and Derivatives	Branched-chain amino acids	Leucine Biosynthesis
905	Amino Acids and Derivatives	Branched-chain amino acids	Leucine Degradation and HMG-CoA Metabolism
925	Amino Acids and Derivatives	Lysine, threonine, methionine, and cysteine	Lysine Biosynthesis DAP Pathway
926	Amino Acids and Derivatives	Lysine, threonine, methionine, and cysteine	Lysine and threonine metabolism in plants
927	Amino Acids and Derivatives	Lysine, threonine, methionine, and cysteine	Lysine biosynthesis AAA pathway 2
928	Amino Acids and Derivatives	Lysine, threonine, methionine, and cysteine	Lysine degradation
929	Amino Acids and Derivatives	Lysine, threonine, methionine, and cysteine	Lysine fermentation
930	Amino Acids and Derivatives	Lysine, threonine, methionine, and cysteine	Lysine fermentation MCB 432
967	Amino Acids and Derivatives	Aromatic amino acids and derivatives	MethanopterinAromatic
969	Amino Acids and Derivatives	Lysine, threonine, methionine, and cysteine	Methionine Biosynthesis
970	Amino Acids and Derivatives	Lysine, threonine, methionine, and cysteine	Methionine Degradation
971	Amino Acids and Derivatives	Lysine, threonine, methionine, and cysteine	Methionine Salvage
972	Amino Acids and Derivatives	Lysine, threonine, methionine, and cysteine	Methionine and cysteine metabolism in plants
986	Amino Acids and Derivatives	-	Amino acid racemase
1042	Amino Acids and Derivatives	Arginine; urea cycle, polyamines	Anaerobic Oxidative Degradation of L-Ornithine
1139	Amino Acids and Derivatives	Aromatic amino acids and derivatives	Phenylalanine and Tyrosine Branches from Chorismate
1154	Amino Acids and Derivatives	-	Phosphonoalanine utilization
1164	Amino Acids and Derivatives	Arginine; urea cycle, polyamines	Arginine Biosynthesis extended
1170	Amino Acids and Derivatives	Glutamine, glutamate, aspartate, asparagine; ammonia assimilation	Poly-gamma-glutamate biosynthesis
1171	Amino Acids and Derivatives	Glutamine, glutamate, aspartate, asparagine; ammonia assimilation	Poly-gamma-glutamate biosynthesis COPY
1174	Amino Acids and Derivatives	Arginine; urea cycle, polyamines	Arginine Deiminase Pathway
1175	Amino Acids and Derivatives	Arginine; urea cycle, polyamines	Polyamine Metabolism
1185	Amino Acids and Derivatives	Arginine; urea cycle, polyamines	Arginine and Ornithine Degradation
1188	Amino Acids and Derivatives	Aromatic amino acids and derivatives	Prenylated indole derivatives in actinomycetes
1190	Amino Acids and Derivatives	Proline and 4-hydroxyproline	Proline Synthesis
1191	Amino Acids and Derivatives	Proline and 4-hydroxyproline	Proline metabolism in plants
1192	Amino Acids and Derivatives	Proline and 4-hydroxyproline	Proline, 4-hydroxyproline uptake and utilization
1206	Amino Acids and Derivatives	Arginine; urea cycle, polyamines	Arginine metabolism and urea cycle in plants
1228	Amino Acids and Derivatives	Aromatic amino acids and derivatives	Aromatic amino acid degradation
1232	Amino Acids and Derivatives	Arginine; urea cycle, polyamines	Putrescine utilization pathways
1238	Amino Acids and Derivatives	Aromatic amino acids and derivatives	Aromatic amino acid interconversions with aryl acids
1019	Arabinose Sensor and transport module	Arabinose	An Arabinose Sensor
251	Carbohydrates	Nucleotide sugars	UDP-D-galacturonate biosynthesis in plants
252	Carbohydrates	Nucleotide sugars	UDP-D-glucuronate, UDP-D-xylose and UDP-D-apiose biosynthesis in plants
253	Carbohydrates	Nucleotide sugars	UDP-L-arabinose biosynthesis in plants
254	Carbohydrates	Nucleotide sugars	UDP-L-rhamnose Biosynthesis in plants
256	Carbohydrates	Nucleotide sugars	UDP-glucose and UDP-galactose biosynthesis in plants
674	Carbohydrates	Aceton metabolism	Acetone carboxylase subunits 2
775	Carbohydrates	Nucleotide sugars	GDP-sugars biosynthesis and interconversions in plants
44	Carbohydrates	CO2 fixation	Rubisco shunt in plants
63	Carbohydrates	One-carbon Metabolism	Serine-glyoxylate cycle
89	Carbohydrates	One-carbon Metabolism	Soluble methane monooxygenase (sMMO)
112	Carbohydrates	Polysaccharides	Starch biosynthesis in plants
113	Carbohydrates	Polysaccharides	Starch degradation in plants
130	Carbohydrates	Di- and oligosaccharides	Sucrose metabolism in plants
131	Carbohydrates	Di- and oligosaccharides	Sucrose utilization
132	Carbohydrates	Di- and oligosaccharides	Sucrose utilization Shewanella
134	Carbohydrates	-	Sugar utilization in Thermotogales
150	Carbohydrates	Central carbohydrate metabolism	TCA Cycle
151	Carbohydrates	Central carbohydrate metabolism	TCA cycle in plants
152	Carbohydrates	Monosaccharides	Tagatose utilization
208	Carbohydrates	Organic acids	2-methylcitrate to 2-methylaconitate metabolism cluster
223	Carbohydrates	Di- and oligosaccharides	Trehalose metabolism in plants
224	Carbohydrates	Di- and oligosaccharides	Trehalose Biosynthesis
225	Carbohydrates	Di- and oligosaccharides	Trehalose Uptake and Utilization
228	Carbohydrates	Organic acids	Tricarballylate Utilization
265	Carbohydrates	-	Unknown carbohydrate utilization ( cluster Ydj )
266	Carbohydrates	-	Unknown carbohydrate utilization ( cluster Yeg )
267	Carbohydrates	Polysaccharides	Unknown carbohydrate utilization containing Fructose-bisphosphate aldolase
268	Carbohydrates	Di- and oligosaccharides	Unknown oligosaccharide utilization Sde 1396
269	Carbohydrates	-	Unknown sugar utilization (cluster yphABCDEFG)
273	Carbohydrates	Monosaccharides	Unspecified monosaccharide transport cluster
281	Carbohydrates	-	VC0266
299	Carbohydrates	Polysaccharides	Xyloglucan Utilization
301	Carbohydrates	Monosaccharides	Xylose utilization
302	Carbohydrates	Monosaccharides	Xylose utilization in plants
318	Carbohydrates	Central carbohydrate metabolism	acinetobacter tca
319	Carbohydrates	CO2 fixation	alpha carboxysome
321	Carbohydrates	CO2 fixation	beta carboxysome
322	Carbohydrates	-	beta-glucuronide utilization
339	Carbohydrates	One-carbon Metabolism	millsd methanogensis
402	Carbohydrates	Di- and oligosaccharides	Beta-Glucoside Metabolism
405	Carbohydrates	-	Beta-lactamase cluster in Streptococcus
428	Carbohydrates	Fermentation	Butanol Biosynthesis
515	Carbohydrates	CO2 fixation	CO2 uptake, carboxysome
528	Carbohydrates	CO2 fixation	Calvin-Benson cycle
529	Carbohydrates	CO2 fixation	Calvin-Benson-Bassham cycle in plants
542	Carbohydrates	CO2 fixation	Carboxysome
556	Carbohydrates	Polysaccharides	Cellulosome
558	Carbohydrates	Aminosugars	Chitin and N-acetylglucosamine utilization
559	Carbohydrates	Di- and oligosaccharides	Chitobiose
575	Carbohydrates	Organic acids	CitAB
576	Carbohydrates	Organic acids	Citrate Metabolism KE2
580	Carbohydrates	-	Cluster Ytf and putative sugar transporter
606	Carbohydrates	-	Conserved cluster around inner membrane protein gene yghQ, probably involved in polysaccharide biosynthesis
635	Carbohydrates	Monosaccharides	D-Galacturonate and D-Glucuronate Utilization
636	Carbohydrates	Monosaccharides	D-Sorbitol(D-Glucitol) and L-Sorbose Utilization
637	Carbohydrates	Monosaccharides	D-Tagatose and Galactitol Utilization
638	Carbohydrates	Monosaccharides	D-allose utilization
639	Carbohydrates	Monosaccharides	D-galactarate, D-glucarate and D-glycerate catabolism
640	Carbohydrates	Monosaccharides	D-galactarate, D-glucarate and D-glycerate catabolism - gjo
641	Carbohydrates	Fermentation	Acetoin, butanediol metabolism
642	Carbohydrates	Monosaccharides	D-galactonate catabolism
643	Carbohydrates	Monosaccharides	D-gluconate and ketogluconates metabolism
644	Carbohydrates	Aminosugars	D-glucosaminate utilization
645	Carbohydrates	Monosaccharides	D-mannitol and D-mannose degradation in plants
647	Carbohydrates	Monosaccharides	D-ribose utilization
651	Carbohydrates	Fermentation	Acetone Butanol Ethanol Synthesis
662	Carbohydrates	-	Acetone carboxylase
678	Carbohydrates	Central carbohydrate metabolism	Dehydrogenase complexes
681	Carbohydrates	Monosaccharides	Deoxyribose and Deoxynucleoside Catabolism
683	Carbohydrates	Central carbohydrate metabolism	Dihydroxyacetone kinases
697	Carbohydrates	Central carbohydrate metabolism	Acetyl-CoA biosynthesis in plants
717	Carbohydrates	Fermentation	Acetyl-CoA fermentation to Butyrate
719	Carbohydrates	Central carbohydrate metabolism	Entner-Doudoroff Pathway
721	Carbohydrates	Sugar alcohols	Erythritol utilization
723	Carbohydrates	Sugar alcohols	Ethanolamine utilization
724	Carbohydrates	Central carbohydrate metabolism	Ethylmalonyl-CoA pathway of C2 assimilation
725	Carbohydrates	Central carbohydrate metabolism	Ethylmalonyl-CoA pathway of C2 assimilation, GJO
748	Carbohydrates	Fermentation	Fermentations: Lactate
749	Carbohydrates	Fermentation	Fermentations: Mixed acid
761	Carbohydrates	One-carbon Metabolism	Folate-mediated one-carbon metabolism in plants
763	Carbohydrates	One-carbon Metabolism	Formaldehyde assimilation: Ribulose monophosphate pathway
769	Carbohydrates	Di- and oligosaccharides	Fructooligosaccharides(FOS) and Raffinose Utilization
771	Carbohydrates	Monosaccharides	Fructose utilization
772	Carbohydrates	Aminosugars	Fructoselysine (Amadori product) utilization pathway
777	Carbohydrates	Monosaccharides	Galactose degradation in plants
799	Carbohydrates	Organic acids	Glycerate metabolism
800	Carbohydrates	Sugar alcohols	Glycerol and Glycerol-3-phosphate Uptake and Utilization
801	Carbohydrates	Sugar alcohols	Glycerol fermentation to 1,3-propanediol
807	Carbohydrates	Polysaccharides	Glycogen metabolism
808	Carbohydrates	Central carbohydrate metabolism	Glycolate, glyoxylate interconversions
809	Carbohydrates	Central carbohydrate metabolism	Glycolysis and Gluconeogenesis
810	Carbohydrates	Central carbohydrate metabolism	Glycolysis and Gluconeogenesis in plants
811	Carbohydrates	Central carbohydrate metabolism	Glycolysis and Gluconeogenesis, including Archaeal enzymes
812	Carbohydrates	Central carbohydrate metabolism	Glycolysis test
814	Carbohydrates	Central carbohydrate metabolism	Glyoxylate bypass
835	Carbohydrates	Monosaccharides	Hexose Phosphate Uptake System
857	Carbohydrates	Sugar alcohols	Inositol catabolism
871	Carbohydrates	Organic acids	Isobutyryl-CoA to Propionyl-CoA Module
885	Carbohydrates	Monosaccharides	L-Arabinose utilization
887	Carbohydrates	Monosaccharides	L-ascorbate utilization (and related gene clusters)
888	Carbohydrates	Monosaccharides	L-fucose utilization
889	Carbohydrates	Monosaccharides	L-fucose utilization temp
890	Carbohydrates	Monosaccharides	L-rhamnose utilization
895	Carbohydrates	Organic acids	Lactate utilization
896	Carbohydrates	-	Lacto-N-Biose I and Galacto-N-Biose Metabolic Pathway
897	Carbohydrates	Di- and oligosaccharides	Lactose and Galactose Uptake and Utilization
898	Carbohydrates	Di- and oligosaccharides	Lactose utilization
939	Carbohydrates	Organic acids	Malonate decarboxylase
940	Carbohydrates	Organic acids	Malonate_
941	Carbohydrates	Di- and oligosaccharides	Maltose and Maltodextrin Utilization
943	Carbohydrates	Polysaccharides	Alpha-Amylase locus in Streptocococcus
944	Carbohydrates	Sugar alcohols	Mannitol Utilization
945	Carbohydrates	Monosaccharides	Mannose Metabolism
950	Carbohydrates	Di- and oligosaccharides	Melibiose Utilization
951	Carbohydrates	Di- and oligosaccharides	Melibiose degradation in plants
954	Carbohydrates	Organic acids	Alpha-acetolactate operon
962	Carbohydrates	One-carbon Metabolism	Methanogenesis
963	Carbohydrates	One-carbon Metabolism	Methanogenesis from methylated compounds
973	Carbohydrates	Organic acids	Methylcitrate cycle
974	Carbohydrates	Central carbohydrate metabolism	Methylglyoxal Metabolism
976	Carbohydrates	Aminosugars	(GlcNAc)2 Catabolic Operon
1021	Carbohydrates	Monosaccharides	2-Ketogluconate Utilization
1040	Carbohydrates	Aminosugars	N-Acetyl-Galactosamine and Galactosamine Utilization
1052	Carbohydrates	Aminosugars	Neotrehalosadiamine (NTD) Biosynthesis Operon
1079	Carbohydrates	One-carbon Metabolism	One-carbon metabolism by tetrahydropterines
1095	Carbohydrates	One-carbon Metabolism	Particulate methane monooxygenase (pMMO)
1097	Carbohydrates	Central carbohydrate metabolism	Pentose phosphate pathway
1098	Carbohydrates	Central carbohydrate metabolism	Pentose phosphate pathway in plants
1106	Carbohydrates	Central carbohydrate metabolism	Peripheral Glucose Catabolism Pathways
1157	Carbohydrates	CO2 fixation	Photorespiration (oxidative C2 cycle)
1158	Carbohydrates	CO2 fixation	Photorespiration (oxidative C2 cycle) in plants
1184	Carbohydrates	-	Predicted mycobacterial monooxygenase
1186	Carbohydrates	Di- and oligosaccharides	2-O-alpha-mannosyl-D-glycerate utilization
1193	Carbohydrates	Sugar alcohols	Propanediol utilization
1197	Carbohydrates	Organic acids	Propionate-CoA to Succinate Module
1198	Carbohydrates	Organic acids	Propionyl-CoA to Succinyl-CoA Module
1231	Carbohydrates	-	Putative sugar ABC transporter (ytf cluster)
1241	Carbohydrates	Central carbohydrate metabolism	Pyruvate Alanine Serine Interconversions
1242	Carbohydrates	Central carbohydrate metabolism	Pyruvate metabolism I: anaplerotic reactions, PEP
1243	Carbohydrates	Central carbohydrate metabolism	Pyruvate metabolism II: acetyl-CoA, acetogenesis from pyruvate
1244	Carbohydrates	Central carbohydrate metabolism	Pyruvate:ferredoxin oxidoreductase
235	Cell Division and Cell Cycle	-	Two cell division clusters relating to chromosome partitioning
308	Cell Division and Cell Cycle	-	YgjD and YeaZ
366	Cell Division and Cell Cycle	-	Bacterial Cytoskeleton
610	Cell Division and Cell Cycle	-	Control of cell elongation - division cycle in Bacilli
622	Cell Division and Cell Cycle	-	Cyanobacterial Circadian Clock
682	Cell Division and Cell Cycle	Bacterial checkpoint control	Diadenylate cyclase cluster
834	Cell Division and Cell Cycle	-	Heterocyst formation in cyanobacteria
861	Cell Division and Cell Cycle	-	Intracellular septation in Enterobacteria
936	Cell Division and Cell Cycle	-	Macromolecular synthesis operon
988	Cell Division and Cell Cycle	-	MukBEF Chromosome Condensation
14	Cell Wall and Capsule	Capsular and extracellular polysacchrides	Rhamnose containing glycans
64	Cell Wall and Capsule	Capsular and extracellular polysacchrides	Serotype determining Capsular polysaccharide biosynthesis in Staphylococcus
66	Cell Wall and Capsule	Capsular and extracellular polysacchrides	Sialic Acid Metabolism
90	Cell Wall and Capsule	Gram-Positive cell wall components	Sortase
116	Cell Wall and Capsule	Capsular and extracellular polysacchrides	Streptococcal Hyaluronic Acid Capsule
155	Cell Wall and Capsule	Gram-Positive cell wall components	Teichoic and lipoteichoic acids biosynthesis
157	Cell Wall and Capsule	Gram-Positive cell wall components	Teichuronic acid biosynthesis
255	Cell Wall and Capsule	-	UDP-N-acetylmuramate from Fructose-6-phosphate Biosynthesis
286	Cell Wall and Capsule	Gram-Negative cell wall components	Vibrio Core Oligosaccharide Biosynthesis
287	Cell Wall and Capsule	Capsular and extracellular polysacchrides	Vibrio Polysaccharide (VPS) Biosynthesis
295	Cell Wall and Capsule	Capsular and extracellular polysacchrides	Xanthan Exopolysaccharide Biosynthesis and Export
309	Cell Wall and Capsule	Capsular and extracellular polysacchrides	YjbEFGH Locus Involved in Exopolysaccharide Production
310	Cell Wall and Capsule	-	YjeE
330	Cell Wall and Capsule	Capsular and extracellular polysacchrides	dTDP-rhamnose synthesis
341	Cell Wall and Capsule	Cell wall of Mycobacteria	mycolic acid synthesis
387	Cell Wall and Capsule	-	tRNA-dependent amino acid transfers
398	Cell Wall and Capsule	Gram-Negative cell wall components	Bacteroides capsular polysaccharide transcription antitermination proteins
427	Cell Wall and Capsule	Capsular and extracellular polysacchrides	Brucella Wbk Region and LPS genes
512	Cell Wall and Capsule	Capsular and extracellular polysacchrides	CMP-N-acetylneuraminate Biosynthesis
533	Cell Wall and Capsule	Capsular and extracellular polysacchrides	Capsular Polysaccharide (CPS) of Campylobacter
534	Cell Wall and Capsule	Capsular and extracellular polysacchrides	Capsular Polysaccharides Biosynthesis and Assembly
535	Cell Wall and Capsule	Capsular and extracellular polysacchrides	Capsular heptose biosynthesis
536	Cell Wall and Capsule	Capsular and extracellular polysacchrides	Capsular surface virulence antigen loci
596	Cell Wall and Capsule	Capsular and extracellular polysacchrides	Colanic acid biosynthesis
613	Cell Wall and Capsule	Gram-Negative cell wall components	Core Oligosaccharide Glycosylation in Pseudomonas
634	Cell Wall and Capsule	Gram-Positive cell wall components	D-Alanyl Lipoteichoic Acid Biosynthesis
726	Cell Wall and Capsule	Capsular and extracellular polysacchrides	Exopolysaccharide Biosynthesis
731	Cell Wall and Capsule	Capsular and extracellular polysacchrides	Extracellular Polysaccharide Biosynthesis of Streptococci
855	Cell Wall and Capsule	Gram-Negative cell wall components	Inner membrane protein YhjD and conserved cluster involved in LPS biosynthesis
858	Cell Wall and Capsule	Capsular and extracellular polysacchrides	Alginate metabolism
879	Cell Wall and Capsule	Gram-Negative cell wall components	KDO2-Lipid A biosynthesis
893	Cell Wall and Capsule	Gram-Negative cell wall components	LOS core oligosaccharide biosynthesis
901	Cell Wall and Capsule	Capsular and extracellular polysacchrides	Legionaminic Acid Biosynthesis
907	Cell Wall and Capsule	-	Lipid A biosynthesis in plants
908	Cell Wall and Capsule	Gram-Negative cell wall components	Lipid A modifications
909	Cell Wall and Capsule	Gram-Negative cell wall components	Lipid A-Ara4N pathway ( Polymyxin resistance )
910	Cell Wall and Capsule	Capsular and extracellular polysacchrides	Lipid-linked oligosaccharide synthesis related cluster
914	Cell Wall and Capsule	Gram-Negative cell wall components	Lipopolysaccharide assembly
916	Cell Wall and Capsule	Gram-Negative cell wall components	Lipopolysaccharide-related cluster in Alphaproteobacteria
918	Cell Wall and Capsule	Gram-Negative cell wall components	Lipoprotein sorting system
938	Cell Wall and Capsule	Gram-Negative cell wall components	Major Outer Membrane Proteins
995	Cell Wall and Capsule	-	Murein Hydrolases
1014	Cell Wall and Capsule	Cell wall of Mycobacteria	Mycobacterial cell wall virulence lipid phthiocerol dimycocerosate (PDIM)
1035	Cell Wall and Capsule	Cell wall of Mycobacteria	Mycolic acid synthesis 2
1071	Cell Wall and Capsule	Gram-Positive cell wall components	Anthrose Biosynthesis
1074	Cell Wall and Capsule	Capsular and extracellular polysacchrides	O-Methyl Phosphoramidate Capsule Modification in Campylobacter
1085	Cell Wall and Capsule	Gram-Negative cell wall components	Outer membrane
1102	Cell Wall and Capsule	-	Peptidoglycan Biosynthesis
1103	Cell Wall and Capsule	-	Peptidoglycan Crosslinking of Peptide Stems
1104	Cell Wall and Capsule	-	Peptidoglycan biosynthesis--gjo
1111	Cell Wall and Capsule	Gram-Negative cell wall components	Perosamine Synthesis Vibrio
1155	Cell Wall and Capsule	Capsular and extracellular polysacchrides	Phosphorylcholine incorporation in LPS
1176	Cell Wall and Capsule	Gram-Positive cell wall components	Polyglycerolphosphate lipoteichoic acid biosynthesis
1180	Cell Wall and Capsule	Capsular and extracellular polysacchrides	Polysaccharide deacetylases
1213	Cell Wall and Capsule	Capsular and extracellular polysacchrides	Pseudaminic Acid Biosynthesis
1276	Cell Wall and Capsule	-	Raj MurE
1281	Cell Wall and Capsule	-	Recycling of Peptidoglycan Amino Acids
1282	Cell Wall and Capsule	-	Recycling of Peptidoglycan Amino Sugars
623	Central metabolism	TCA	Cyanobacterial bypass in the TCA
709	Central metabolism	-	EC 6.4.1.- Ligases that form carbon-carbon bonds
61	Clustering-based subsystems	Chromosome Replication	SeqA and Co-occurring Genes
137	Clustering-based subsystems	Sulfatases and sulfatase modifying factor 1 (and a hypothetical)	Sulfatases and sulfatase modifying factor 1
246	Clustering-based subsystems	Type III secretion system, extended	Type III secretion systems, extended
325	Clustering-based subsystems	Cell Division	cell division cluster containing FtsQ
431	Clustering-based subsystems	Pigment biosynthesis	CBSS-176299.3.peg.235
432	Clustering-based subsystems	Probably GTP or GMP signaling related	CBSS-176299.4.peg.1292
433	Clustering-based subsystems	Ribosome-related cluster	A Gammaproteobacteria Cluster Relating to Translation
434	Clustering-based subsystems	contains Thr-tRNA-syn, pyridoxine biosyn, lipid A biosyn, 3 hypos	CBSS-1806.1.peg.1285
435	Clustering-based subsystems	Three hypotheticals linked to lipoprotein biosynthesis	CBSS-188.1.peg.9880
436	Clustering-based subsystems	Shiga toxin cluster	CBSS-194948.1.peg.143
437	Clustering-based subsystems	Cytochrome biogenesis	CBSS-196164.1.peg.1690
438	Clustering-based subsystems	Cytochrome biogenesis	CBSS-196164.1.peg.461
440	Clustering-based subsystems	Recombination related cluster	CBSS-198094.1.peg.4426
442	Clustering-based subsystems	Fage-related, replication	CBSS-205914.5.peg.1403
443	Clustering-based subsystems	Urate degradation	CBSS-205922.3.peg.1809
444	Clustering-based subsystems	Lysine Biosynthesis	A Glutathione-dependent Thiol Reductase Associated with a Step in Lysine Biosynthesis
448	Clustering-based subsystems	CRISPRs and associated hypotheticals	CBSS-216592.1.peg.3534
450	Clustering-based subsystems	Nucleotidyl-phosphate metabolic cluster	CBSS-222523.1.peg.1311
451	Clustering-based subsystems	Degradation of Polyphenols (?)	CBSS-232721.5.peg.360
452	Clustering-based subsystems	Translation	CBSS-243265.1.peg.198
453	Clustering-based subsystems	Fatty acid metabolic cluster	CBSS-246196.1.peg.364
454	Clustering-based subsystems	Hypothetical protein possible functionally linked with Alanyl-tRNA synthetase	CBSS-257314.1.peg.488
455	Clustering-based subsystems	Ribosomal Protein L28P relates to a set of uncharacterized proteins	A Gram-positive cluster that relates ribosomal protein L28P to a set of uncharacterized proteins
456	Clustering-based subsystems	Two related proteases	CBSS-257314.1.peg.676
457	Clustering-based subsystems	Biosynthesis of galactoglycans and related lipopolysacharides	CBSS-258594.1.peg.3339
458	Clustering-based subsystems	recX and regulatory cluster	CBSS-261594.1.peg.788
459	Clustering-based subsystems	Catabolism of an unknown compound	CBSS-262316.1.peg.2929
461	Clustering-based subsystems	Methylamine utilization	CBSS-265072.7.peg.546
462	Clustering-based subsystems	Probably organic hydroperoxide resistance related hypothetical protein	CBSS-269482.1.peg.1294
463	Clustering-based subsystems	Molybdopterin oxidoreductase	CBSS-269799.3.peg.2220
464	Clustering-based subsystems	DNA metabolism	CBSS-269801.1.peg.2186
469	Clustering-based subsystems	Pyruvate kinase associated cluster	CBSS-288000.5.peg.1793
471	Clustering-based subsystems	Probably Pyrimidine biosynthesis-related	CBSS-306254.1.peg.1508
472	Clustering-based subsystems	Putative Isoquinoline 1-oxidoreductase subunit	CBSS-314267.3.peg.390
473	Clustering-based subsystems	Putative asociate of RNA polymerase sigma-54 factor rpoN	CBSS-316057.3.peg.1308
475	Clustering-based subsystems	Probably Ybbk-related hypothetical membrane proteins	CBSS-316057.3.peg.659
478	Clustering-based subsystems	Hypothetical lipase related to Phosphatidate metabolism	CBSS-316407.3.peg.1371
481	Clustering-based subsystems	Carotenoid biosynthesis	CBSS-320388.3.peg.3759
482	Clustering-based subsystems	Flagella protein?	CBSS-323098.3.peg.2823
483	Clustering-based subsystems	Chemotaxis, response regulators	CBSS-323850.3.peg.3142
484	Clustering-based subsystems	Hypothetical in Lysine biosynthetic cluster	CBSS-323850.3.peg.3269
485	Clustering-based subsystems	Putative GGDEF domain protein related to agglutinin secretion	CBSS-323850.3.peg.3284
486	Clustering-based subsystems	Translation	CBSS-326442.4.peg.1852
487	Clustering-based subsystems	DNA polymerase III epsilon cluster	CBSS-342610.3.peg.1536
489	Clustering-based subsystems	D-tyrosyl-tRNA(Tyr) deacylase (EC 3.1.-.-) cluster	CBSS-342610.3.peg.283
490	Clustering-based subsystems	Choline bitartrate degradation, putative	CBSS-344610.3.peg.2335
492	Clustering-based subsystems	TldD cluster	CBSS-354.1.peg.2917
493	Clustering-based subsystems	Biosynthesis of galactoglycans and related lipopolysacharides	CBSS-376686.6.peg.291
494	Clustering-based subsystems	Protein export?	CBSS-393121.3.peg.2760
495	Clustering-based subsystems	Related to Menaquinone-cytochrome C reductase	CBSS-393130.3.peg.129
496	Clustering-based subsystems	Cell Division	CBSS-393130.3.peg.794
497	Clustering-based subsystems	Tricarboxylate transporter	CBSS-49338.1.peg.459
500	Clustering-based subsystems	Tartronate-semialdehyde related area (links to pyridoxine and aldorate metabolism)	CBSS-502800.3.peg.2785
501	Clustering-based subsystems	alpha-proteobacterial cluster of hypotheticals	CBSS-52598.3.peg.2843
503	Clustering-based subsystems	A bicyclomycin resistance protein, a helicase, and a pseudouridine synthase	CBSS-584.1.peg.841
504	Clustering-based subsystems	Membrane-bound hydrogenase	CBSS-69014.3.peg.2094
505	Clustering-based subsystems	Isoprenoid/cell wall biosynthesis: PREDICTED UNDECAPRENYL DIPHOSPHATE PHOSPHATASE	CBSS-83331.1.peg.3039
507	Clustering-based subsystems	tRNA sulfuration	CBSS-89187.3.peg.2957
549	Clustering-based subsystems	Cell Division	Cell Division Cluster
550	Clustering-based subsystems	Cell Division	Cell Division Subsystem including YidCD
552	Clustering-based subsystems	Cell Division	Cell division cluster containing FtsZ and FtsW
581	Clustering-based subsystems	proteosome related	Cluster-based Subsystem Grouping Hypotheticals - perhaps Proteosome Related
774	Clustering-based subsystems	Putrescine/GABA utilization cluster-temporal,to add to SSs	GABA and putrescine metabolism from cluters
826	Clustering-based subsystems	heat shock, cell division, proteases, and a methyltransferase	Heat shock Cell division Proteases and a Methyltransferase
850	Clustering-based subsystems	Hypothetical associated with RecF	Hypothetical Coupled to RecF
851	Clustering-based subsystems	Hypothetical Related to Dihydroorate Dehydrogenase	Hypothetical Related to Dihydroorotate dehydrogenase
1202	Clustering-based subsystems	Proteasome related clusters	Proteasome subunit alpha archaeal cluster
1226	Clustering-based subsystems	Streptococcus cluster: maybe related to transport	Putative Toxic Anion Resistance Operon
1277	Clustering-based subsystems	clustering of 2 heat shock proteins, phosphoenolpyruvate carboxykinase and a putative hydrolase	Rcs negative regulator IgaA
108	Clustering-based subsystems	-	Sporulation-related Hypotheticals
160	Clustering-based subsystems	-	TenI-like tautomerase
346	Clustering-based subsystems	-	Bacterial Cell Division
388	Clustering-based subsystems	-	tRNA-methylthiotransferase containing cluster
422	Clustering-based subsystems	-	A DNA integrity scanning protein that co-occurs with RadA
430	Clustering-based subsystems	-	CBSS-100226.1.peg.2266
439	Clustering-based subsystems	-	CBSS-196620.1.peg.2477
445	Clustering-based subsystems	-	CBSS-208964.1.peg.1012
446	Clustering-based subsystems	-	CBSS-211586.1.peg.2357
447	Clustering-based subsystems	-	CBSS-211586.1.peg.3133
449	Clustering-based subsystems	-	CBSS-216592.1.peg.3937
460	Clustering-based subsystems	-	CBSS-262719.3.peg.410
465	Clustering-based subsystems	-	CBSS-279010.5.peg.3195
467	Clustering-based subsystems	-	CBSS-280355.3.peg.2835
468	Clustering-based subsystems	-	CBSS-281090.3.peg.464
470	Clustering-based subsystems	-	CBSS-292415.3.peg.2341
474	Clustering-based subsystems	-	CBSS-316057.3.peg.563
476	Clustering-based subsystems	-	CBSS-316275.9.peg.382
479	Clustering-based subsystems	-	CBSS-318161.14.peg.2599
480	Clustering-based subsystems	-	CBSS-320372.3.peg.6046
491	Clustering-based subsystems	-	CBSS-350688.3.peg.1509
498	Clustering-based subsystems	-	CBSS-498211.3.peg.1514
502	Clustering-based subsystems	-	CBSS-56780.10.peg.1536
553	Clustering-based subsystems	-	Cell division-ribosomal stress proteins cluster
590	Clustering-based subsystems	-	Coenzyme B12 related Hypothetical: Clusters with cobST
710	Clustering-based subsystems	-	EC699-706
892	Clustering-based subsystems	-	LMPTP YwlE cluster
915	Clustering-based subsystems	-	Lipopolysaccharide assembly cluster
1073	Clustering-based subsystems	-	NusA-TFII Cluster
1227	Clustering-based subsystems	-	Putative diaminopropionate ammonia-lyase cluster
1229	Clustering-based subsystems	-	Putative hemin transporter
1275	Clustering-based subsystems	-	RP Bacterial Cell Division
181	Cofactors, Vitamins, Prosthetic Groups, Pigments	Thiamin	ThiD ThiE fusions
17	Cofactors, Vitamins, Prosthetic Groups, Pigments	Riboflavin, FMN, FAD	Riboflavin, FMN and FAD biosynthesis in plants
18	Cofactors, Vitamins, Prosthetic Groups, Pigments	Riboflavin, FMN, FAD	Riboflavin, FMN and FAD metabolism Extended
167	Cofactors, Vitamins, Prosthetic Groups, Pigments	-	Test - DHFR
168	Cofactors, Vitamins, Prosthetic Groups, Pigments	Riboflavin, FMN, FAD	Test - Riboflavin
170	Cofactors, Vitamins, Prosthetic Groups, Pigments	-	Test - Thiamin
171	Cofactors, Vitamins, Prosthetic Groups, Pigments	Pyridoxine	Test Pyridoxin B6
182	Cofactors, Vitamins, Prosthetic Groups, Pigments	-	Thiamin Copy RZ
183	Cofactors, Vitamins, Prosthetic Groups, Pigments	-	Thiamin biosynthesis
184	Cofactors, Vitamins, Prosthetic Groups, Pigments	-	Thiamin biosynthesis LDP
185	Cofactors, Vitamins, Prosthetic Groups, Pigments	-	Thiamin biosynthesis in plants
187	Cofactors, Vitamins, Prosthetic Groups, Pigments	-	Thiamine-biosynthesis
194	Cofactors, Vitamins, Prosthetic Groups, Pigments	Quinone cofactors	Tocopherols and tocotrienols (vitamin E) in plants and cyanobacteria
229	Cofactors, Vitamins, Prosthetic Groups, Pigments	Tetrapyrroles	B12 duf71
239	Cofactors, Vitamins, Prosthetic Groups, Pigments	Lipoic acid	BEY LIP
257	Cofactors, Vitamins, Prosthetic Groups, Pigments	Quinone cofactors	Ubiquinone Biosynthesis
259	Cofactors, Vitamins, Prosthetic Groups, Pigments	Quinone cofactors	Ubiquinone biosynthesis -- gjo
260	Cofactors, Vitamins, Prosthetic Groups, Pigments	Quinone cofactors	Ubiquinone biosynthesis in plants
306	Cofactors, Vitamins, Prosthetic Groups, Pigments	Folate and pterines	YgfZ
327	Cofactors, Vitamins, Prosthetic Groups, Pigments	Coenzyme A	coA-FolK
328	Cofactors, Vitamins, Prosthetic Groups, Pigments	Coenzyme M	coenzyme M biosynthesis
331	Cofactors, Vitamins, Prosthetic Groups, Pigments	Coenzyme A	dcernst CoA Salvage
332	Cofactors, Vitamins, Prosthetic Groups, Pigments	Folate and pterines	dephospho-tetrahydromethanopterin biosynthesis MYousef
333	Cofactors, Vitamins, Prosthetic Groups, Pigments	-	ergothioneine biosynthesis
337	Cofactors, Vitamins, Prosthetic Groups, Pigments	Folate and pterines	methanopterin biosynthesis
340	Cofactors, Vitamins, Prosthetic Groups, Pigments	-	mycofactocin system
343	Cofactors, Vitamins, Prosthetic Groups, Pigments	Folate and pterines	p-Aminobenzoyl-Glutamate Utilization
353	Cofactors, Vitamins, Prosthetic Groups, Pigments	Riboflavin, FMN, FAD	riboflavin to FAD
404	Cofactors, Vitamins, Prosthetic Groups, Pigments	Folate and pterines	5-FCL-like protein
409	Cofactors, Vitamins, Prosthetic Groups, Pigments	Tetrapyrroles	Bilin Biosynthesis
417	Cofactors, Vitamins, Prosthetic Groups, Pigments	Biotin	Biotin biosynthesis
418	Cofactors, Vitamins, Prosthetic Groups, Pigments	Biotin	Biotin biosynthesis in plants
419	Cofactors, Vitamins, Prosthetic Groups, Pigments	Biotin	Biotin synthesis & utilization
511	Cofactors, Vitamins, Prosthetic Groups, Pigments	-	CLO thiaminPP biosynthesis
548	Cofactors, Vitamins, Prosthetic Groups, Pigments	Tetrapyrroles	CbiZ Main
564	Cofactors, Vitamins, Prosthetic Groups, Pigments	Tetrapyrroles	Chlorophyll Biosynthesis in plants and prokaryotes
565	Cofactors, Vitamins, Prosthetic Groups, Pigments	Tetrapyrroles	Chlorophyll Degradation
583	Cofactors, Vitamins, Prosthetic Groups, Pigments	Tetrapyrroles	Cobalamin
584	Cofactors, Vitamins, Prosthetic Groups, Pigments	Tetrapyrroles	Cobalamin Dh
585	Cofactors, Vitamins, Prosthetic Groups, Pigments	Tetrapyrroles	Cobalamin synthesis
587	Cofactors, Vitamins, Prosthetic Groups, Pigments	Coenzyme A	Coenzyme A Biosynthesis
588	Cofactors, Vitamins, Prosthetic Groups, Pigments	Coenzyme B	Coenzyme B synthesis
589	Cofactors, Vitamins, Prosthetic Groups, Pigments	Tetrapyrroles	Coenzyme B12 biosynthesis
592	Cofactors, Vitamins, Prosthetic Groups, Pigments	Coenzyme F420	Coenzyme F420 synthesis
594	Cofactors, Vitamins, Prosthetic Groups, Pigments	Quinone cofactors	Coenzyme PQQ synthesis
595	Cofactors, Vitamins, Prosthetic Groups, Pigments	Coenzyme M	CoenzymeM Archaea
614	Cofactors, Vitamins, Prosthetic Groups, Pigments	Tetrapyrroles	Core tetrapyrrole biosynthesis in plants
720	Cofactors, Vitamins, Prosthetic Groups, Pigments	-	Ergothioneine Cyano
730	Cofactors, Vitamins, Prosthetic Groups, Pigments	-	Experimental ThMP RZ
737	Cofactors, Vitamins, Prosthetic Groups, Pigments	Coenzyme F420	F420 bobik
745	Cofactors, Vitamins, Prosthetic Groups, Pigments	Fe-S clusters	Fe-S cluster assembly
756	Cofactors, Vitamins, Prosthetic Groups, Pigments	Riboflavin, FMN, FAD	Flavodoxin
759	Cofactors, Vitamins, Prosthetic Groups, Pigments	Folate and pterines	Folate Biosynthesis
760	Cofactors, Vitamins, Prosthetic Groups, Pigments	Folate and pterines	Folate biosynthesis in plants
762	Cofactors, Vitamins, Prosthetic Groups, Pigments	Folate and pterines	FolateExerciseMaizeClassVDC
830	Cofactors, Vitamins, Prosthetic Groups, Pigments	Tetrapyrroles	Heme and Siroheme biosynthesis in plants
831	Cofactors, Vitamins, Prosthetic Groups, Pigments	Tetrapyrroles	Heme biosynthesis orphans
912	Cofactors, Vitamins, Prosthetic Groups, Pigments	Lipoic acid	Lipoate transport
913	Cofactors, Vitamins, Prosthetic Groups, Pigments	Lipoic acid	Lipoic acid metabolism
952	Cofactors, Vitamins, Prosthetic Groups, Pigments	Quinone cofactors	Menaquinone Biosynthesis via Futalosine
953	Cofactors, Vitamins, Prosthetic Groups, Pigments	Quinone cofactors	Menaquinone and Phylloquinone Biosynthesis
955	Cofactors, Vitamins, Prosthetic Groups, Pigments	Quinone cofactors	Menaquinone biosynthesis from chorismate via 1,4-dihydroxy-2-naphthoate
956	Cofactors, Vitamins, Prosthetic Groups, Pigments	Quinone cofactors	Menaquinone biosynthesis from chorismate via 1,4-dihydroxy-6-naphthoate
960	Cofactors, Vitamins, Prosthetic Groups, Pigments	-	Methanofuran
961	Cofactors, Vitamins, Prosthetic Groups, Pigments	-	Methanofuran erick jmorales
966	Cofactors, Vitamins, Prosthetic Groups, Pigments	Folate and pterines	Methanopterin biosynthesis2
983	Cofactors, Vitamins, Prosthetic Groups, Pigments	Folate and pterines	Molybdenum cofactor biosynthesis
984	Cofactors, Vitamins, Prosthetic Groups, Pigments	-	Molybdopterin cytosine dinucleotide
1044	Cofactors, Vitamins, Prosthetic Groups, Pigments	NAD and NADP	NAD and NADP cofactor biosynthesis global
1045	Cofactors, Vitamins, Prosthetic Groups, Pigments	NAD and NADP	NAD regulation
1054	Cofactors, Vitamins, Prosthetic Groups, Pigments	NAD and NADP	Niacin, NAD and NADP biosynthesis in plants
1094	Cofactors, Vitamins, Prosthetic Groups, Pigments	Coenzyme A	Pantothenate and CoA biosynthesis in plants
1168	Cofactors, Vitamins, Prosthetic Groups, Pigments	Quinone cofactors	Plastoquinone Biosynthesis
1169	Cofactors, Vitamins, Prosthetic Groups, Pigments	Quinone cofactors	Plastoquinone biosynthesis in plants
1216	Cofactors, Vitamins, Prosthetic Groups, Pigments	Folate and pterines	Pterin biosynthesis
1218	Cofactors, Vitamins, Prosthetic Groups, Pigments	Folate and pterines	Pterin carbinolamine dehydratase
1219	Cofactors, Vitamins, Prosthetic Groups, Pigments	Folate and pterines	Pterin metabolism
1220	Cofactors, Vitamins, Prosthetic Groups, Pigments	Folate and pterines	Pterin metabolism 3
1233	Cofactors, Vitamins, Prosthetic Groups, Pigments	Pyridoxine	Pyridoxin (Vitamin B6) Biosynthesis
1234	Cofactors, Vitamins, Prosthetic Groups, Pigments	Pyridoxine	Pyridoxin(Vitamin B6) Degradation Pathway
1235	Cofactors, Vitamins, Prosthetic Groups, Pigments	Pyridoxine	Pyridoxine (vitamin B6) biosynthesis in plants
1239	Cofactors, Vitamins, Prosthetic Groups, Pigments	Quinone cofactors	Pyrroloquinoline Quinone biosynthesis
1254	Cofactors, Vitamins, Prosthetic Groups, Pigments	Quinone cofactors	Quinone disambuiguation
12	DNA Metabolism	-	Restriction-Modification System
46	DNA Metabolism	DNA recombination	RuvABC plus a hypothetical
243	DNA Metabolism	-	Type I Restriction-Modification
275	DNA Metabolism	DNA repair	Uracil-DNA glycosylase
304	DNA Metabolism	-	YcfH
315	DNA Metabolism	DNA repair	2-phosphoglycolate salvage
521	DNA Metabolism	CRISPs	CRISP Cmr Cluster
522	DNA Metabolism	CRISPs	CRISPR-associated cluster
523	DNA Metabolism	CRISPs	CRISPRs
597	DNA Metabolism	DNA repair	ATP-dependent Nuclease
603	DNA Metabolism	DNA uptake, competence	Competence in Streptococci
650	DNA Metabolism	DNA replication	DNA Helicase of Unknown Function
652	DNA Metabolism	DNA repair	DNA Repair Base Excision
653	DNA Metabolism	-	DNA phosphorothioation
654	DNA Metabolism	DNA uptake, competence	DNA processing cluster
655	DNA Metabolism	DNA recombination	DNA recombination, archaeal
656	DNA Metabolism	DNA repair	DNA repair and recombination eukaryotic
657	DNA Metabolism	DNA repair	DNA repair, UvrABC system
658	DNA Metabolism	DNA repair	DNA repair, bacterial
659	DNA Metabolism	DNA repair	DNA repair, bacterial DinG and relatives
660	DNA Metabolism	DNA repair	DNA repair, bacterial MutL-MutS system
661	DNA Metabolism	DNA repair	DNA repair, bacterial RecBCD pathway
664	DNA Metabolism	DNA repair	DNA repair, bacterial RecFOR pathway
665	DNA Metabolism	DNA repair	DNA repair, bacterial UmuCD system
666	DNA Metabolism	DNA repair	DNA repair, bacterial UvrD and related helicases
667	DNA Metabolism	DNA repair	DNA repair, bacterial photolyase
668	DNA Metabolism	DNA replication	DNA replication, archaeal
669	DNA Metabolism	-	DNA structural proteins, bacterial
670	DNA Metabolism	DNA replication	DNA topoisomerases, Type I, ATP-independent
671	DNA Metabolism	DNA replication	DNA topoisomerases, Type II, ATP-dependent
673	DNA Metabolism	DNA replication	DNA-replication
815	DNA Metabolism	DNA uptake, competence	Gram Positive Competence
899	DNA Metabolism	DNA uptake, competence	Late competence
1051	DNA Metabolism	DNA uptake, competence	Natural DNA Transformation in Vibrio
1063	DNA Metabolism	DNA repair	Nonhomologous End-Joining in Bacteria
1067	DNA Metabolism	-	Nucleoid-associated proteins in Bacteria
1165	DNA Metabolism	DNA replication	Plasmid replication
1280	DNA Metabolism	DNA repair	RecA and RecX
84	Dormancy and Sporulation	Spore DNA protection	Small acid-soluble spore proteins
96	Dormancy and Sporulation	-	SpoVS protein family
97	Dormancy and Sporulation	-	Spore Core Dehydration
98	Dormancy and Sporulation	-	Spore germination
99	Dormancy and Sporulation	-	Spore pigment biosynthetic cluster in Actinomycetes
101	Dormancy and Sporulation	-	Sporulation Cluster
104	Dormancy and Sporulation	-	Sporulation Cluster III A
105	Dormancy and Sporulation	-	Sporulation draft
106	Dormancy and Sporulation	-	Sporulation gene orphans
107	Dormancy and Sporulation	-	Sporulation-associated proteins with broader functions
271	Dormancy and Sporulation	-	Bacillus Sporulation Killing Factor A Biosynthetic Cluster
282	Dormancy and Sporulation	-	Bacillus biofilm matrix protein component TasA and homologs
691	Dormancy and Sporulation	Spore DNA protection	Dipicolinate Synthesis
729	Dormancy and Sporulation	-	Exosporium
735	Dormancy and Sporulation	-	F1453 mlsummers
1113	Dormancy and Sporulation	-	Persister Cells
93	Fatty Acids, Lipids, and Isoprenoids	Phospholipids	Sphingolipid biosynthesis
94	Fatty Acids, Lipids, and Isoprenoids	Phospholipids	Sphingolipid biosynthesis in plants
226	Fatty Acids, Lipids, and Isoprenoids	Triacylglycerols	Triacylglycerol metabolism
227	Fatty Acids, Lipids, and Isoprenoids	Triacylglycerols	Triacylglycerol metabolism in plants
270	Fatty Acids, Lipids, and Isoprenoids	Fatty acids	Unsaturated Fatty Acid Metabolism
272	Fatty Acids, Lipids, and Isoprenoids	Fatty acids	Unsaturated Fatty Acid biosynthesis in plants
285	Fatty Acids, Lipids, and Isoprenoids	Fatty acids	Very long fatty acid biosynthesis in plants
320	Fatty Acids, Lipids, and Isoprenoids	Isoprenoids	archaeal lipids bobik
349	Fatty Acids, Lipids, and Isoprenoids	Isoprenoids	polyprenyl synthesis
407	Fatty Acids, Lipids, and Isoprenoids	-	Betaine lipids in bactera
508	Fatty Acids, Lipids, and Isoprenoids	Phospholipids	CDP-diacylglycerol biosynthesis in plants
543	Fatty Acids, Lipids, and Isoprenoids	Phospholipids	Cardiolipin biosynthesis in plants
544	Fatty Acids, Lipids, and Isoprenoids	Fatty acids	Carnitine Metabolism in Microorganisms
545	Fatty Acids, Lipids, and Isoprenoids	Isoprenoids	Carotenoid biosynthesis
546	Fatty Acids, Lipids, and Isoprenoids	Isoprenoids	Carotenoids
568	Fatty Acids, Lipids, and Isoprenoids	-	Cholesterol catabolic operon in Mycobacteria
571	Fatty Acids, Lipids, and Isoprenoids	Phospholipids	Choline biosynthesis in plants
625	Fatty Acids, Lipids, and Isoprenoids	Fatty acids	Cyclopropane and cyclopropene fatty acids biosynthesis in plants
707	Fatty Acids, Lipids, and Isoprenoids	Fatty acids	Acetyl-CoA carboxylase complexes in plants
727	Fatty Acids, Lipids, and Isoprenoids	Isoprenoids	Acyclic terpenes utilization
739	Fatty Acids, Lipids, and Isoprenoids	Fatty acids	Fatty Acid Biosynthesis FASI
740	Fatty Acids, Lipids, and Isoprenoids	Fatty acids	Fatty Acid Biosynthesis FASII
741	Fatty Acids, Lipids, and Isoprenoids	Fatty acids	Fatty acid biosynthesis in plants (mitochondrial)
742	Fatty Acids, Lipids, and Isoprenoids	Fatty acids	Fatty acid biosynthesis in plants (plastidial)
743	Fatty Acids, Lipids, and Isoprenoids	Fatty acids	Fatty acid degradation regulons
747	Fatty Acids, Lipids, and Isoprenoids	Fatty acids	Acyl-CoA thioesterase II
802	Fatty Acids, Lipids, and Isoprenoids	Phospholipids	Glycerolipid and Glycerophospholipid Metabolism in Bacteria
813	Fatty Acids, Lipids, and Isoprenoids	-	Glycosylglycerides biosynthesis in plants
825	Fatty Acids, Lipids, and Isoprenoids	-	Head-to-head olefinic hydrocarbon biosynthesis
873	Fatty Acids, Lipids, and Isoprenoids	Isoprenoids	Isoprenoid Biosynthesis
874	Fatty Acids, Lipids, and Isoprenoids	Isoprenoids	Isoprenoid Biosynthesis: Interconversions
875	Fatty Acids, Lipids, and Isoprenoids	Isoprenoids	Isoprenoid biosynthesis in plants, mevalonate branch
876	Fatty Acids, Lipids, and Isoprenoids	Isoprenoids	Isoprenoid biosynthesis in plants, nonmevalonate branch
877	Fatty Acids, Lipids, and Isoprenoids	Isoprenoids	Isoprenoid scratch
878	Fatty Acids, Lipids, and Isoprenoids	Isoprenoids	Isoprenoinds for Quinones
891	Fatty Acids, Lipids, and Isoprenoids	-	Alkane synthesis in bacteria 2
998	Fatty Acids, Lipids, and Isoprenoids	Fatty acids	Mycobacterial FadD proteins (fatty acid CoA- and AMP- ligases)
999	Fatty Acids, Lipids, and Isoprenoids	Fatty acids	Mycobacterial FadE proteins Acyl-CoA dehydrogenase
1000	Fatty Acids, Lipids, and Isoprenoids	Fatty acids	Mycobacterial HadABC proteins ((3R)-hydroxyacyl-ACP dehydrates of FASII)
1015	Fatty Acids, Lipids, and Isoprenoids	Fatty acids	Mycobacterial gene cluster associated with resistance against FAS-II antibiotics
1037	Fatty Acids, Lipids, and Isoprenoids	Isoprenoids	Myxoxanthophyll biosynthesis in Cyanobacteria
1064	Fatty Acids, Lipids, and Isoprenoids	Isoprenoids	Nonmevalonate Branch of Isoprenoid Biosynthesis
1092	Fatty Acids, Lipids, and Isoprenoids	Phospholipids	PUFA enrichment in oilseed in plants
1101	Fatty Acids, Lipids, and Isoprenoids	Isoprenoids	Archaeal lipids
1144	Fatty Acids, Lipids, and Isoprenoids	Phospholipids	Phosphatidylcholine biosynthesis in plants
1146	Fatty Acids, Lipids, and Isoprenoids	Phospholipids	Phosphatidylethanolamine biosynthesis in plants
1147	Fatty Acids, Lipids, and Isoprenoids	Phospholipids	Phosphatidylglycerol biosynthesis in plants
1151	Fatty Acids, Lipids, and Isoprenoids	Fatty acids	Phospholipid and Fatty acid biosynthesis related cluster
1152	Fatty Acids, Lipids, and Isoprenoids	Phospholipids	Phospholipid desaturation in plants
1172	Fatty Acids, Lipids, and Isoprenoids	Fatty acids	Poly-hydroxy fatty acids metabolism in plants
1177	Fatty Acids, Lipids, and Isoprenoids	-	Polyhydroxybutyrate metabolism
1179	Fatty Acids, Lipids, and Isoprenoids	Isoprenoids	Polyprenyl Diphosphate Biosynthesis
1181	Fatty Acids, Lipids, and Isoprenoids	Fatty acids	Polyunsaturated Fatty Acids synthesis
1182	Fatty Acids, Lipids, and Isoprenoids	-	Polyunsaturated fatty acids biosynthesis in plants
1230	Fatty Acids, Lipids, and Isoprenoids	Fatty acids	Putative oxidase COG2907
53	Iron acquisition and metabolism	Siderophores	Salmochelin-mediated Iron Acquisition
67	Iron acquisition and metabolism	Siderophores	Siderophore Achromobactin
68	Iron acquisition and metabolism	Siderophores	Siderophore Aerobactin
70	Iron acquisition and metabolism	Siderophores	Siderophore Desferrioxamine E
71	Iron acquisition and metabolism	Siderophores	Siderophore Enterobactin
72	Iron acquisition and metabolism	Siderophores	Siderophore Pyoverdine
73	Iron acquisition and metabolism	Siderophores	Siderophore Staphylobactin
74	Iron acquisition and metabolism	Siderophores	Siderophore Yersiniabactin Biosynthesis
75	Iron acquisition and metabolism	Siderophores	Siderophore [Alcaligin-like]
76	Iron acquisition and metabolism	Siderophores	Siderophore assembly kit
77	Iron acquisition and metabolism	Siderophores	Siderophore pyochelin
217	Iron acquisition and metabolism	-	Transport of Iron
261	Iron acquisition and metabolism	Siderophores	Bacillibactin Siderophore
289	Iron acquisition and metabolism	Siderophores	Vibrioferrin synthesis
317	Iron acquisition and metabolism	Siderophores	acinetobacter siderophore assembly
530	Iron acquisition and metabolism	-	Campylobacter Iron Metabolism
573	Iron acquisition and metabolism	-	ABC-type iron transport system
750	Iron acquisition and metabolism	-	Ferrous iron transporter EfeUOB, low-pH-induced
832	Iron acquisition and metabolism	-	Heme, hemin uptake and utilization systems in GramPositives
833	Iron acquisition and metabolism	-	Hemin transport system
847	Iron acquisition and metabolism	Siderophores	Alcaligin Siderophore
864	Iron acquisition and metabolism	-	Iron Scavenging cluster in Thermus
865	Iron acquisition and metabolism	-	Iron acquisition in Streptococcus
866	Iron acquisition and metabolism	-	Iron acquisition in Vibrio
867	Iron acquisition and metabolism	Siderophores	Iron siderophore sensor & receptor system
868	Iron acquisition and metabolism	-	Iron(III) dicitrate transport system Fec
1115	Iron acquisition and metabolism	Siderophores	Petrobactin-mediated iron uptake system
1260	Iron acquisition and metabolism	-	RCJ pfr
16	Membrane Transport	-	Riboflavin transporters
57	Membrane Transport	Protein translocation across cytoplasmic membrane	SecY2-SecA2 Specialized Transport System
86	Membrane Transport	Uni- Sym- and Antiporters	Sodium Hydrogen Antiporter
133	Membrane Transport	Sugar Phosphotransferase Systems, PTS	Sucrose-specific PTS
145	Membrane Transport	Protein secretion system, Type VI	T6SS BR
175	Membrane Transport	Protein secretion system, Chaperone-Usher pathway (CU)	The fimbrial Sfm cluster
176	Membrane Transport	Protein secretion system, Chaperone-Usher pathway (CU)	The fimbrial Stf cluster
179	Membrane Transport	Protein secretion system, Chaperone-Usher pathway (CU)	The usher protein HtrE fimbrial cluster
199	Membrane Transport	-	Ton and Tol transport systems
200	Membrane Transport	Protein and nucleoprotein secretion system, Type IV	Toxin co-regulated pilus
218	Membrane Transport	-	Transport of Manganese
219	Membrane Transport	-	Transport of Molybdenum
220	Membrane Transport	-	Transport of Nickel and Cobalt
221	Membrane Transport	-	Transport of Zinc
230	Membrane Transport	-	Tricarboxylate transport system
234	Membrane Transport	Protein translocation across cytoplasmic membrane	Twin-arginine translocation system
241	Membrane Transport	Protein and nucleoprotein secretion system, Type IV	Type 4 conjugative transfer system, IncI1 type
244	Membrane Transport	Protein secretion system, Type III	Type III secretion system
245	Membrane Transport	Protein secretion system, Type III	Type III secretion system orphans
247	Membrane Transport	Protein and nucleoprotein secretion system, Type IV	Type IV pilus
248	Membrane Transport	Protein secretion system, Type VI	Type VI secretion systems
293	Membrane Transport	Protein secretion system, Type II	Widespread colonization island
348	Membrane Transport	Protein and nucleoprotein secretion system, Type IV	pVir Plasmid of Campylobacter
477	Membrane Transport	TRAP transporters	A TRAP transporter and a hypothetical
510	Membrane Transport	ABC transporters	ABC transporter alkylphosphonate (TC 3.A.1.9.1)
520	Membrane Transport	ABC transporters	ABC transporter branched-chain amino acid (TC 3.A.1.4.1)
531	Membrane Transport	ABC transporters	ABC transporter dipeptide (TC 3.A.1.5.2)
541	Membrane Transport	ABC transporters	ABC transporter of unknown substrate X
551	Membrane Transport	ABC transporters	ABC transporter oligopeptide (TC 3.A.1.5.1)
561	Membrane Transport	ABC transporters	ABC transporter tungstate (TC 3.A.1.6.2)
569	Membrane Transport	-	Choline Transport
577	Membrane Transport	-	Citrate Utilization System (CitAB, CitH, and tctABC)
600	Membrane Transport	Protein secretion system, Chaperone-Usher pathway (CU)	Colonization factor antigen I fimbriae
617	Membrane Transport	Protein secretion system, Type VIII (Extracellular nucleation/precipitation pathway, ENP)	Curli production
619	Membrane Transport	ABC transporters	ATP-dependent efflux pump transporter Ybh
693	Membrane Transport	Protein and nucleoprotein secretion system, Type IV	Dot-Icm type IV secretion system
711	Membrane Transport	-	ECF class transporters
712	Membrane Transport	Protein secretion system, Type VII	ESAT-6 proteins secretion system in Firmicutes
713	Membrane Transport	Protein secretion system, Type VII	ESAT-6 proteins secretion system in Mycobacteria (locus ESX-1)
770	Membrane Transport	Sugar Phosphotransferase Systems, PTS	Fructose and Mannose Inducible PTS
778	Membrane Transport	Sugar Phosphotransferase Systems, PTS	Galactose-inducible PTS
781	Membrane Transport	Protein secretion system, Type II	General Secretion Pathway
818	Membrane Transport	-	Agrobacterium opine transport
844	Membrane Transport	Protein translocation across cytoplasmic membrane	HtrA and Sec secretion
946	Membrane Transport	Protein and nucleoprotein secretion system, Type IV	Mannose-sensitive hemagglutinin type 4 pilus
1046	Membrane Transport	Uni- Sym- and Antiporters	Na(+) H(+) antiporter
1099	Membrane Transport	ABC transporters	Peptide ABC transport system Sap
1110	Membrane Transport	ABC transporters	Periplasmic-Binding-Protein-Dependent Transport System for &#945;-Glucosides
1149	Membrane Transport	-	Phosphoglycerate transport system
1187	Membrane Transport	Protein secretion system, Type II	Predicted secretion system X
1212	Membrane Transport	Uni- Sym- and Antiporters	Proton-dependent Peptide Transporters
50	Metabolism of Aromatic Compounds	Metabolism of central aromatic intermediates	Salicylate and gentisate catabolism
51	Metabolism of Aromatic Compounds	Peripheral pathways for catabolism of aromatic compounds	Salicylate ester degradation
196	Metabolism of Aromatic Compounds	-	Toluene 4-monooxygenase (T4MO)
198	Metabolism of Aromatic Compounds	Peripheral pathways for catabolism of aromatic compounds	Toluene degradation
284	Metabolism of Aromatic Compounds	-	Vanillate and syringate utilization
324	Metabolism of Aromatic Compounds	-	carbazol degradation cluster
342	Metabolism of Aromatic Compounds	Peripheral pathways for catabolism of aromatic compounds	n-Phenylalkanoic acid degradation
344	Metabolism of Aromatic Compounds	Peripheral pathways for catabolism of aromatic compounds	p-Hydroxybenzoate degradation
345	Metabolism of Aromatic Compounds	-	p-cymene degradation
393	Metabolism of Aromatic Compounds	Metabolism of central aromatic intermediates	4-Hydroxyphenylacetic acid catabolic pathway
399	Metabolism of Aromatic Compounds	Peripheral pathways for catabolism of aromatic compounds	Benzoate catabolism
400	Metabolism of Aromatic Compounds	Peripheral pathways for catabolism of aromatic compounds	Benzoate degradation
401	Metabolism of Aromatic Compounds	-	Benzoate transport and degradation cluster
420	Metabolism of Aromatic Compounds	Peripheral pathways for catabolism of aromatic compounds	Biphenyl Degradation
547	Metabolism of Aromatic Compounds	Metabolism of central aromatic intermediates	Catechol branch of beta-ketoadipate pathway
557	Metabolism of Aromatic Compounds	Metabolism of central aromatic intermediates	Central meta-cleavage pathway of aromatic compound degradation
560	Metabolism of Aromatic Compounds	Peripheral pathways for catabolism of aromatic compounds	Chloroaromatic degradation pathway
563	Metabolism of Aromatic Compounds	Peripheral pathways for catabolism of aromatic compounds	Chlorobenzoate degradation
616	Metabolism of Aromatic Compounds	-	Cresol degradation
686	Metabolism of Aromatic Compounds	Anaerobic degradation of aromatic compounds	Acetophenone carboxylase 1
780	Metabolism of Aromatic Compounds	-	Gallic acid utilization
782	Metabolism of Aromatic Compounds	-	Gentisate degradation
841	Metabolism of Aromatic Compounds	Metabolism of central aromatic intermediates	Homogentisate pathway of aromatic compound degradation
848	Metabolism of Aromatic Compounds	Anaerobic degradation of aromatic compounds	Hydroxyaromatic decarboxylase family
1031	Metabolism of Aromatic Compounds	Anaerobic degradation of aromatic compounds	Anaerobic Aromatic Degredation (benzoate)
1041	Metabolism of Aromatic Compounds	Metabolism of central aromatic intermediates	N-heterocyclic aromatic compound degradation
1049	Metabolism of Aromatic Compounds	Peripheral pathways for catabolism of aromatic compounds	Naphtalene and antracene degradation
1050	Metabolism of Aromatic Compounds	Anaerobic degradation of aromatic compounds	Anaerobic benzoate metabolism
1137	Metabolism of Aromatic Compounds	Peripheral pathways for catabolism of aromatic compounds	Phenol hydroxylase
1138	Metabolism of Aromatic Compounds	-	Phenylacetyl-CoA catabolic pathway (core)
1140	Metabolism of Aromatic Compounds	Peripheral pathways for catabolism of aromatic compounds	Phenylpropanoid compound degradation
1211	Metabolism of Aromatic Compounds	Metabolism of central aromatic intermediates	Protocatechuate branch of beta-ketoadipate pathway
1217	Metabolism of Aromatic Compounds	-	Aromatic Amin Catabolism
1249	Metabolism of Aromatic Compounds	Peripheral pathways for catabolism of aromatic compounds	Quinate degradation
31	Miscellaneous	Plant-Prokaryote comparative genomics	At1g48360
39	Miscellaneous	Plant-Prokaryote comparative genomics	At1g54520
47	Miscellaneous	Plant-Prokaryote comparative genomics	At1g69340 At2g40600
80	Miscellaneous	Plant-Prokaryote comparative genomics	At2g33980 At1g28960
82	Miscellaneous	Plant-Prokaryote comparative genomics	Single-Rhodanese-domain proteins
91	Miscellaneous	Plant-Prokaryote comparative genomics	At2g44920 At1g12250
141	Miscellaneous	Plant-Prokaryote comparative genomics	Synechocystis experimental
147	Miscellaneous	Plant-Prokaryote comparative genomics	At5g04520 AT1G06240
305	Miscellaneous	Plant-Prokaryote comparative genomics	YebC
307	Miscellaneous	Plant-Prokaryote comparative genomics	YgfZ-Fe-S
326	Miscellaneous	-	BactLuciferaseComplex
376	Miscellaneous	-	Bacterial Luciferases
415	Miscellaneous	-	Biolumenescence
426	Miscellaneous	-	Broadly distributed proteins not in subsystems
516	Miscellaneous	Plant-Prokaryote comparative genomics	COG0277
517	Miscellaneous	Plant-Prokaryote comparative genomics	COG1836
518	Miscellaneous	Plant-Prokaryote comparative genomics	COG2016
519	Miscellaneous	Plant-Prokaryote comparative genomics	COG2363
604	Miscellaneous	Plant-Prokaryote comparative genomics	Competence or DNA damage-inducible protein CinA and related protein families
607	Miscellaneous	Plant-Prokaryote comparative genomics	Conserved gene cluster possibly involved in RNA metabolism
694	Miscellaneous	-	EC 2.7.1.- Phosphotransferases with an alcohol group as acceptor
703	Miscellaneous	-	EC 4. 1. 1.- Carboxy-lyases
704	Miscellaneous	-	EC 4.1.2.- Aldehyde-lyases
705	Miscellaneous	-	EC 4.1.3.- Oxo-acid-lyases
706	Miscellaneous	-	EC 5.1.2.- Racemaces and epimerases acting on hydroxy acids and derivatives
708	Miscellaneous	-	EC 6.3.4.- Ligases that form carbon-nitrogen bonds
863	Miscellaneous	Plant-Prokaryote comparative genomics	IojapClusters
894	Miscellaneous	Lactate racemization	Lactate Racemization
924	Miscellaneous	-	Luciferases
959	Miscellaneous	-	Metabolite repair
981	Miscellaneous	-	Microbial ethylene biosynthesis
987	Miscellaneous	-	Muconate lactonizing enzyme family
1017	Miscellaneous	-	Mycobacterium jamboree
1055	Miscellaneous	-	Nicotinate catabolism, anaerobic
1076	Miscellaneous	Plant-Prokaryote comparative genomics	Omega-amidase
1077	Miscellaneous	Plant-Prokaryote comparative genomics	Omega-amidase KE
1078	Miscellaneous	Plant-Prokaryote comparative genomics	Omega-amidase KE2
1145	Miscellaneous	-	Archease
1156	Miscellaneous	-	Archease2
13	Motility and Chemotaxis	Social motility and nonflagellar swimming in bacteria	Rhamnolipids in Pseudomonas
355	Motility and Chemotaxis	-	Bacterial Chemotaxis
392	Motility and Chemotaxis	Social motility and nonflagellar swimming in bacteria	Bacterial motility:Gliding
609	Motility and Chemotaxis	Social motility and nonflagellar swimming in bacteria	Control of Swarming in Vibrio and Shewanella species
751	Motility and Chemotaxis	Flagellar motility in Prokaryota	Flagellar motility
752	Motility and Chemotaxis	Flagellar motility in Prokaryota	Flagellum
753	Motility and Chemotaxis	Flagellar motility in Prokaryota	Flagellum in Campylobacter
766	Motility and Chemotaxis	Flagellar motility in Prokaryota	Additional flagellar genes in Vibrionales
937	Motility and Chemotaxis	Magnetotaxis	Magnetosome
1091	Motility and Chemotaxis	Flagellar motility in Prokaryota	Archaeal Flagellum
621	Nitrogen Metabolism	-	Cyanate hydrolysis
679	Nitrogen Metabolism	-	Denitrification
692	Nitrogen Metabolism	-	Dissimilatory nitrite reductase
932	Nitrogen Metabolism	-	Allantoin Utilization
975	Nitrogen Metabolism	-	Amidase clustered with urea and nitrile hydratase functions
1008	Nitrogen Metabolism	-	Ammonia assimilation
1056	Nitrogen Metabolism	-	Nitrate and nitrite ammonification
1057	Nitrogen Metabolism	-	Nitric oxide synthase
1058	Nitrogen Metabolism	-	Nitrilase
1059	Nitrogen Metabolism	-	Nitrogen Metabolism in Aspergillus nidulans
1061	Nitrogen Metabolism	-	Nitrogen fixation
1062	Nitrogen Metabolism	-	Nitrosative stress
22	Nucleosides and Nucleotides	-	Ribonucleotide reduction
296	Nucleosides and Nucleotides	Purines	Xanthine Metabolism in Bacteria
297	Nucleosides and Nucleotides	Purines	Xanthosine utilization (xap region)
350	Nucleosides and Nucleotides	Pyrimidines	pyrimidine conversions
579	Nucleosides and Nucleotides	-	AMP to 3-phosphoglycerate
675	Nucleosides and Nucleotides	Purines	De Novo Purine Biosynthesis
676	Nucleosides and Nucleotides	Pyrimidines	De Novo Pyrimidine Synthesis
776	Nucleosides and Nucleotides	-	Adenosyl nucleosidases
845	Nucleosides and Nucleotides	-	Hydantoin metabolism
1066	Nucleosides and Nucleotides	Pyrimidines	Novel non-oxidative pathway of Uracil catabolism
1215	Nucleosides and Nucleotides	-	Pseudouridine Metabolism
1221	Nucleosides and Nucleotides	Purines	Purine Utilization
1222	Nucleosides and Nucleotides	Purines	Purine conversions
1223	Nucleosides and Nucleotides	Purines	Purine de novo biosynthesis in plants
1224	Nucleosides and Nucleotides	Purines	Purine nucleotide synthesis regulator
1236	Nucleosides and Nucleotides	Pyrimidines	Pyrimidine de novo biosynthesis in plants
1237	Nucleosides and Nucleotides	Pyrimidines	Pyrimidine utilization
146	Phages, Prophages, Transposable elements	Phage family-specific subsystems	T7-like cyanophage core proteins
148	Phages, Prophages, Transposable elements	Phage family-specific subsystems	T7-like non-cyanophage core proteins
222	Phages, Prophages, Transposable elements	-	Transposase in enterics
1117	Phages, Prophages, Transposable elements	Superinfection Exclusion	Phage Dual Exonuclease Exclusion
1120	Phages, Prophages, Transposable elements	Bacteriophage structural proteins	Phage capsid proteins
1122	Phages, Prophages, Transposable elements	Phage family-specific subsystems	Phage cyanophage
1124	Phages, Prophages, Transposable elements	Phage Host Interactions	Phage entry and exit
1126	Phages, Prophages, Transposable elements	Bacteriophage integration/excision/lysogeny	Phage integration and excision
40	Phages, Prophages, Transposable elements, Plasmids	Plasmid related functions	Rolling-circle replication
109	Phages, Prophages, Transposable elements, Plasmids	Pathogenicity islands	Staphylococcal pathogenicity islands SaPI
110	Phages, Prophages, Transposable elements, Plasmids	Phages, Prophages	Staphylococcal phi-Mu50B-like prophages
143	Phages, Prophages, Transposable elements, Plasmids	Phages, Prophages	T4-like cyanophage core proteins
144	Phages, Prophages, Transposable elements, Plasmids	Phages, Prophages	T4-like non-cyanophage core proteins
149	Phages, Prophages, Transposable elements, Plasmids	Phages, Prophages	T7-like phage core proteins
193	Phages, Prophages, Transposable elements, Plasmids	Transposable elements	Tn552
288	Phages, Prophages, Transposable elements, Plasmids	Pathogenicity islands	Vibrio pathogenicity island
441	Phages, Prophages, Transposable elements, Plasmids	Transposable elements	CBSS-203122.12.peg.188
605	Phages, Prophages, Transposable elements, Plasmids	Transposable elements	Conjugative transposon, Bacteroidales
852	Phages, Prophages, Transposable elements, Plasmids	Phages, Prophages	IbrA and IbrB: co-activators of prophage gene expression
859	Phages, Prophages, Transposable elements, Plasmids	-	Integrons
919	Phages, Prophages, Transposable elements, Plasmids	Pathogenicity islands	Listeria Pathogenicity Island LIPI-1 extended
920	Phages, Prophages, Transposable elements, Plasmids	Phages, Prophages	Listeria phi-A118-like prophages
1116	Phages, Prophages, Transposable elements, Plasmids	Phages, Prophages	Phage DNA methyltransferases
1118	Phages, Prophages, Transposable elements, Plasmids	Phages, Prophages	Phage Ea cluster
1119	Phages, Prophages, Transposable elements, Plasmids	Phages, Prophages	Phage Family Inoviridae
1121	Phages, Prophages, Transposable elements, Plasmids	Phages, Prophages	Phage carbon metabolism
1125	Phages, Prophages, Transposable elements, Plasmids	Phages, Prophages	Phage head and packaging
1127	Phages, Prophages, Transposable elements, Plasmids	Phages, Prophages	Phage neck proteins
1128	Phages, Prophages, Transposable elements, Plasmids	Phages, Prophages	Phage nin genes - N-independent survival
1129	Phages, Prophages, Transposable elements, Plasmids	Phages, Prophages	Phage packaging machinery
1130	Phages, Prophages, Transposable elements, Plasmids	Phages, Prophages	Phage photosynthesis
1132	Phages, Prophages, Transposable elements, Plasmids	Phages, Prophages	Phage tail fiber proteins
1133	Phages, Prophages, Transposable elements, Plasmids	Phages, Prophages	Phage tail proteins 2
1166	Phages, Prophages, Transposable elements, Plasmids	Plasmid related functions	Plasmid-encoded T-DNA transfer
1194	Phages, Prophages, Transposable elements, Plasmids	Phages, Prophages	Prophage lysogenic conversion modules
1196	Phages, Prophages, Transposable elements, Plasmids	Phages, Prophages	Prophage-encoded Rst operon
837	Phosphorus Metabolism	-	High affinity phosphate transporter and control of PHO regulon
922	Phosphorus Metabolism	-	Alkylphosphonate utilization
1089	Phosphorus Metabolism	-	P uptake (cyanobacteria)
1143	Phosphorus Metabolism	-	Phosphate metabolism
1148	Phosphorus Metabolism	-	Phosphoenolpyruvate phosphomutase
1153	Phosphorus Metabolism	-	Phosphonate metabolism
391	Photosynthesis	Light-harvesting complexes	Bacterial light-harvesting proteins
397	Photosynthesis	-	Bacteriorhodopsin
566	Photosynthesis	Light-harvesting complexes	Chlorosome
1159	Photosynthesis	Electron transport and photophosphorylation	Photosystem I
1160	Photosynthesis	Electron transport and photophosphorylation	Photosystem I-type photosynthetic reaction center
1161	Photosynthesis	Electron transport and photophosphorylation	Photosystem II
1162	Photosynthesis	Electron transport and photophosphorylation	Photosystem II-type photosynthetic reaction center
1163	Photosynthesis	Light-harvesting complexes	Phycobilisome
1210	Photosynthesis	-	Proteorhodopsin
100	Plant cell walls and outer surfaces	-	Sporopollenin biosynthesis in plants
128	Plant cell walls and outer surfaces	-	Suberin biosynthesis in plants
298	Plant cell walls and outer surfaces	-	Xylan degradation in plants
300	Plant cell walls and outer surfaces	-	Xyloglucan biosynthesis in plants
527	Plant cell walls and outer surfaces	-	Callose biosynthesis in plants
555	Plant cell walls and outer surfaces	-	Cellulose biosynthesis in plants
618	Plant cell walls and outer surfaces	-	Cuticular wax in plants
620	Plant cell walls and outer surfaces	-	Cutin biosynthesis in plants
906	Plant cell walls and outer surfaces	-	Lignin biosynthesis in plants
1096	Plant cell walls and outer surfaces	-	Pectin metabolism in plants
347	Potassium metabolism	-	pH adaptation potassium efflux system
793	Potassium metabolism	-	Glutathione-regulated potassium-efflux system and associated functions
849	Potassium metabolism	-	Hyperosmotic potassium uptake
1183	Potassium metabolism	-	Potassium homeostasis
10	Predictions based on plant-prokaryote comparative analysis	-	At1g26220 At1g32070
20	Predictions based on plant-prokaryote comparative analysis	-	At1g33290 At1g73170 At3g10420
58	Predictions based on plant-prokaryote comparative analysis	-	At2g23840
69	Predictions based on plant-prokaryote comparative analysis	-	At2g25870
102	Predictions based on plant-prokaryote comparative analysis	-	At3g21300
114	Predictions based on plant-prokaryote comparative analysis	-	At3g50560
125	Predictions based on plant-prokaryote comparative analysis	-	At4g10620 At3g57180 At3g47450
136	Predictions based on plant-prokaryote comparative analysis	-	At4g17370
1257	Predictions based on plant-prokaryote comparative analysis	-	At1g01770
1268	Predictions based on plant-prokaryote comparative analysis	-	At1g14345
1279	Predictions based on plant-prokaryote comparative analysis	-	At1g21350
1290	Predictions based on plant-prokaryote comparative analysis	-	At1g24340
15	Protein Metabolism	Protein processing and modification	Rhombosortase
23	Protein Metabolism	Protein processing and modification	Ribosomal protein S12p Asp methylthiotransferase
24	Protein Metabolism	Protein processing and modification	Ribosomal protein S5p acylation
25	Protein Metabolism	Protein biosynthesis	Ribosomal protein paralogs
26	Protein Metabolism	Protein biosynthesis	Ribosomal proteins, zinc requirement
27	Protein Metabolism	Protein biosynthesis	Ribosome LSU bacterial
28	Protein Metabolism	Protein biosynthesis	Ribosome LSU chloroplast
29	Protein Metabolism	Protein biosynthesis	Ribosome LSU eukaryotic and archaeal
30	Protein Metabolism	Protein biosynthesis	Ribosome LSU mitochondrial
32	Protein Metabolism	Protein biosynthesis	Ribosome SSU bacterial
33	Protein Metabolism	Protein biosynthesis	Ribosome SSU chloroplast
34	Protein Metabolism	Protein biosynthesis	Ribosome SSU eukaryotic and archaeal
35	Protein Metabolism	Protein biosynthesis	Ribosome SSU mitochondrial
36	Protein Metabolism	Protein biosynthesis	Ribosome activity modulation
38	Protein Metabolism	Protein biosynthesis	Ribosome biogenesis bacterial
48	Protein Metabolism	Protein processing and modification	SCIFF peptide maturase system
59	Protein Metabolism	Selenoproteins	Selenocysteine metabolism
60	Protein Metabolism	Selenoproteins	Selenoprotein O
79	Protein Metabolism	Protein processing and modification	Signal peptidase
83	Protein Metabolism	Protein biosynthesis	Single-copy ribosomal proteins
180	Protein Metabolism	Protein folding	Thermosome, archaeal
205	Protein Metabolism	Protein biosynthesis	Trans-translation by stalled ribosomes
211	Protein Metabolism	Protein biosynthesis	Translation elongation factor G family
212	Protein Metabolism	Protein biosynthesis	Translation elongation factors bacterial
213	Protein Metabolism	Protein biosynthesis	Translation elongation factors eukaryotic and archaeal
214	Protein Metabolism	Protein biosynthesis	Translation initiation factors bacterial
215	Protein Metabolism	Protein biosynthesis	Translation initiation factors eukaryotic and archaeal
216	Protein Metabolism	Protein biosynthesis	Translation termination factors bacterial
236	Protein Metabolism	Secretion	Two partner secretion pathway (TPS)
262	Protein Metabolism	Protein processing and modification	Ubiquitin-like archaeal modifier proteins (SAMPs)
263	Protein Metabolism	Protein biosynthesis	Universal GTPases
359	Protein Metabolism	Protein biosynthesis	tRNA aminoacylation, Ala
360	Protein Metabolism	Protein biosynthesis	tRNA aminoacylation, Arg
361	Protein Metabolism	Protein biosynthesis	tRNA aminoacylation, Asp and Asn
362	Protein Metabolism	Protein biosynthesis	tRNA aminoacylation, Cys
363	Protein Metabolism	Protein biosynthesis	tRNA aminoacylation, Glu and Gln
364	Protein Metabolism	Protein biosynthesis	tRNA aminoacylation, Gly
365	Protein Metabolism	Protein biosynthesis	tRNA aminoacylation, His
367	Protein Metabolism	Protein biosynthesis	tRNA aminoacylation, Ile
368	Protein Metabolism	Protein biosynthesis	tRNA aminoacylation, Leu
369	Protein Metabolism	Protein biosynthesis	tRNA aminoacylation, Lys
370	Protein Metabolism	Protein biosynthesis	tRNA aminoacylation, Met
371	Protein Metabolism	Protein biosynthesis	tRNA aminoacylation, Phe
372	Protein Metabolism	Protein biosynthesis	tRNA aminoacylation, Pyr
373	Protein Metabolism	Protein biosynthesis	tRNA aminoacylation, Ser
374	Protein Metabolism	Protein biosynthesis	tRNA aminoacylation, Thr
375	Protein Metabolism	Protein biosynthesis	tRNA aminoacylation, Trp
377	Protein Metabolism	Protein biosynthesis	tRNA aminoacylation, Tyr
378	Protein Metabolism	Protein biosynthesis	tRNA aminoacylation, Val
524	Protein Metabolism	Protein processing and modification	CXXX repeat peptide maturase system
689	Protein Metabolism	Protein processing and modification	Diphthamide biosynthesis
696	Protein Metabolism	Protein degradation	EC 3.4.11.- Aminopeptidases
698	Protein Metabolism	Protein degradation	EC 3.4.13.- Dipeptidases
699	Protein Metabolism	Protein degradation	EC 3.4.17.- Metallocarboxypeptidases
700	Protein Metabolism	Protein degradation	EC 3.4.19.- Omega peptidases
701	Protein Metabolism	Protein degradation	EC 3.4.21.- Serine endopeptidase
702	Protein Metabolism	Protein degradation	EC 3.4.24.- Metalloendopeptidases
746	Protein Metabolism	Protein processing and modification	FeFe hydrogenase maturation
806	Protein Metabolism	Selenoproteins	Glycine reductase, sarcosine reductase and betaine reductase
817	Protein Metabolism	Protein folding	GroEL GroES
860	Protein Metabolism	Protein processing and modification	Inteins
917	Protein Metabolism	Protein processing and modification	Lipoprotein Biosynthesis
982	Protein Metabolism	Protein processing and modification	Modification of eukaryotic initiation factor 5A
1043	Protein Metabolism	Protein processing and modification	N-linked Glycosylation in Bacteria
1068	Protein Metabolism	Protein biosynthesis	Nucleolar protein complex
1100	Protein Metabolism	Protein processing and modification	Peptide methionine sulfoxide reductase
1105	Protein Metabolism	Protein folding	Peptidyl-prolyl cis-trans isomerase
1109	Protein Metabolism	Protein folding	Periplasmic disulfide interchange
1123	Protein Metabolism	Protein processing and modification	Archaeosortase C system
1134	Protein Metabolism	Protein processing and modification	Archeaosortase A system
1189	Protein Metabolism	Protein biosynthesis	Programmed frameshift
1199	Protein Metabolism	Protein degradation	Proteasome archaeal
1200	Protein Metabolism	Protein degradation	Proteasome bacterial
1201	Protein Metabolism	Protein degradation	Proteasome eukaryotic
1204	Protein Metabolism	Protein processing and modification	Protein Acetylation and Deacetylation in Bacteria
1205	Protein Metabolism	Protein folding	Protein chaperones
1207	Protein Metabolism	Protein degradation	Protein degradation
1208	Protein Metabolism	Secretion	Protein secretion by ABC-type exporters
1209	Protein Metabolism	Protein degradation	Proteolysis in bacteria, ATP-dependent
1225	Protein Metabolism	Protein degradation	Putative TldE-TldD proteolytic complex
1240	Protein Metabolism	Protein biosynthesis	Pyrrolysine
1250	Protein Metabolism	Protein processing and modification	Quinohemoprotein amine dehydrogenase maturation
65	Regulation and Cell signaling	-	Sex pheromones in Enterococcus faecalis and other Firmicutes
92	Regulation and Cell signaling	Regulation of virulence	SpeB-SpeF extended regulon
117	Regulation and Cell signaling	Regulation of virulence	Streptococcal Mga Regulon
123	Regulation and Cell signaling	Regulation of virulence	Streptococcus pyogenes virulence regulators
127	Regulation and Cell signaling	-	Stringent Response, (p)ppGpp metabolism
140	Regulation and Cell signaling	Quorum sensing and biofilm formation	Symbiotic colonization and sigma-dependent biofilm formation gene cluster
174	Regulation and Cell signaling	-	The Chv regulatory system of Alphaproteobacteria
177	Regulation and Cell signaling	Quorum sensing and biofilm formation	Autoinducer 2 (AI-2) transport and processing (lsrACDBFGE operon)
201	Regulation and Cell signaling	Programmed Cell Death and Toxin-antitoxin Systems	Toxin-antitoxin replicon stabilization systems
202	Regulation and Cell signaling	Programmed Cell Death and Toxin-antitoxin Systems	Toxin-antitoxin system in Mycobacterium
203	Regulation and Cell signaling	Programmed Cell Death and Toxin-antitoxin Systems	Toxin-antitoxin systems (other than RelBE and MazEF)
204	Regulation and Cell signaling	-	Trans-envelope signaling system VreARI in Pseudomonas
237	Regulation and Cell signaling	Regulation of virulence	Two-component Response Regulator of Virulence ResDE
238	Regulation and Cell signaling	-	Two-component regulatory systems in Campylobacter
250	Regulation and Cell signaling	-	BOX, RUP and SPRITE repeats in Streptococcus pneumoniae
290	Regulation and Cell signaling	Regulation of virulence	VieSAB signal transduction system of Vibrio
291	Regulation and Cell signaling	-	WhiB and WhiB-type regulatory proteins_
313	Regulation and Cell signaling	-	Zinc regulated enzymes
323	Regulation and Cell signaling	-	cAMP signaling in bacteria
335	Regulation and Cell signaling	Programmed Cell Death and Toxin-antitoxin Systems	Bacterial Caspases
410	Regulation and Cell signaling	Quorum sensing and biofilm formation	Biofilm Adhesin Biosynthesis
411	Regulation and Cell signaling	Quorum sensing and biofilm formation	Biofilm formation in Staphylococcus
488	Regulation and Cell signaling	Regulation of virulence	A conserved operon linked to TyrR and possibly involved in virulence
499	Regulation and Cell signaling	Programmed Cell Death and Toxin-antitoxin Systems	A toxin-antitoxin module cotranscribed with DinB
554	Regulation and Cell signaling	-	Cell envelope-associated LytR-CpsA-Psr transcriptional attenuators
582	Regulation and Cell signaling	Proteolytic pathway	Coagulation cascade
628	Regulation and Cell signaling	-	CytR regulation
672	Regulation and Cell signaling	-	DNA-binding regulatory proteins, strays
736	Regulation and Cell signaling	Quorum sensing and biofilm formation	Acyl Homoserine Lactone (AHL) Autoinducer Quorum Sensing_
768	Regulation and Cell signaling	Programmed Cell Death and Toxin-antitoxin Systems	Fratricide in Streptococcus
773	Regulation and Cell signaling	-	G-protein-coupled receptor (GPCR) system in Actinobacteria
783	Regulation and Cell signaling	-	Global Two-component Regulator PrrBA in Proteobacteria
824	Regulation and Cell signaling	-	HPr catabolite repression system
862	Regulation and Cell signaling	-	Iojap
935	Regulation and Cell signaling	Proteolytic pathway	MT1-MMP Pericellular Network
948	Regulation and Cell signaling	Programmed Cell Death and Toxin-antitoxin Systems	MazEF toxin-antitoxing (programmed cell death) system
996	Regulation and Cell signaling	Programmed Cell Death and Toxin-antitoxin Systems	Murein hydrolase regulation and cell death
1080	Regulation and Cell signaling	-	Orphan regulatory proteins
1087	Regulation and Cell signaling	-	Oxygen and light sensor PpaA-PpsR
1090	Regulation and Cell signaling	Signal transduction in Eukaryotes	P38 MAP kinase pathways
1135	Regulation and Cell signaling	Programmed Cell Death and Toxin-antitoxin Systems	Phd-Doc, YdcE-YdcD toxin-antitoxin (programmed cell death) systems
1150	Regulation and Cell signaling	Signal transduction in Eukaryotes	Phosphoinositides biosynthesis in plants
1167	Regulation and Cell signaling	Signal transduction in Eukaryotes	Plastidial (p)ppGpp-mediated response in plants
1214	Regulation and Cell signaling	-	Pseudomonas quinolone signal PQS
1256	Regulation and Cell signaling	Quorum sensing and biofilm formation	Quorum sensing in Yersinia
1258	Regulation and Cell signaling	Quorum sensing and biofilm formation	Quorum sensing regulation in Pseudomonas
1259	Regulation and Cell signaling	Quorum sensing and biofilm formation	Quorum-sensing in Vibrio
1278	Regulation and Cell signaling	-	Rcs phosphorelay signal transduction pathway
1286	Regulation and Cell signaling	Proteolytic pathway	Regulatory Intramembrane Proteolysis Pathways
5	Respiration	Mitochondrial electron transport system in plants	Respiratory complex I in plants (mitochondrial)
6	Respiration	Plastidial (cyanobacterial) electron transport system	Respiratory complex I in plants (plastidial) and cyanobacteria
7	Respiration	Mitochondrial electron transport system in plants	Respiratory complex II (succinate dehydrogenase) in plants
8	Respiration	Mitochondrial electron transport system in plants	Respiratory complex III (cytochrome b-c1) in plants
9	Respiration	Mitochondrial electron transport system in plants	Respiratory complex IV (terminal cytochrome c oxidase) in plants
41	Respiration	General Stress Response and Stationary Phase Response	RpoS Regulators SG1
629	Respiration	Plastidial (cyanobacterial) electron transport system	Cytochrome b6-f complex in plants (plastidial) and cyanobacteria
733	Respiration	Mitochondrial electron transport system in plants	F0F1-type ATP synthase in plants (mitochondrial)
734	Respiration	Plastidial (cyanobacterial) electron transport system	F0F1-type ATP synthase in plants (plastidial)
1251	Respiration	Mitochondrial electron transport system in plants	Quinol oxidases in plants (mitochondrial)
1252	Respiration	Plastidial (cyanobacterial) electron transport system	Quinol oxidases in plants (plastidial)
2	Respiration	Electron accepting reactions	Respiration / HGM
3	Respiration	Electron accepting reactions	Respiration / Human gut microbiome
4	Respiration	Electron donating reactions	Respiratory Complex I
11	Respiration	Electron donating reactions	Respiratory dehydrogenases 1
87	Respiration	-	Soluble cytochromes and functionally related electron carriers
88	Respiration	-	Soluble electron carriers in plants
129	Respiration	Electron donating reactions	Succinate dehydrogenase
161	Respiration	Electron accepting reactions	Terminal AA3-600 quinol oxidase
162	Respiration	Electron accepting reactions	Terminal cytochrome C oxidases
163	Respiration	Electron accepting reactions	Terminal cytochrome O ubiquinol oxidase
164	Respiration	Electron accepting reactions	Terminal cytochrome d ubiquinol oxidases
165	Respiration	Electron accepting reactions	Terminal cytochrome oxidases
173	Respiration	Electron accepting reactions	Tetrathionate respiration
258	Respiration	Electron accepting reactions	Ubiquinone Menaquinone-cytochrome c reductase complexes
279	Respiration	ATP synthases	V-Type ATP synthase
280	Respiration	ATP synthases	V-Type ATP synthase in plants (vacuolar)
389	Respiration	Electron accepting reactions	trimethylamine N-oxide (TMAO) reductase
412	Respiration	-	Biogenesis of c-type cytochromes
413	Respiration	-	Biogenesis of cbb3-type cytochrome c oxidases
414	Respiration	-	Biogenesis of cytochrome c oxidases
514	Respiration	Electron donating reactions	CO Dehydrogenase
539	Respiration	-	Carbon monoxide dehydrogenase maturation factors
540	Respiration	-	Carbon monoxide induced hydrogenase
591	Respiration	Electron donating reactions	Coenzyme F420 hydrogenase
593	Respiration	Electron donating reactions	Coenzyme F420-H2 dehydrogenase (methanophenazine)
715	Respiration	Reverse electron transport	Energy conserving hydrogenase b, Methanococcales-Methanobacteriales-Methanopyrales
716	Respiration	Reverse electron transport	Energy conserving hydrogenase, Methanococcales-Methanobacteriales-Methanopyrales
718	Respiration	Electron donating reactions	Energy-conserving hydrogenase (ferredoxin)
732	Respiration	ATP synthases	F0F1-type ATP synthase
744	Respiration	Electron accepting reactions	Fe(III) respiration - Shewanella type
755	Respiration	-	Flavocytochrome C
764	Respiration	Electron donating reactions	Formate dehydrogenase
765	Respiration	-	Formate hydrogenase
821	Respiration	Electron donating reactions	H2:CoM-S-S-HTP oxidoreductase
846	Respiration	Electron donating reactions	Hydrogenases
964	Respiration	Electron donating reactions	Methanophenazine hydrogenase
965	Respiration	-	Alternative NAD(P)H dehydrogenases in plants
1038	Respiration	Sodium Ion-Coupled Energetics	N-ATPase
1039	Respiration	Sodium Ion-Coupled Energetics	N-ATPase-2
1047	Respiration	Electron donating reactions	Na(+)-translocating NADH-quinone oxidoreductase and rnf-like group of electron transport complexes
1048	Respiration	Sodium Ion-Coupled Energetics	Na+ translocating decarboxylases and related biotin-dependent enzymes
1053	Respiration	Electron donating reactions	NiFe hydrogenase maturation
1060	Respiration	Electron accepting reactions	Anaerobic respiratory reductases
1112	Respiration	Reverse electron transport	Archaeal membrane bound hydrogenases
1255	Respiration	-	Quinone oxidoreductase family
1284	Respiration	-	Reductive Dechlorination
19	RNA Metabolism	RNA processing and modification	Ribonuclease H
21	RNA Metabolism	RNA processing and modification	Ribonuclease P archaeal and eukaryal
37	RNA Metabolism	RNA processing and modification	Ribosome biogenesis archaeal
42	RNA Metabolism	Transcription	Rrf2 family transcriptional regulators
43	RNA Metabolism	RNA processing and modification	RtcB RtcA
95	RNA Metabolism	RNA processing and modification	Spliceosome
172	RNA Metabolism	RNA processing and modification	Test Q
192	RNA Metabolism	RNA processing and modification	Threonylcarbamoyladenosine
206	RNA Metabolism	Transcription	Transcription elongation factors, archaeal
207	RNA Metabolism	Transcription	Transcription factors bacterial
209	RNA Metabolism	Transcription	Transcription factors cyanobacterial RpoD-like sigma factors
210	RNA Metabolism	Transcription	Transcription initiation, bacterial sigma factors
294	RNA Metabolism	RNA processing and modification	Wyeosine-MimG Biosynthesis
311	RNA Metabolism	RNA processing and modification	YrdC-YciO
312	RNA Metabolism	RNA processing and modification	YrdC-YciO-Sua5 and associated protein families
329	RNA Metabolism	RNA processing and modification	ct6A
334	RNA Metabolism	RNA processing and modification	eukaryotic rRNA modification and related functions
336	RNA Metabolism	RNA processing and modification	m(6)t(6)A methlytransferase TsaA
338	RNA Metabolism	RNA processing and modification	methyl t6A
351	RNA Metabolism	RNA processing and modification	rRNA modification Archaea
352	RNA Metabolism	RNA processing and modification	rRNA modification bacteria
354	RNA Metabolism	RNA processing and modification	t(6)A synthesis in Archaea and Eukaryotes
356	RNA Metabolism	RNA processing and modification	t(6)A synthesis in bacteria
357	RNA Metabolism	RNA processing and modification	t6A synthesis in Archaea and Eukaryotes
358	RNA Metabolism	RNA processing and modification	t6A synthesis in bacteria
379	RNA Metabolism	RNA processing and modification	tRNA modification Archaea
380	RNA Metabolism	RNA processing and modification	tRNA modification yeast cytoplasmic
381	RNA Metabolism	RNA processing and modification	tRNA modification yeast mitochondrial
382	RNA Metabolism	RNA processing and modification	tRNA mods Archaea
383	RNA Metabolism	RNA processing and modification	tRNA nucleotidyltransferase
384	RNA Metabolism	RNA processing and modification	tRNA processing
385	RNA Metabolism	RNA processing and modification	tRNA splicing
608	RNA Metabolism	RNA processing and modification	ATP-dependent RNA helicases, bacterial
728	RNA Metabolism	RNA processing and modification	Exosome
819	RNA Metabolism	-	Group II intron-associated genes
880	RNA Metabolism	RNA processing and modification	KEOPS complex
977	RNA Metabolism	RNA processing and modification	Methylthiotransferases
1173	RNA Metabolism	RNA processing and modification	Polyadenylation bacterial
1245	RNA Metabolism	RNA processing and modification	Q RZ
1246	RNA Metabolism	RNA processing and modification	Queuosine exploration RZ
1247	RNA Metabolism	RNA processing and modification	Queuosine-Archaeosine Biosynthesis
1261	RNA Metabolism	RNA processing and modification	RNA 3'-terminal phosphate cyclase
1262	RNA Metabolism	Transcription	RNA polymerase I
1263	RNA Metabolism	Transcription	RNA polymerase II
1264	RNA Metabolism	Transcription	RNA polymerase II initiation factors
1265	RNA Metabolism	Transcription	RNA polymerase III
1266	RNA Metabolism	Transcription	RNA polymerase III initiation factors
1267	RNA Metabolism	Transcription	RNA polymerase archaeal
1269	RNA Metabolism	Transcription	RNA polymerase archaeal initiation factors
1270	RNA Metabolism	Transcription	RNA polymerase bacterial
1271	RNA Metabolism	Transcription	RNA polymerase chloroplast
1272	RNA Metabolism	RNA processing and modification	RNA processing and degradation, bacterial
1273	RNA Metabolism	RNA processing and modification	RNA processing orphans
1274	RNA Metabolism	RNA processing and modification	RNA pseudouridine syntheses
416	Secondary Metabolism	Plant Glucosinolates	Biosynthesis of benzenic and indolic glucosinolates in plants (core structure and secondary modifications)
842	Secondary Metabolism	Plant Glucosinolates	Homomethionine biosynthesis and methionine chain elongation pathway for glucosinolates in plants
52	Secondary Metabolism	Biosynthesis of phenylpropanoids	Salicylic acid biosynthesis1
81	Secondary Metabolism	Biosynthesis of phenylpropanoids	Sinapate ester biosynthesis in plants
103	Secondary Metabolism	Bacterial cytostatics, differentiation factors and antibiotics	2-isocapryloyl-3R-hydroxymethyl-gamma-butyrolactone and other bacterial morphogens
115	Secondary Metabolism	Biologically active compounds in metazoan cell defence and differentiation	Steroid sulfates
153	Secondary Metabolism	Biosynthesis of phenylpropanoids	Tannin biosynthesis
186	Secondary Metabolism	Plant Hormones	Auxin biosynthesis
197	Secondary Metabolism	Plant Hormones	Auxin degradation
292	Secondary Metabolism	-	Bacillus subtilis yydFGHIJ operon
408	Secondary Metabolism	Biosynthesis of phenylpropanoids	Biflavanoid biosynthesis
526	Secondary Metabolism	Biosynthesis of phenylpropanoids	Caffeic acid derivatives
532	Secondary Metabolism	Lipid-derived mediators	Cannabinoid biosynthesis
578	Secondary Metabolism	Bacterial cytostatics, differentiation factors and antibiotics	Clavulanic acid biosynthesis
754	Secondary Metabolism	Biosynthesis of phenylpropanoids	Flavanones and dihydroflavonols biosynthesis in plants
869	Secondary Metabolism	Plant Alkaloids	Alkaloid biosynthesis from L-lysine
881	Secondary Metabolism	Hydrocarbons	Alkane biosynthesis in bacteria
1065	Secondary Metabolism	Bacterial cytostatics, differentiation factors and antibiotics	Nonribosomal peptide synthetases (NRPS) in Frankia sp. Ccl3
1081	Secondary Metabolism	Biosynthesis of phenylpropanoids	Apigenin derivatives
1093	Secondary Metabolism	Bacterial cytostatics, differentiation factors and antibiotics	Paerucumarin Biosynthesis
1136	Secondary Metabolism	Bacterial cytostatics, differentiation factors and antibiotics	Phenazine biosynthesis
1141	Secondary Metabolism	Biosynthesis of phenylpropanoids	Phenylpropanoids general biosynthesis in plants
1142	Secondary Metabolism	Biosynthesis of phenylpropanoids	Phenylpropionate Degradation
1253	Secondary Metabolism	Biologically active compounds in metazoan cell defence and differentiation	Quinolinic acid and its derivatives
45	Stress Response	Oxidative stress	Rubrerythrin
78	Stress Response	-	SigmaB stress responce regulation
135	Stress Response	-	Sugar-phosphate stress regulation
142	Stress Response	Osmotic stress	Synthesis of osmoregulated periplasmic glucans
159	Stress Response	Detoxification	Tellurite resistance: Chromosomal determinants
166	Stress Response	Heat shock	At5g63290
264	Stress Response	-	Universal stress protein family
274	Stress Response	Detoxification	Uptake of selenate and selenite
390	Stress Response	-	Bacterial hemoglobins
406	Stress Response	Osmotic stress	Betaine biosynthesis from glycine
538	Stress Response	-	Carbon Starvation
570	Stress Response	Osmotic stress	Choline and Betaine Uptake and Betaine Biosynthesis
598	Stress Response	Cold shock	Cold shock, CspA family of proteins
601	Stress Response	-	Commensurate regulon activation
648	Stress Response	Detoxification	D-tyrosyl-tRNA(Tyr) deacylase
684	Stress Response	-	Dimethylarginine metabolism
714	Stress Response	Osmotic stress	Ectoine biosynthesis and regulation
738	Stress Response	-	FOL Commensurate regulon activation
757	Stress Response	-	Flavohaemoglobin
785	Stress Response	Acid stress	Glutamate transporter involved in acid tolerance in Streptococcus
790	Stress Response	Oxidative stress	Glutaredoxins
791	Stress Response	Oxidative stress	Glutathione analogs: mycothiol
792	Stress Response	Detoxification	Glutathione-dependent pathway of formaldehyde detoxification
794	Stress Response	Oxidative stress	Glutathione: Biosynthesis and gamma-glutamyl cycle
795	Stress Response	Oxidative stress	Glutathione: Non-redox reactions
796	Stress Response	Oxidative stress	Glutathione: Redox cycle
798	Stress Response	Oxidative stress	Glutathionylspermidine and Trypanothione
820	Stress Response	Osmotic stress	Gycosylglycerates
827	Stress Response	Heat shock	Heat shock dnaK gene cluster extended
836	Stress Response	-	Hfl operon
843	Stress Response	Detoxification	Housecleaning nucleoside triphosphate pyrophosphatases
1069	Stress Response	Detoxification	Nucleoside triphosphate pyrophosphohydrolase MazG
1070	Stress Response	Detoxification	Nudix KE
1072	Stress Response	Detoxification	Nudix proteins (nucleoside triphosphate hydrolases)
1075	Stress Response	Dessication stress	O-antigen capsule important for environmental persistence
1082	Stress Response	Osmotic stress	Osmoprotectant ABC transporter YehZYXW of Enterobacteriales
1083	Stress Response	Osmotic stress	Osmoregulation
1084	Stress Response	Osmotic stress	Osmotic stress cluster
1086	Stress Response	Oxidative stress	Oxidative stress
1088	Stress Response	Oxidative stress	Oxygen stress response / Human gut microbiome
1107	Stress Response	Periplasmic Stress	Periplasmic Acid Stress Response in Enterobacteria
1108	Stress Response	Periplasmic Stress	Periplasmic Stress Response
1131	Stress Response	-	Phage shock protein (psp) operon
1203	Stress Response	Oxidative stress	Protection from Reactive Oxygen Species
1283	Stress Response	Oxidative stress	Redox-dependent regulation of nucleus processes
1285	Stress Response	Oxidative stress	Regulation of Oxidative Stress Response
138	Sulfur Metabolism	-	Sulfate reduction-associated complexes
139	Sulfur Metabolism	-	Sulfur oxidation
154	Sulfur Metabolism	Organic sulfur assimilation	Taurine Utilization
156	Sulfur Metabolism	Organic sulfur assimilation	At5g37530 (CsdL protein family)
188	Sulfur Metabolism	-	Thioredoxin-disulfide reductase
278	Sulfur Metabolism	Organic sulfur assimilation	Utilization of glutathione as a sulphur source
394	Sulfur Metabolism	-	Bacterial pathways for dimethylsulfoniopropionate and acrylate catabolism
509	Sulfur Metabolism	-	CFE Sulfur Oxidation
649	Sulfur Metabolism	Organic sulfur assimilation	DMSP breakdown
685	Sulfur Metabolism	-	Dimethylsulfoniopropionate (DMSP) mineralization
687	Sulfur Metabolism	-	Dimethylsulfoniopropionate (DMSP) mineralization, WBW
688	Sulfur Metabolism	-	Dimethylsulfoniopropionate (DMSP) mineralization, gjo
695	Sulfur Metabolism	-	EC 3.13.1.- Hydrolases acting on carbon-sulfur bonds
779	Sulfur Metabolism	-	Galactosylceramide and Sulfatide metabolism
856	Sulfur Metabolism	Inorganic sulfur assimilation	Inorganic Sulfur Assimilation
886	Sulfur Metabolism	Organic sulfur assimilation	L-Cystine Uptake and Metabolism
900	Sulfur Metabolism	Organic sulfur assimilation	Alkanesulfonate assimilation
911	Sulfur Metabolism	Organic sulfur assimilation	Alkanesulfonates Utilization
1287	Sulfur Metabolism	-	Release of Dimethyl Sulfide (DMS) from Dimethylsulfoniopropionate (DMSP)
537	Transcriptional regulation	-	CarD
1	Virulence	Resistance to antibiotics and toxic compounds	Resistance to fluoroquinolones
85	Virulence	Resistance to antibiotics and toxic compounds	Small multidrug resistance strays
119	Virulence	-	Streptococcus agalactiae virulome
120	Virulence	Resistance to antibiotics and toxic compounds	Streptococcus pneumoniae Vancomycin Tolerance Locus
126	Virulence	Resistance to antibiotics and toxic compounds	Streptothricin resistance
158	Virulence	Resistance to antibiotics and toxic compounds	Teicoplanin-resistance in Staphylococcus
169	Virulence	Fimbriae of the Chaperone/Usher Assembly Pathway	&#945;-Fimbriae
178	Virulence	Resistance to antibiotics and toxic compounds	The mdtABCD multidrug resistance cluster
242	Virulence	Type III, Type IV, Type VI, ESAT secretion systems	Type 4 secretion and conjugative transfer
316	Virulence	Resistance to antibiotics and toxic compounds	Zinc resistance
403	Virulence	Resistance to antibiotics and toxic compounds	Beta-lactamase
421	Virulence	Resistance to antibiotics and toxic compounds	BlaR1 Family Regulatory Sensor-transducer Disambiguation
525	Virulence	Resistance to antibiotics and toxic compounds	Cadmium resistance
562	Virulence	Fimbriae of the Chaperone/Usher Assembly Pathway	&#945;-related Fimbriae in Yersinia
586	Virulence	Resistance to antibiotics and toxic compounds	Cobalt-zinc-cadmium resistance
611	Virulence	Resistance to antibiotics and toxic compounds	Copper homeostasis
612	Virulence	Resistance to antibiotics and toxic compounds	Copper homeostasis: copper tolerance
663	Virulence	Fimbriae of the Chaperone/Usher Assembly Pathway	&#946;-Fimbriae
680	Virulence	Fimbriae of the Chaperone/Usher Assembly Pathway	&#954;-Fimbriae
722	Virulence	Resistance to antibiotics and toxic compounds	Erythromycin resistance
758	Virulence	Resistance to antibiotics and toxic compounds	Adaptation to d-cysteine
767	Virulence	Resistance to antibiotics and toxic compounds	Fosfomycin resistance
828	Virulence	-	Heat shock protein Hsp22.5 involved in pathogenesis of Mycobacterium tuberculosis
870	Virulence	Fimbriae of the Chaperone/Usher Assembly Pathway	&#963;-Fimbriae
902	Virulence	Resistance to antibiotics and toxic compounds	Legionella pneumophila Potential Resistome
931	Virulence	Resistance to antibiotics and toxic compounds	Lysozyme inhibitors
942	Virulence	-	Mammalian cell entry genes (MCE) in Streptomyces
957	Virulence	Resistance to antibiotics and toxic compounds	Mercuric reductase
958	Virulence	Resistance to antibiotics and toxic compounds	Mercury resistance operon
968	Virulence	Resistance to antibiotics and toxic compounds	Methicillin resistance in Staphylococci
978	Virulence	Resistance to antibiotics and toxic compounds	MexA-MexB-OprM Multidrug Efflux System
979	Virulence	Resistance to antibiotics and toxic compounds	MexC-MexD-OprJ Multidrug Efflux System
980	Virulence	Resistance to antibiotics and toxic compounds	MexE-MexF-OprN Multidrug Efflux System
985	Virulence	Resistance to antibiotics and toxic compounds	Monika MRSA
989	Virulence	Resistance to antibiotics and toxic compounds	Multidrug Resistance Efflux Pumps
990	Virulence	Resistance to antibiotics and toxic compounds	Multidrug Resistance Operon mdtRP of Bacillus
991	Virulence	Resistance to antibiotics and toxic compounds	Multidrug Resistance, 2-protein version Found in Gram-positive bacteria
992	Virulence	Resistance to antibiotics and toxic compounds	Multidrug Resistance, Tripartite Systems Found in Gram Negative Bacteria
993	Virulence	Resistance to antibiotics and toxic compounds	Multidrug efflux pump in Campylobacter jejuni (CmeABC operon)
994	Virulence	Resistance to antibiotics and toxic compounds	Multiple Antibiotic Resistance MAR locus
997	Virulence	Resistance to antibiotics and toxic compounds	Aminoglycoside adenylyltransferases
1001	Virulence	Resistance to antibiotics and toxic compounds	Mycobacterial MmpL1 membrane protein cluster
1002	Virulence	Resistance to antibiotics and toxic compounds	Mycobacterial MmpL10 membrane protein cluster
1003	Virulence	Resistance to antibiotics and toxic compounds	Mycobacterial MmpL11 membrane protein cluster
1004	Virulence	Resistance to antibiotics and toxic compounds	Mycobacterial MmpL12 membrane protein cluster
1005	Virulence	Resistance to antibiotics and toxic compounds	Mycobacterial MmpL2 membrane protein cluster
1006	Virulence	Resistance to antibiotics and toxic compounds	Mycobacterial MmpL3 membrane protein cluster
1007	Virulence	Resistance to antibiotics and toxic compounds	Mycobacterial MmpL4 membrane protein cluster
1009	Virulence	Resistance to antibiotics and toxic compounds	Mycobacterial MmpL5 membrane protein cluster
1010	Virulence	Resistance to antibiotics and toxic compounds	Mycobacterial MmpL6 membrane protein cluster
1011	Virulence	Resistance to antibiotics and toxic compounds	Mycobacterial MmpL7 membrane protein cluster
1012	Virulence	Resistance to antibiotics and toxic compounds	Mycobacterial MmpL8 membrane protein cluster
1013	Virulence	Resistance to antibiotics and toxic compounds	Mycobacterial MmpL9 membrane protein cluster
1016	Virulence	-	Mycobacterial virulence operon MCE involved in cell invasion
1018	Virulence	-	Mycobacterium virulence operon involved in DNA transcription
1020	Virulence	-	Mycobacterium virulence operon involved in an unknown function with Superoxide dismutase
1022	Virulence	-	Mycobacterium virulence operon involved in an unknown function with a Jag Protein and YidC and YidD
1023	Virulence	-	Mycobacterium virulence operon involved in fatty acids biosynthesis
1024	Virulence	-	Mycobacterium virulence operon involved in lipid degradation
1025	Virulence	-	Mycobacterium virulence operon involved in lipid metabolism
1026	Virulence	-	Mycobacterium virulence operon involved in protein synthesis (LSU ribosomal proteins)
1027	Virulence	-	Mycobacterium virulence operon involved in protein synthesis (SSU ribosomal proteins)
1028	Virulence	-	Mycobacterium virulence operon involved with a dormancy regulon
1029	Virulence	-	Mycobacterium virulence operon involved with a mostly uncharacterized dormancy regulon
1030	Virulence	-	Mycobacterium virulence operon involved with nitrate dormancy regulon
1032	Virulence	-	Mycobacterium virulence operon possibly involved in quinolinate biosynthesis
1033	Virulence	-	Mycobacterium virulence operon with Esat6-like proteins
1034	Virulence	-	Mycobacterium virulence operon with PE family and Esat6-like proteins
1178	Virulence	Resistance to antibiotics and toxic compounds	Polymyxin Synthetase Gene Cluster in Bacillus
1248	Virulence	Resistance to antibiotics and toxic compounds	Arsenic resistance
1288	Virulence	Resistance to antibiotics and toxic compounds	Resistance to Vancomycin
1289	Virulence	Resistance to antibiotics and toxic compounds	Resistance to chromium compounds
49	Virulence, Disease and Defense	Toxins and superantigens	SLO-NADGH Locus
54	Virulence, Disease and Defense	Invasion and intracellular resistance	Salmonella invasion locus
111	Virulence, Disease and Defense	Toxins and superantigens	Staphylococcus Two-component and Pore-forming Cytolysins
118	Virulence, Disease and Defense	Toxins and superantigens	Streptococcus agalactiae hemolysin operon
121	Virulence, Disease and Defense	-	Streptococcus pyogenes Virulome
122	Virulence, Disease and Defense	Adhesion	Streptococcus pyogenes recombinatorial zone
124	Virulence, Disease and Defense	Toxins and superantigens	Streptolysin S Biosynthesis and Transport
195	Virulence, Disease and Defense	Bacteriocins, ribosomally synthesized antibacterial peptides	Tolerance to colicin E2
240	Virulence, Disease and Defense	Adhesion	Type 1 pili (mannose-sensitive fimbriae)
314	Virulence, Disease and Defense	Bacteriocins, ribosomally synthesized antibacterial peptides	Bacitracin Stress Response
386	Virulence, Disease and Defense	-	Bacterial cyanide production and tolerance mechanisms
395	Virulence, Disease and Defense	Bacteriocins, ribosomally synthesized antibacterial peptides	Bacteriocin-like peptides Blp
396	Virulence, Disease and Defense	Bacteriocins, ribosomally synthesized antibacterial peptides	Bacteriocins in Lactobacilli
429	Virulence, Disease and Defense	-	C jejuni colonization of chick caeca
513	Virulence, Disease and Defense	Adhesion	CMP-pseudaminic acid pathway in Helicobacter pylori
567	Virulence, Disease and Defense	Toxins and superantigens	Cholera toxin
599	Virulence, Disease and Defense	Bacteriocins, ribosomally synthesized antibacterial peptides	Colicin V and Bacteriocin Production Cluster
630	Virulence, Disease and Defense	Adhesion	Accessory colonization factor
631	Virulence, Disease and Defense	Toxins and superantigens	Cytolethal distending toxin of Campylobacter jejuni
632	Virulence, Disease and Defense	Toxins and superantigens	Cytolethal distending toxins
633	Virulence, Disease and Defense	Invasion and intracellular resistance	Cytolysin and Lipase operon in Vibrio
677	Virulence, Disease and Defense	Adhesion	Decorin binding proteins of Borrelia
690	Virulence, Disease and Defense	Toxins and superantigens	Diphtheria toxin
786	Virulence, Disease and Defense	Adhesion	Adhesins in Staphylococcus
797	Virulence, Disease and Defense	Adhesion	Adhesion of Campylobacter
816	Virulence, Disease and Defense	Invasion and intracellular resistance	Gram-Positive Extracellular Nucleases
853	Virulence, Disease and Defense	Invasion and intracellular resistance	Inclusion membrane proteins supporting intracellular life styles in Chlamydiales
903	Virulence, Disease and Defense	-	Legionella pneumophila Virulome
921	Virulence, Disease and Defense	Invasion and intracellular resistance	Listeria surface proteins: Internalin-like proteins
923	Virulence, Disease and Defense	Invasion and intracellular resistance	Listeria surface proteins: LPXTG motif
933	Virulence, Disease and Defense	Detection	MLST
934	Virulence, Disease and Defense	-	MRSA analysis Oli
947	Virulence, Disease and Defense	Bacteriocins, ribosomally synthesized antibacterial peptides	Marinocine, a broad-spectrum antibacterial protein
949	Virulence, Disease and Defense	Adhesion	Mediator of hyperadherence YidE in Enterobacteria and its conserved region
1036	Virulence, Disease and Defense	Invasion and intracellular resistance	MymA operon of Mycobacterium tuberculosis
1114	Virulence, Disease and Defense	Toxins and superantigens	Pertussis toxin
1195	Virulence, Disease and Defense	Toxins and superantigens	Prophage-encoded Exotoxins
