# Supplementary material for: SUPER-FOCUS: a tool for agile functional analysis of shotgun metagenomic data
Source: Bioinformatics. 2015 Oct 9;32(3):354–61. doi: 10.1093/bioinformatics/btv584 (PMC4734042; doi:10.1093/bioinformatics/btv584)
Supplement: Supplementary Data [file supp_btv584_suppl_data.zip › Supplementary_table_2.xlsx]

## Sheet: Supplementary_table_2
Genus	1	2	3	4	5	6	7	8	9	10	11	12	13	14	15	16	17	18	19	20	21	22	23	24	25	26	27	28	29	30	31	32	33	34	35	36	37	38	39	40	41	42	43	44	45	46	47	48	49
Acaryochloris	1	1	1	1	0	1	0	0	0	1	1	1	1	1	0	0	0	1	1	1	0	1	1	1	0	1	1	0	0	0	0	1	0	0	0	1	0	1	1	0	1	1	1	1	1	1	1	0	0
Acetobacter	1	1	1	1	1	1	0	0	0	1	1	1	0	1	0	1	0	1	1	0	0	1	1	1	0	1	1	0	0	0	1	1	0	0	0	1	0	1	0	0	1	1	1	0	1	1	1	1	0
Acetobacterium	1	1	1	1	0	0	0	0	0	1	1	1	0	1	0	0	0	1	1	0	0	1	1	1	0	1	1	0	0	0	1	1	0	0	0	1	0	1	0	0	1	1	1	0	1	1	1	1	0
Acetohalobium	1	1	1	1	0	0	0	0	0	1	1	1	0	1	0	0	0	1	1	0	0	1	1	0	0	1	1	0	0	0	1	1	0	0	0	1	0	1	1	0	1	1	1	0	1	1	1	0	0
Acholeplasma	1	0	0	0	0	0	0	0	0	1	1	1	0	1	0	0	0	1	1	0	0	1	1	1	0	1	1	0	0	0	1	1	0	0	0	1	0	1	0	0	1	1	1	0	0	1	1	0	0
Achromobacter	1	1	1	1	1	1	0	0	0	1	1	1	0	1	0	0	0	1	1	0	0	1	1	1	0	1	1	0	0	0	1	1	0	0	0	1	0	1	0	0	1	1	1	0	1	1	1	0	0
Acidaminococcus	1	0	0	0	0	0	0	0	0	1	1	1	0	1	0	0	0	1	1	0	0	1	1	1	0	1	1	0	0	0	0	1	0	0	0	1	0	1	0	0	0	1	1	0	1	1	1	1	0
Acidianus	0	0	1	1	0	0	0	0	0	1	1	0	0	1	0	0	0	1	1	0	1	1	1	0	0	0	0	0	1	0	1	0	0	1	0	0	1	0	0	0	0	0	1	0	1	0	1	1	0
Acidilobus	0	0	0	1	0	0	0	0	0	1	1	1	0	1	0	0	0	1	1	0	1	1	0	0	0	0	0	0	1	0	0	0	0	1	0	0	1	1	0	0	0	0	1	0	1	0	1	1	0
Acidimicrobidae	1	1	1	1	0	0	0	0	0	1	1	1	0	1	0	0	0	1	1	0	0	1	1	1	0	1	1	0	0	0	0	1	0	0	0	0	0	1	0	0	0	1	1	0	1	1	1	0	0
Acidimicrobium	1	0	1	1	0	0	0	0	0	1	1	1	0	1	0	0	0	1	1	0	0	1	1	1	0	1	1	0	0	0	0	1	0	0	0	1	0	1	0	0	1	1	1	0	0	1	1	0	0
Acidiphilium	1	1	1	1	1	0	0	0	1	1	1	1	0	1	0	0	0	1	1	0	0	1	0	1	0	1	1	0	0	0	1	1	0	0	0	1	0	1	1	0	0	1	1	0	1	1	1	1	0
Acidithiobacillus	1	1	1	1	1	0	0	0	0	1	1	1	0	1	0	0	0	1	1	0	0	1	1	1	0	1	1	0	0	0	1	1	0	0	0	1	0	1	1	0	1	1	1	0	1	1	1	0	0
Acidobacterium	1	0	1	1	0	0	0	0	0	1	1	1	1	1	0	0	0	1	1	0	0	1	1	1	0	1	1	0	0	0	1	1	0	0	0	1	0	1	0	0	1	1	1	0	1	1	1	0	0
Acidothermus	1	1	1	1	0	0	0	0	0	1	1	1	0	1	0	0	0	1	1	0	0	1	1	1	0	1	1	0	0	0	1	1	0	0	0	1	0	1	1	0	0	1	1	0	0	1	1	0	0
Acidovorax	1	1	1	1	0	0	0	0	0	1	1	1	0	1	0	1	0	1	1	0	0	1	1	1	0	1	1	0	1	0	1	1	0	0	0	1	0	1	1	0	1	1	1	0	1	1	1	0	0
Aciduliprofundum	1	1	1	1	0	0	0	0	0	1	1	1	0	1	0	0	0	1	1	0	1	1	1	0	0	0	0	0	1	0	1	1	0	1	0	0	1	1	0	0	0	0	1	0	1	0	1	1	0
Acinetobacter	1	1	1	1	0	0	0	0	0	1	1	1	0	1	1	0	0	1	1	0	0	1	1	1	0	1	1	0	0	0	0	1	0	0	0	1	0	1	1	0	1	1	1	0	1	1	1	1	0
Actinobacillus	1	1	1	1	0	0	0	0	0	1	1	1	0	1	0	0	0	1	1	0	0	1	1	1	0	1	1	0	0	0	1	1	0	0	0	1	0	1	1	0	1	1	1	0	1	1	1	0	0
Actinoplanes	1	1	1	1	0	0	0	0	0	1	1	1	0	1	0	0	0	1	1	0	0	1	1	1	0	1	1	0	0	0	1	1	0	1	1	1	0	1	0	0	1	1	1	0	1	1	1	1	0
Actinosynnema	1	1	1	1	0	0	0	0	0	1	1	1	1	1	0	0	1	1	1	0	0	1	1	1	0	1	1	0	0	0	1	1	0	1	0	1	0	1	1	0	1	0	1	0	0	1	1	0	0
Adlercreutzia	1	1	1	0	0	0	0	0	0	1	1	1	0	1	0	0	0	1	1	0	0	1	1	1	0	1	1	0	0	0	1	1	0	0	0	1	0	1	1	0	1	1	1	0	1	1	1	0	0
Advenella	1	1	1	1	0	0	0	0	0	0	1	1	0	1	0	0	0	1	1	0	0	1	1	1	0	1	1	0	0	0	1	1	0	0	0	1	0	1	0	0	1	1	1	0	1	1	1	0	0
Aequorivita	1	1	1	1	0	0	0	0	0	1	1	1	0	1	0	0	0	1	1	0	0	1	1	1	0	1	1	0	0	0	0	1	0	0	0	1	0	1	0	0	1	1	1	0	1	1	1	0	0
Aerococcus	1	0	0	0	0	0	0	0	0	1	1	1	0	1	0	0	0	1	1	0	0	1	1	0	0	1	1	0	0	0	0	1	0	0	0	1	0	1	0	0	1	0	1	0	0	1	1	0	0
Aeromonas	1	1	1	1	0	0	0	0	0	1	1	1	0	1	1	1	0	1	1	0	0	1	1	1	0	1	1	0	0	0	1	1	0	0	0	1	0	1	1	0	1	1	1	0	1	1	1	1	0
Aeropyrum	0	1	1	1	0	0	0	0	0	1	1	1	0	1	0	0	0	1	1	0	1	1	0	0	0	0	0	0	1	0	1	0	0	1	0	0	1	1	0	0	0	0	1	0	1	0	1	0	0
Aggregatibacter	1	1	1	1	0	0	0	0	0	1	1	1	0	1	0	0	0	1	1	0	0	1	1	1	0	1	1	0	0	0	1	1	0	0	0	1	0	1	0	0	1	1	1	0	1	1	1	0	0
Agrobacterium	1	1	1	1	1	1	0	0	1	1	1	1	0	1	0	1	0	1	1	0	0	1	1	1	0	1	1	0	0	0	0	1	0	0	0	1	0	1	1	0	1	1	1	0	1	1	1	0	0
Agromonas	1	1	1	1	1	0	0	0	1	1	1	1	0	1	0	1	0	1	1	0	0	1	1	1	0	1	1	0	0	0	1	1	0	0	0	1	0	1	1	0	1	1	1	0	1	1	1	0	0
Akkermansia	1	1	1	1	0	0	0	0	0	1	1	1	0	1	0	0	0	1	1	0	0	1	1	1	0	1	1	0	0	0	1	1	0	0	0	1	0	1	1	0	0	1	1	0	1	1	1	0	0
Alcanivorax	1	1	1	1	0	0	0	0	0	1	1	1	0	1	1	0	0	1	1	0	0	1	1	1	0	1	1	0	0	0	1	1	0	0	0	1	0	1	1	0	1	1	1	0	1	1	1	0	0
Alicycliphilus	1	1	1	1	0	0	0	0	0	1	1	1	0	1	0	0	0	1	1	0	0	1	1	1	0	1	1	0	0	0	1	1	0	0	0	1	0	1	0	0	1	1	1	0	1	1	1	0	0
Alicyclobacillus	1	1	1	1	0	0	0	0	0	1	1	1	0	1	0	0	0	1	1	0	0	1	0	1	0	1	1	0	0	0	1	1	0	0	0	1	0	1	1	0	1	1	1	0	0	1	1	0	0
Aliivibrio	1	1	1	1	0	1	0	0	0	1	1	1	0	1	1	1	0	1	1	0	0	1	1	1	0	1	1	0	0	0	1	1	0	0	1	1	0	1	1	0	1	1	1	0	1	1	1	0	0
Alistipes	1	1	1	1	0	0	0	0	0	1	1	1	0	1	0	0	0	1	1	0	0	1	1	1	0	1	1	0	0	0	0	1	0	0	0	1	0	1	0	0	1	0	1	0	1	1	1	0	0
Alkalilimnicola	1	1	1	1	1	0	0	0	0	1	1	1	0	1	0	0	0	1	1	0	0	1	1	1	0	1	1	0	0	0	1	1	0	0	0	1	0	1	1	0	1	1	1	0	1	1	1	0	0
Alkaliphilus	1	1	1	1	0	0	0	0	0	1	1	1	0	1	0	0	0	1	1	0	0	1	1	1	0	1	1	0	0	0	1	1	0	0	0	1	0	1	1	0	0	1	1	0	1	1	1	1	0
Allochromatium	1	1	1	1	0	0	0	0	0	1	1	1	0	1	0	0	0	1	1	0	0	1	1	1	0	1	1	0	0	0	1	1	0	0	0	1	0	1	0	0	1	1	1	0	1	1	1	0	0
Alteromonas	1	1	1	1	1	0	0	0	0	1	1	1	1	1	1	0	0	1	1	0	0	1	1	1	0	1	1	0	0	0	1	1	0	0	1	1	0	1	1	0	1	1	1	0	1	1	1	0	0
Aminobacterium	1	1	0	1	0	0	0	0	0	1	1	1	0	1	0	0	0	1	1	0	0	1	1	1	0	1	1	0	0	0	0	1	0	0	0	1	0	1	0	0	1	1	1	0	1	1	1	0	0
Ammonifex	1	1	1	1	0	0	0	0	0	1	1	1	0	1	0	0	0	1	1	0	0	1	1	1	0	1	1	0	0	0	0	1	0	0	0	1	0	1	0	0	0	1	1	0	1	1	1	1	0
Amphibacillus	1	0	0	1	0	0	0	0	0	1	1	1	0	1	0	0	0	1	0	0	0	1	0	1	0	1	1	0	0	0	1	1	0	0	0	1	0	1	0	0	1	0	1	0	0	1	0	0	0
Amycolatopsis	1	1	1	1	0	0	0	0	0	1	1	1	0	1	0	0	1	1	1	0	0	1	1	1	0	1	1	0	0	0	1	1	0	1	1	1	0	1	1	0	1	1	1	0	1	1	1	0	0
Amycolicicoccus	1	1	1	1	0	0	0	0	0	1	1	1	0	1	0	0	0	1	1	0	0	1	1	1	0	1	1	0	0	0	1	1	0	1	0	1	0	1	0	0	1	0	1	0	1	1	1	0	0
Anabaena	1	1	1	1	0	1	0	0	0	1	1	1	0	1	0	0	0	1	1	1	0	1	1	1	0	1	1	0	0	0	1	1	0	0	0	1	0	1	1	0	0	1	1	1	1	1	1	1	0
Anaerobaculum	1	1	0	1	0	0	0	0	0	1	1	1	0	1	0	0	1	1	1	0	0	1	1	0	0	1	1	0	0	0	0	1	0	1	0	1	0	1	0	0	1	1	1	0	1	1	1	1	0
Anaerococcus	1	1	1	0	0	0	0	0	0	1	1	1	0	1	0	0	0	1	1	0	0	1	0	1	0	1	1	0	0	0	1	1	0	0	0	1	0	1	1	0	0	1	1	0	1	1	1	1	0
Anaerolinea	1	1	1	1	0	0	0	0	0	1	1	1	0	1	0	0	0	1	1	1	0	1	1	1	0	1	1	0	0	0	1	1	0	0	0	1	0	1	1	0	1	1	1	0	1	1	1	0	0
Anaeromyxobacter	1	1	1	1	0	0	0	1	0	1	1	1	0	1	1	0	0	1	1	0	0	1	1	1	0	1	1	0	0	0	1	1	0	0	0	1	0	1	1	0	1	1	1	0	1	1	1	1	0
Anaplasma	1	0	1	1	1	0	0	0	1	1	1	0	0	1	0	0	0	1	1	0	0	1	0	1	0	1	1	0	0	0	0	1	0	0	0	1	0	1	1	0	0	0	1	0	1	1	1	0	0
Anoxybacillus	1	1	1	1	0	0	0	0	0	1	1	1	0	1	0	0	0	1	1	0	0	1	1	1	0	1	1	0	0	0	1	1	0	1	0	1	0	1	1	0	1	1	1	0	1	1	1	0	0
Aquifex	1	0	1	1	1	0	0	0	0	1	1	0	0	1	0	0	0	1	1	0	0	1	1	1	0	1	1	0	0	0	1	1	0	0	0	1	0	1	1	0	1	1	1	0	1	0	1	0	0
Arcanobacterium	1	1	1	1	0	0	0	0	0	1	1	1	0	1	0	0	0	1	1	0	0	1	1	1	0	1	1	0	0	0	0	1	0	0	0	1	0	1	0	0	1	0	1	0	0	1	1	0	0
Archaeoglobus	1	1	1	1	1	1	0	0	0	1	1	1	0	1	0	0	0	1	1	0	1	1	1	0	0	0	0	0	1	0	0	0	0	1	0	0	1	1	0	0	0	0	1	0	1	0	1	1	0
Arcobacter	1	1	1	1	0	0	0	0	0	1	1	1	0	1	0	0	0	1	1	0	0	1	1	1	0	1	1	0	0	0	0	1	0	0	0	1	0	1	1	0	1	1	1	0	1	1	1	0	0
Aromatoleum	1	1	1	1	1	0	0	0	0	1	1	1	0	1	0	0	0	1	1	0	0	1	1	1	0	1	1	0	0	0	1	1	0	0	0	1	0	1	1	0	1	1	1	0	1	1	1	0	0
Arthrobacter	1	1	1	1	0	0	0	0	0	1	1	1	0	1	0	0	0	1	1	0	0	1	1	1	0	1	1	0	0	0	1	1	0	0	0	1	0	1	1	0	1	1	1	0	1	1	1	0	0
Arthrospira	1	0	0	1	0	1	0	0	0	1	1	1	1	1	0	0	0	1	1	1	0	1	1	1	0	1	1	0	0	0	1	1	0	0	0	1	0	1	1	0	0	1	1	1	1	1	1	0	0
Aster	1	0	0	0	0	0	0	0	0	0	1	0	0	0	0	0	0	1	1	0	0	1	0	1	0	1	1	0	0	0	0	1	0	0	0	0	0	1	0	0	0	0	1	0	0	0	1	0	0
Asticcacaulis	1	1	1	1	1	1	0	0	1	1	1	1	1	1	0	0	0	1	1	0	0	1	1	1	0	1	1	0	0	0	1	1	0	0	0	1	0	1	0	0	0	1	1	0	1	1	1	0	0
Atopobium	1	1	1	1	0	0	0	0	0	1	1	1	0	1	0	0	0	1	1	0	0	1	1	1	0	1	1	0	0	0	1	1	0	0	0	1	0	1	0	0	1	1	1	0	1	1	1	0	0
Azoarcus	1	1	1	1	1	0	0	0	0	1	1	1	0	1	0	0	0	1	1	0	0	1	1	1	0	1	1	0	0	0	1	1	0	0	0	1	0	1	1	0	1	1	1	0	1	1	1	1	0
Azorhizobium	1	1	1	1	1	0	0	0	1	1	1	1	1	1	0	1	0	1	1	0	0	1	1	1	0	1	1	0	0	0	0	1	0	0	0	1	0	1	1	0	1	1	1	0	1	1	1	0	0
Azospirillum	1	1	1	1	1	0	0	1	1	1	1	1	0	1	0	1	0	1	1	0	0	1	1	1	0	1	1	0	0	0	1	1	0	0	0	1	0	1	1	0	1	1	1	0	1	1	1	1	0
Azotobacter	1	1	1	1	0	0	0	0	0	1	1	1	0	1	0	0	0	1	1	0	0	1	1	1	0	1	1	0	0	0	1	1	0	0	0	1	0	1	1	0	1	1	1	0	1	1	1	0	0
Bacillus	1	1	1	1	0	0	0	0	0	1	1	1	0	1	0	0	0	1	1	0	0	1	1	1	1	1	1	0	0	0	1	1	0	0	0	1	0	1	1	1	1	1	1	0	1	1	1	1	0
Bacteriovorax	1	1	1	1	0	0	0	0	0	1	1	1	0	1	0	0	0	1	1	0	0	1	1	1	0	1	1	0	0	0	1	1	0	0	0	1	0	1	0	0	1	1	1	0	1	1	1	0	0
Bacteroides	1	1	1	1	0	0	0	0	0	1	1	1	0	1	0	0	0	1	1	0	0	1	1	1	0	1	1	0	0	0	0	1	0	1	0	1	0	1	1	0	1	0	1	0	1	1	1	1	0
Bartonella	1	1	1	1	1	0	0	0	0	1	1	1	0	0	0	0	0	1	1	0	0	1	1	1	0	1	1	0	0	0	0	1	0	0	0	0	0	1	1	0	1	1	1	0	1	1	1	0	0
Baumannia	1	1	1	1	0	0	0	0	0	1	0	0	0	0	0	0	0	1	1	0	0	1	1	1	0	1	1	0	0	0	0	1	0	0	0	0	0	1	1	0	0	0	1	0	0	1	1	0	0
Bdellovibrio	1	1	1	1	0	0	0	0	0	1	1	1	0	1	0	0	0	1	1	0	0	1	1	1	0	1	1	0	0	0	1	1	0	0	0	1	0	1	0	0	1	1	1	0	1	1	1	1	0
Beijerinckia	1	1	1	1	1	0	0	0	0	1	1	1	1	1	0	0	0	1	1	0	0	1	1	1	0	1	1	0	0	0	0	1	0	0	0	0	0	1	0	0	0	1	1	0	1	1	1	0	0
Belliella	1	1	1	1	0	0	0	0	0	1	1	1	0	1	0	0	0	1	1	0	0	1	1	0	0	1	1	0	0	0	0	1	0	0	0	1	0	1	0	0	1	1	1	0	1	1	1	0	0
Beutenbergia	1	1	1	1	0	0	0	0	0	1	1	1	0	1	0	0	0	1	1	0	0	1	1	1	0	1	1	0	0	0	1	1	0	0	0	1	0	1	0	0	0	0	1	0	0	1	1	0	0
Bibersteinia	1	1	1	1	0	0	0	0	0	1	1	1	0	1	0	0	0	1	1	0	0	1	1	1	0	1	1	0	0	0	1	1	0	0	0	1	0	1	0	0	1	1	1	0	0	1	0	0	0
Bifidobacterium	1	1	1	1	0	0	0	0	0	1	1	1	0	1	0	0	1	1	1	0	0	1	1	1	0	1	1	0	0	0	0	1	0	0	0	1	0	1	1	0	1	1	1	0	0	1	1	0	0
Blastococcus	1	1	1	1	0	0	0	0	0	1	1	1	0	1	0	0	0	1	1	0	0	1	1	1	0	1	1	0	0	0	0	1	0	0	0	1	0	1	0	0	1	1	1	0	1	1	1	0	0
Blattabacterium	1	1	1	1	0	0	0	0	0	1	1	0	0	1	0	0	0	1	1	0	0	1	1	1	0	1	1	0	0	0	0	1	0	0	0	0	0	1	0	0	0	0	1	0	1	1	0	0	0
Bordetella	1	1	1	1	1	0	0	0	0	1	1	1	0	1	0	1	0	1	1	0	0	1	1	1	0	1	1	0	0	0	1	1	0	0	0	1	0	1	1	0	1	1	1	0	1	1	1	0	0
Borrelia	1	0	0	1	0	0	0	0	0	1	1	0	0	1	0	0	0	1	1	0	0	1	0	1	0	1	1	0	0	0	1	1	0	0	0	0	0	1	0	0	1	0	1	0	0	1	0	0	0
Brachybacterium	1	1	1	0	0	0	0	0	0	1	1	1	0	1	0	0	0	1	1	0	0	1	1	1	0	1	1	0	0	0	1	1	0	0	0	1	0	1	1	0	1	0	1	0	0	1	1	0	0
Brachyspira	1	0	0	1	0	0	0	0	0	1	1	1	0	1	0	0	0	1	1	0	0	1	1	1	0	1	1	0	0	0	1	1	0	0	0	1	0	1	1	0	0	1	1	0	1	1	1	1	0
Bradyrhizobium	1	1	1	1	1	0	0	0	1	1	1	1	1	1	0	1	0	1	1	0	0	1	1	1	0	1	1	0	0	0	1	1	0	1	0	1	0	1	1	0	1	1	1	0	1	1	1	0	0
Brevibacillus	1	1	1	1	0	0	0	0	0	1	1	1	0	1	0	0	0	1	1	0	0	1	1	1	0	1	1	0	0	0	1	1	0	0	0	1	0	1	0	0	1	1	1	0	1	1	1	0	0
Brevundimonas	1	0	1	1	1	1	0	0	1	1	1	1	1	1	0	0	0	1	1	0	0	1	0	1	0	1	1	0	0	0	1	1	0	0	0	1	0	1	0	0	1	1	1	0	1	1	1	0	0
Brucella	1	1	1	1	1	0	0	0	0	1	1	1	0	1	0	1	0	1	1	0	0	1	1	1	0	1	1	0	0	0	0	1	0	0	0	1	0	1	1	0	1	1	1	0	1	1	1	0	0
Buchnera	1	1	1	1	0	0	0	0	0	1	0	0	0	0	0	0	0	1	1	0	0	1	1	1	0	1	1	0	0	0	0	1	0	0	0	0	0	1	0	0	0	0	1	0	0	1	1	0	0
Burkholderia	1	1	1	1	1	1	0	0	0	1	1	1	1	1	1	1	1	1	1	0	0	1	1	1	0	1	1	0	0	0	1	1	0	0	0	1	0	1	1	0	1	1	1	0	1	1	1	0	0
Butyrivibrio	1	1	0	1	0	0	0	0	0	1	1	1	0	1	0	0	0	1	1	0	0	1	1	1	0	1	1	0	0	0	1	1	0	0	0	1	0	1	0	0	1	1	1	0	1	1	1	1	0
Caldicellulosiruptor	1	1	1	1	0	0	0	0	0	1	1	1	0	1	0	0	0	1	1	0	0	1	1	1	0	1	1	0	0	0	0	1	0	0	0	1	0	1	1	0	1	1	1	0	1	1	1	1	0
Caldilinea	1	1	1	1	0	0	0	0	0	1	1	1	0	1	0	0	0	1	1	1	0	1	1	1	0	1	1	0	0	0	1	1	0	0	0	1	0	1	1	0	1	0	1	0	0	1	1	0	0
Caldisericum	1	1	1	1	0	0	0	0	0	1	1	1	0	0	0	0	0	1	1	1	0	1	1	0	0	1	1	0	0	0	0	1	0	0	0	1	0	1	0	0	1	1	1	0	1	1	1	1	0
Caldisphaera	1	0	1	1	0	0	0	0	0	1	1	0	0	1	0	0	0	1	1	0	1	1	1	0	0	0	0	0	1	0	1	1	0	1	0	0	1	0	0	0	0	0	1	0	1	0	1	1	0
Calditerrivibrio	1	1	1	1	0	0	0	0	0	1	1	1	0	1	0	0	0	1	1	0	0	1	1	1	0	1	1	0	0	0	0	1	0	0	0	1	0	1	0	0	1	1	1	0	1	1	1	0	0
Caldivirga	0	1	1	1	0	0	0	0	0	1	1	0	0	1	0	0	0	1	1	0	0	1	0	0	0	0	0	0	1	0	1	1	0	1	0	0	1	1	0	0	0	0	1	0	1	0	1	1	0
Calothrix	1	1	1	1	0	1	0	0	0	1	1	1	1	1	0	0	0	1	1	1	0	1	1	1	0	1	1	0	0	0	1	1	0	0	0	1	0	1	1	0	0	1	1	1	1	1	1	0	0
Campylobacter	1	1	1	1	0	0	0	0	0	1	1	1	0	1	0	0	0	1	1	0	0	1	1	1	0	1	1	0	0	0	0	1	0	0	0	1	0	1	1	0	0	1	1	0	1	1	1	1	0
Candidatus	1	1	1	1	1	1	0	1	1	1	1	1	1	1	0	1	0	1	1	0	1	1	1	1	0	1	1	0	1	0	1	1	0	1	0	1	1	1	1	0	1	1	1	0	1	1	1	1	0
Capnocytophaga	1	1	1	1	0	0	0	0	0	1	1	1	0	1	0	0	0	1	1	0	0	1	1	1	0	1	1	0	0	0	0	1	0	0	0	1	0	1	0	0	1	1	1	0	1	1	1	0	0
Carboxydothermus	1	1	1	1	0	0	0	0	0	1	1	1	0	1	0	0	0	1	1	0	0	1	1	1	0	1	1	0	0	0	0	1	0	0	0	1	0	1	1	0	1	1	1	0	1	1	1	1	0
Cardinium	1	0	0	1	0	0	0	0	0	1	0	0	0	1	0	0	0	1	1	0	0	1	1	1	0	1	1	0	0	0	0	1	0	0	0	0	0	1	0	0	0	0	1	0	0	1	0	0	0
Carnobacterium	1	1	1	1	0	0	0	0	0	1	1	1	0	1	0	0	0	1	1	0	0	1	0	1	0	1	1	0	0	0	1	1	0	0	0	1	0	1	0	0	0	1	1	0	0	1	1	0	0
Catenulispora	1	1	1	1	0	0	0	0	0	1	1	1	0	1	0	0	0	1	1	0	0	1	1	1	0	1	1	0	0	0	1	1	0	0	1	1	0	1	1	0	1	1	1	0	1	1	1	1	0
Caulobacter	1	1	1	1	1	0	0	0	1	1	1	1	0	1	0	1	0	1	1	0	0	1	0	1	0	1	1	0	0	0	1	1	0	0	0	1	0	1	1	0	1	1	1	0	1	1	1	0	0
Cellulomonas	1	1	1	1	0	0	0	0	0	1	1	1	0	1	0	0	0	1	1	0	0	1	1	1	0	1	1	0	0	0	1	1	0	0	0	1	0	1	1	0	1	1	1	0	0	1	1	0	0
Cellulophaga	1	1	1	1	0	0	0	0	0	1	1	1	0	1	0	0	0	1	1	0	0	1	1	1	0	1	1	0	0	0	0	1	0	0	0	1	0	1	0	0	1	1	1	0	1	1	1	0	0
Cellvibrio	1	1	1	1	0	0	0	0	0	1	1	1	1	1	1	0	0	1	1	0	0	1	1	1	0	1	1	0	0	0	1	1	0	1	0	1	0	1	1	0	1	1	1	0	1	1	1	0	0
Cenarchaeum	0	0	0	1	0	0	0	0	0	1	1	1	0	0	0	0	0	1	1	0	1	1	0	0	0	0	0	0	1	0	1	0	0	1	0	0	1	1	0	0	0	0	1	0	1	0	1	0	0
Chamaesiphon	1	1	1	1	0	1	0	0	0	1	1	1	1	1	0	0	0	1	1	1	0	1	1	1	0	1	1	0	0	0	0	1	0	0	0	1	0	1	1	0	0	1	1	1	1	1	1	0	0
Chelativorans	1	1	1	1	1	0	0	0	1	1	1	1	0	1	0	1	0	1	1	0	0	1	1	1	0	1	1	0	0	0	0	1	0	0	0	1	0	1	1	0	1	1	1	0	1	1	1	0	0
Chitinophaga	1	1	1	1	0	1	0	0	0	1	1	1	0	1	0	0	0	1	1	0	0	1	1	1	0	1	1	0	0	0	0	1	0	0	0	1	0	1	1	0	1	1	1	0	1	1	1	0	0
Chlamydia	1	0	1	1	0	0	0	0	0	1	0	1	0	1	0	0	0	1	1	0	0	1	1	1	0	1	1	0	0	0	0	1	0	0	0	1	0	1	1	0	0	0	1	0	1	1	1	0	0
Chlamydophila	1	0	1	1	0	0	0	0	0	1	0	0	0	1	0	0	0	1	1	0	0	1	1	1	0	1	1	0	0	0	0	1	0	0	0	1	0	1	1	0	0	0	1	0	1	1	1	0	0
Chlorobaculum	1	1	1	1	0	0	0	0	0	1	1	1	0	1	0	0	0	1	1	0	0	1	1	1	0	1	1	0	0	0	0	1	0	0	0	1	0	1	1	0	1	1	1	0	1	1	1	1	0
Chlorobium	1	1	1	1	0	0	0	0	0	1	1	1	0	1	0	0	0	1	1	0	0	1	1	1	0	1	1	0	0	0	0	1	0	0	0	1	0	1	1	0	1	1	1	0	1	1	1	1	0
Chloroflexus	1	0	1	1	0	0	0	0	0	1	1	1	0	1	0	1	0	1	1	1	0	1	1	1	0	1	1	0	0	0	1	1	0	0	1	1	0	1	1	0	1	1	1	0	1	1	1	0	0
Chloroherpeton	1	0	0	1	0	0	0	0	0	1	1	1	0	1	0	0	0	1	1	0	0	1	1	1	0	1	1	0	0	0	0	1	0	0	0	1	0	1	1	0	1	1	1	0	1	1	1	0	0
Chromobacterium	1	1	1	1	1	0	0	0	0	1	1	1	0	1	0	0	0	1	1	0	0	1	1	1	0	1	1	0	0	0	1	1	0	0	0	1	0	1	1	0	1	1	1	0	1	1	1	1	0
Chromohalobacter	1	1	1	1	0	0	0	0	0	1	1	1	0	1	0	1	0	1	1	0	0	1	1	1	0	1	1	0	0	0	1	1	0	1	0	1	0	1	1	0	1	1	1	0	1	1	1	0	0
Chroococcidiopsis	1	0	0	1	0	1	0	0	0	1	1	1	0	1	0	0	0	1	1	1	0	1	1	1	0	1	1	0	0	0	0	1	0	0	0	1	0	1	1	0	0	1	1	1	1	1	1	0	0
Chthonomonas	1	0	0	1	0	0	0	0	0	1	1	1	0	1	0	0	0	1	1	0	0	1	1	1	0	1	1	0	0	0	0	1	0	0	0	0	0	1	0	0	0	1	1	0	1	1	1	0	0
Citrobacter	1	1	1	1	0	0	0	0	0	1	1	1	0	1	0	0	0	1	1	0	0	1	1	1	0	1	1	0	0	0	1	1	0	0	0	1	0	1	1	0	1	1	1	0	1	1	1	0	0
Clavibacter	1	0	0	1	0	0	0	0	0	1	1	1	0	1	0	0	0	1	1	0	0	1	1	1	0	1	1	0	0	0	0	1	0	1	0	1	0	1	1	0	1	0	1	0	1	1	1	0	0
Clostridiales	1	0	0	0	0	0	0	0	0	1	1	1	0	1	0	0	0	1	1	0	0	1	1	1	0	1	1	0	0	0	0	1	0	0	0	1	0	1	0	0	0	0	1	0	1	1	1	1	0
Clostridium	1	1	1	1	0	0	0	0	0	1	1	1	1	1	0	0	1	1	1	0	0	1	1	1	0	1	1	0	0	0	1	1	0	0	1	1	0	1	1	0	1	1	1	0	1	1	1	1	0
Collimonas	1	1	1	1	0	0	0	0	0	1	1	1	0	1	0	0	0	1	1	0	0	1	1	1	0	1	1	0	0	0	1	1	0	0	0	1	0	1	1	0	1	1	1	0	1	1	1	0	0
Colwellia	1	1	1	1	0	0	0	0	0	1	1	1	0	1	1	1	0	1	1	0	0	1	1	1	0	1	1	0	0	0	1	1	0	0	0	1	0	1	1	0	1	1	1	0	1	1	1	0	0
Comamonadaceae	1	1	1	1	0	0	0	0	0	1	1	1	0	1	0	0	0	1	1	0	0	1	1	1	0	1	1	0	0	0	1	1	0	0	0	1	0	1	1	0	0	1	1	0	1	1	1	0	0
Comamonas	1	1	1	1	0	0	0	0	0	1	1	1	0	1	0	0	0	1	1	0	0	1	1	1	0	1	1	0	0	0	1	1	0	0	0	1	0	1	0	0	1	1	1	0	1	1	1	0	0
Conexibacter	1	1	1	1	0	0	0	0	0	1	1	1	0	1	0	0	1	1	1	0	0	1	0	1	0	1	1	0	0	0	0	1	0	1	0	1	0	1	1	0	1	1	1	0	1	1	1	0	0
Coprococcus	1	1	1	1	0	0	0	0	0	1	1	1	0	1	0	0	0	1	1	0	0	1	1	1	0	1	1	0	0	0	1	1	0	0	0	1	0	1	0	1	1	1	1	0	1	1	1	1	0
Coprothermobacter	1	1	0	1	0	0	0	0	0	1	1	1	0	1	0	0	0	1	1	1	0	1	1	1	0	1	1	0	0	0	0	1	0	0	0	1	0	1	1	0	1	0	1	0	1	1	1	1	0
Coraliomargarita	1	1	1	1	0	0	0	0	0	1	1	1	0	1	0	0	0	1	1	0	0	1	0	1	0	1	1	0	0	0	1	1	0	0	0	1	0	1	0	0	1	1	1	0	1	1	1	0	0
Corallococcus	1	0	0	1	0	0	0	0	0	1	1	1	0	1	0	0	0	1	1	1	0	1	1	1	0	1	1	0	0	0	1	1	0	0	0	1	0	1	1	0	1	1	1	0	1	1	1	0	0
Coriobacterium	1	0	0	1	0	0	0	0	0	1	1	1	0	1	0	0	0	1	1	0	0	1	1	1	0	1	1	0	0	0	1	1	0	0	0	1	1	1	1	0	1	1	1	0	1	1	0	0	0
Corynebacterium	1	1	1	1	0	0	0	0	0	1	1	1	0	1	0	0	0	1	1	0	0	1	1	1	0	1	1	0	0	0	1	1	0	0	0	1	0	1	1	0	1	1	1	0	1	1	1	0	0
Coxiella	1	1	1	1	0	0	0	0	0	1	1	1	0	1	0	0	0	1	1	0	0	1	1	1	0	1	1	0	0	0	0	1	0	0	0	1	0	1	1	0	1	1	1	0	1	1	1	0	0
Crinalium	1	0	0	1	0	1	0	0	0	1	1	1	0	1	0	0	0	1	1	1	0	1	1	1	0	1	1	0	0	0	0	1	0	0	0	1	0	1	1	0	0	1	1	1	1	1	1	0	0
Croceibacter	1	1	1	1	0	0	0	0	0	1	1	0	0	1	0	0	0	1	1	0	0	1	1	1	0	1	1	0	0	0	0	1	0	0	0	1	0	1	1	0	1	1	1	0	0	1	1	0	0
Cronobacter	1	1	1	1	0	0	0	0	0	1	1	1	0	1	0	0	0	1	1	0	0	1	1	1	0	1	1	0	0	0	1	1	0	0	0	1	0	1	0	0	1	1	1	0	1	1	1	0	0
Cryptobacterium	1	1	1	0	0	0	0	0	0	1	0	1	0	1	0	0	0	1	1	0	0	1	1	1	0	1	1	0	0	0	1	1	0	0	0	1	0	1	0	0	1	1	1	0	1	1	1	0	0
Cupriavidus	1	1	1	1	1	0	0	0	0	1	1	1	0	1	1	0	0	1	1	0	0	1	1	1	0	1	1	0	0	0	1	1	0	0	0	1	0	1	1	0	1	1	1	0	1	1	1	0	0
Cyanobacterium	1	0	0	1	0	1	0	0	0	1	1	1	0	1	0	0	0	1	1	1	0	1	1	0	0	1	1	0	0	0	1	1	0	0	0	1	0	1	1	0	1	1	1	1	1	1	1	0	0
Cyanobium	1	0	0	1	0	1	0	0	0	1	1	1	0	1	0	0	0	1	1	1	0	1	1	1	0	1	1	0	0	0	0	1	0	0	0	1	0	1	1	0	0	1	1	1	1	1	1	0	0
Cyanothece	1	0	0	1	0	1	0	0	0	1	1	1	1	1	0	0	0	1	1	1	0	1	1	1	0	1	1	0	0	0	1	1	0	0	0	1	0	1	1	0	1	1	1	1	1	1	1	0	0
Cyclobacterium	1	1	1	1	0	0	0	0	0	1	1	1	0	1	0	0	0	1	1	0	0	1	1	1	0	1	1	0	0	0	0	1	0	0	0	1	0	1	0	0	1	1	1	0	1	1	1	0	0
Cycloclasticus	1	1	1	1	0	0	0	0	0	1	1	1	0	1	0	0	0	1	1	0	0	1	1	1	0	0	1	0	0	0	1	1	0	0	0	1	0	1	0	0	1	1	1	0	1	1	0	0	0
Cylindrospermum	1	0	0	1	0	1	0	0	0	1	1	1	1	1	0	0	0	1	1	1	0	1	1	1	0	1	1	0	0	0	0	1	0	0	0	1	0	1	1	0	0	1	1	1	1	1	1	0	0
Cytophaga	1	1	1	1	0	0	0	0	0	1	1	1	0	1	0	0	0	1	1	0	0	1	1	1	0	1	1	0	0	0	0	1	0	0	0	1	0	1	1	0	1	1	1	0	1	1	1	0	0
Dactylococcopsis	1	1	1	1	0	1	0	0	0	1	1	1	0	1	0	0	0	1	1	1	0	1	1	0	0	1	1	0	0	0	0	1	0	0	0	1	0	1	1	0	1	1	1	1	1	1	1	0	0
Dechloromonas	1	1	1	1	1	0	0	0	0	1	1	1	0	1	0	0	0	1	1	0	0	1	1	1	0	1	1	0	0	0	1	1	0	0	0	1	0	1	1	0	1	1	1	0	1	1	1	1	0
Dechlorosoma	1	1	1	1	1	0	0	0	0	1	1	1	0	1	0	0	0	1	1	0	0	1	1	1	0	1	1	0	0	0	1	1	0	0	0	1	0	1	1	0	1	1	1	0	1	1	1	1	0
Deferribacter	1	1	1	1	0	0	0	0	0	1	1	1	0	1	0	0	0	1	1	0	0	1	1	1	0	1	1	0	0	0	0	1	0	0	0	1	0	1	0	0	1	1	1	0	1	1	1	1	0
Dehalobacter	1	1	1	1	0	0	0	0	0	1	1	1	0	1	0	0	0	1	1	0	0	1	1	1	0	1	1	0	0	0	1	1	0	0	0	1	0	1	0	0	0	1	1	0	1	1	1	1	0
Dehalococcoides	1	0	0	1	1	0	0	0	0	1	0	1	0	1	0	0	0	1	1	1	0	1	1	1	0	1	1	0	0	0	0	1	0	0	0	1	0	1	1	0	1	1	1	0	1	1	1	0	0
Dehalogenimonas	1	0	0	1	0	1	0	0	0	1	0	1	0	1	0	0	0	1	1	1	0	1	1	0	0	1	1	0	0	0	0	1	0	0	0	1	0	1	0	0	1	1	1	0	1	1	0	0	0
Deinococcus	1	1	1	1	0	1	0	0	0	1	1	1	0	1	0	0	1	1	1	1	0	1	1	1	0	1	1	0	0	0	0	1	0	1	0	1	0	1	1	0	1	1	1	0	1	1	1	0	0
Delftia	1	1	1	1	0	0	0	0	0	1	1	1	0	1	0	0	0	1	1	0	0	1	1	1	0	1	1	0	0	0	1	1	0	0	0	1	0	1	1	0	1	1	1	0	1	1	1	1	0
Denitrovibrio	1	1	1	1	0	0	0	0	0	1	1	1	0	1	0	0	0	1	1	0	0	1	1	1	0	1	1	0	0	0	0	1	0	0	0	1	0	1	0	0	1	1	1	0	1	1	1	0	0
Desulfarculus	1	1	1	1	0	0	0	0	0	1	1	1	0	1	0	0	0	1	1	0	0	1	1	1	0	1	1	0	0	0	1	1	0	0	0	1	0	1	0	0	1	1	1	0	1	1	1	0	0
Desulfatibacillum	1	1	1	1	0	0	0	0	0	1	1	1	0	1	0	0	0	1	1	0	0	1	1	1	0	1	1	0	0	0	0	1	0	0	0	1	0	1	1	0	1	1	1	0	1	1	1	1	0
Desulfitobacterium	1	1	1	1	0	0	0	0	0	1	1	1	0	1	0	0	0	1	1	0	0	1	1	1	0	1	1	0	0	0	1	1	0	0	0	1	0	1	1	0	1	1	1	0	1	1	1	1	0
Desulfobacca	1	1	1	1	0	0	0	0	0	1	1	1	0	1	0	0	0	1	1	0	0	1	1	1	0	1	1	0	0	0	0	1	0	0	0	1	0	1	0	0	0	0	1	0	1	1	1	1	0
Desulfobacterium	1	1	1	1	0	0	0	0	0	1	1	1	0	1	0	0	0	1	1	0	0	1	1	1	0	1	1	0	0	0	1	1	0	0	0	1	0	1	0	0	1	1	1	0	1	1	1	0	0
Desulfobacula	1	1	1	1	0	0	0	0	0	1	1	1	0	1	0	0	0	1	1	0	0	1	1	1	0	1	1	0	0	0	0	1	0	0	0	1	0	1	1	0	1	1	1	0	1	1	1	0	0
Desulfobulbus	1	1	1	1	0	0	0	0	0	1	1	1	0	1	0	0	0	1	1	0	0	1	1	1	0	1	1	0	0	0	0	1	0	0	0	0	0	1	0	0	1	1	1	0	1	1	1	0	0
Desulfocapsa	1	1	1	1	0	0	0	0	0	1	1	1	0	1	0	0	0	1	1	0	0	1	1	1	0	1	1	0	0	0	1	1	0	0	0	0	0	1	1	0	1	1	1	0	1	1	1	0	0
Desulfococcus	1	1	1	1	0	0	0	0	0	1	1	1	0	1	0	0	1	1	1	0	0	1	1	1	0	1	1	0	0	0	0	1	0	0	0	1	0	1	1	0	1	1	1	0	1	1	1	0	0
Desulfohalobium	1	1	1	1	0	0	0	0	0	1	1	1	0	1	0	0	0	1	1	0	0	1	1	1	0	1	1	0	0	0	0	1	0	0	0	1	0	1	1	0	1	1	1	0	1	1	1	0	0
Desulfomicrobium	1	1	1	1	0	0	0	0	0	1	1	1	0	1	0	0	0	1	1	0	0	1	1	1	0	1	1	0	0	0	0	1	0	0	0	1	0	1	1	0	1	1	1	0	1	1	1	0	0
Desulfomonile	1	1	1	1	0	0	0	0	0	1	1	1	0	1	0	0	0	1	1	0	0	1	1	1	0	1	1	0	0	0	1	1	0	0	0	1	0	1	1	0	1	1	1	0	1	1	1	1	0
Desulfosporosinus	1	1	1	1	0	0	0	0	0	1	1	1	0	1	0	0	0	1	1	0	0	1	1	1	0	1	1	0	0	0	1	1	0	0	0	1	0	1	1	0	1	1	1	0	1	1	1	1	0
Desulfotalea	1	1	1	1	0	0	0	0	0	1	1	1	0	1	0	1	0	1	1	0	0	1	1	1	0	1	1	0	0	0	1	1	0	0	0	1	0	1	1	0	1	0	1	0	1	0	1	0	0
Desulfotomaculum	1	1	1	1	0	0	0	0	0	1	1	1	0	1	0	0	0	1	1	0	0	1	1	1	0	1	1	0	0	0	1	1	0	0	0	1	0	1	1	0	1	1	1	0	1	1	1	1	0
Desulfovibrio	1	1	1	1	0	0	0	0	0	1	1	1	1	1	0	0	0	1	1	0	0	1	1	1	0	1	1	0	0	0	1	1	0	0	0	1	1	1	1	0	1	1	1	0	1	1	1	1	0
Desulfurispirillum	1	1	1	1	0	0	0	0	0	1	1	1	0	1	0	0	0	1	1	0	0	1	1	1	0	1	1	0	0	0	0	1	0	0	0	1	0	1	0	0	1	1	1	0	1	1	1	0	0
Desulfurivibrio	1	1	1	1	0	0	0	0	0	1	1	1	0	1	0	0	0	1	1	0	0	1	1	1	0	1	1	0	0	0	0	1	0	0	0	1	0	1	0	0	1	1	1	0	1	1	1	0	0
Desulfurobacterium	1	0	0	1	0	0	0	0	0	1	1	1	0	1	0	0	0	1	1	0	0	1	1	0	0	1	1	0	0	0	0	1	0	1	0	1	0	1	0	0	1	0	1	0	1	1	1	0	0
Desulfurococcus	0	1	0	1	0	0	0	0	0	1	1	1	0	1	0	0	0	1	1	0	1	1	0	0	0	0	0	0	1	0	0	0	0	1	0	0	1	1	0	0	0	0	1	0	1	0	1	0	0
Dichelobacter	1	1	1	1	0	0	0	0	0	1	1	1	0	1	0	0	0	1	1	0	0	1	1	1	0	1	1	0	0	0	1	1	0	0	0	1	0	1	0	0	0	1	1	0	0	1	1	0	0
Dickeya	1	1	1	1	0	1	0	0	0	1	1	1	1	1	0	0	0	1	1	0	0	1	1	1	0	1	1	0	0	0	1	1	0	1	0	1	0	1	0	0	1	1	1	0	1	1	1	0	0
Dictyoglomus	1	0	0	1	0	0	0	0	0	1	1	1	0	1	0	0	0	1	1	1	0	1	1	1	0	1	1	0	0	0	0	1	0	0	0	1	0	1	1	0	1	1	1	0	1	1	1	0	0
Dinoroseobacter	1	1	1	1	1	0	0	0	0	1	1	1	0	1	0	1	0	1	1	0	0	1	1	1	0	1	1	0	0	0	0	1	0	0	0	1	0	1	1	0	1	1	1	0	1	1	1	0	0
Dyadobacter	1	1	1	1	0	0	0	0	0	1	1	1	0	1	0	0	0	1	1	0	0	1	1	1	0	1	1	0	0	0	1	1	0	0	0	1	0	1	1	0	1	1	1	0	1	1	1	0	0
Echinicola	1	1	1	1	0	0	0	0	0	1	1	1	0	1	0	0	0	1	1	0	0	1	1	1	0	1	1	0	0	0	0	1	0	0	0	1	0	1	1	0	1	1	1	0	1	1	1	0	0
Ectothiorhodospiraceae	1	0	1	1	1	0	0	0	0	1	1	1	0	1	0	0	0	1	1	0	0	1	1	1	0	1	1	0	0	0	1	1	0	0	0	1	0	1	0	0	1	1	1	0	1	1	0	0	0
Edwardsiella	1	1	1	1	0	0	0	0	0	1	1	1	0	1	0	0	0	1	1	0	0	1	1	1	0	1	1	0	0	0	1	1	0	0	0	1	0	1	0	0	1	1	1	0	1	1	1	1	0
Eggerthella	1	1	1	1	0	0	0	0	0	1	1	1	0	1	0	0	0	1	1	0	0	1	1	1	0	1	1	0	0	0	1	1	0	0	0	1	0	1	1	0	1	1	1	0	1	1	1	0	0
Ehrlichia	1	1	1	1	1	0	0	0	1	1	1	0	0	0	0	0	0	1	1	0	0	1	0	1	0	1	1	0	0	0	0	1	0	0	0	1	0	1	1	0	1	1	1	0	1	1	1	0	0
Elusimicrobium	1	0	0	1	0	1	0	0	0	1	1	1	0	1	0	0	0	1	1	0	0	1	1	1	0	1	1	0	0	0	0	1	0	0	0	1	0	1	0	0	1	1	1	0	1	1	1	0	0
Emticicia	1	1	1	1	0	0	0	0	0	1	1	1	0	1	0	0	0	1	1	0	0	1	1	1	0	1	1	0	0	0	1	1	0	0	0	1	0	1	0	0	1	1	1	0	1	1	1	0	0
Enterobacter	1	1	1	1	0	0	0	0	0	1	1	1	0	1	0	0	0	1	1	0	0	1	1	1	0	1	1	0	0	0	1	1	0	0	0	1	0	1	1	0	1	1	1	0	1	1	1	0	0
Enterobacteriaceae	1	1	1	1	0	1	0	0	0	1	1	1	0	1	0	0	0	1	1	0	0	1	1	1	0	1	1	0	0	0	1	1	0	0	0	1	0	1	1	0	1	1	1	0	1	1	1	0	0
Enterococcus	1	1	1	1	0	0	0	0	0	1	1	1	0	1	0	0	0	1	1	0	0	1	1	1	0	1	1	0	0	0	1	1	0	0	0	1	0	1	1	1	0	1	1	0	0	1	1	1	0
Erwinia	1	1	1	1	0	0	0	0	0	1	1	1	0	1	0	1	0	1	1	0	0	1	1	1	0	1	1	0	0	0	1	1	0	0	0	1	0	1	1	0	1	1	1	0	1	1	1	0	0
Erysipelothrix	1	0	0	1	0	0	0	0	0	0	1	1	0	1	0	0	0	1	1	0	0	1	1	1	0	1	1	0	0	0	0	1	0	0	0	1	0	1	0	0	1	1	1	0	0	1	1	0	0
Erythrobacter	1	0	1	1	1	0	0	0	0	1	1	1	0	1	0	0	0	1	1	0	0	1	1	1	0	1	1	0	0	0	1	1	0	0	0	1	0	1	1	0	0	1	1	0	1	1	1	0	0
Escherichia	1	1	1	1	0	0	0	0	0	1	1	1	0	1	0	0	0	1	1	0	0	1	1	1	0	1	1	0	0	0	1	1	0	0	0	1	0	1	1	0	1	1	1	0	1	1	1	1	0
Ethanoligenens	1	0	0	1	0	0	0	0	0	1	1	1	0	1	0	0	0	1	1	0	0	1	1	1	0	1	1	0	0	0	0	1	0	0	0	1	0	1	1	0	0	1	1	0	1	1	0	1	0
Eubacterium	1	1	1	1	0	0	0	0	0	1	1	1	0	1	0	0	0	1	1	0	0	1	1	1	0	1	1	0	0	0	1	1	0	1	0	1	0	1	0	1	1	1	1	0	1	1	1	1	0
Exiguobacterium	1	1	1	1	0	0	0	0	0	1	1	1	0	1	0	0	0	1	1	0	0	1	0	1	0	1	1	0	0	0	1	1	0	0	0	1	0	1	1	0	0	1	1	0	1	1	1	0	0
Faecalibacterium	1	1	1	0	0	0	0	0	0	1	1	1	0	1	0	0	0	1	1	0	0	1	1	1	0	1	1	0	0	0	1	1	0	0	0	0	0	1	0	1	1	1	1	0	1	1	1	1	0
Ferrimonas	1	1	1	1	0	0	0	0	0	1	1	0	0	1	1	0	0	1	1	0	0	1	1	1	0	1	1	0	0	0	1	1	0	0	0	1	0	1	0	0	1	1	1	0	1	1	1	0	0
Ferroglobus	1	1	1	1	0	0	0	0	0	1	1	1	0	1	0	0	0	1	1	0	1	1	1	0	0	0	0	0	1	0	0	0	0	1	0	0	1	1	0	0	0	0	1	0	1	0	1	1	0
Ferroplasma	1	0	0	1	0	0	0	0	0	1	1	1	0	1	0	0	0	1	1	0	1	1	0	0	0	0	0	0	1	0	1	0	0	1	0	0	1	1	0	0	0	0	1	0	1	0	1	0	0
Fervidicoccus	0	0	0	1	0	0	0	0	0	1	1	0	0	1	0	0	0	1	1	0	1	1	0	0	0	0	0	0	1	0	0	0	0	1	0	0	1	1	0	0	0	1	1	0	1	0	1	0	0
Fervidobacterium	1	1	0	1	0	0	0	0	0	1	1	1	0	1	0	0	0	1	1	0	0	1	1	1	0	1	1	0	0	0	1	1	0	0	0	1	0	1	1	0	1	1	1	0	1	1	1	1	0
Fibrella	1	1	1	1	0	0	0	0	0	1	1	1	0	1	0	0	0	1	1	0	0	1	1	1	0	1	1	0	0	0	1	1	0	0	0	1	0	1	0	0	1	1	1	0	1	1	1	0	0
Fibrobacter	1	1	1	1	0	0	0	0	0	1	0	1	0	1	0	0	0	1	1	0	0	1	1	1	0	1	1	0	0	0	0	1	0	0	0	1	0	1	0	0	1	1	1	0	1	1	1	1	0
Filifactor	1	1	1	1	0	0	0	0	0	1	1	1	0	1	0	0	0	1	1	0	0	1	1	1	0	1	1	0	0	0	0	1	0	0	0	1	0	1	0	0	0	1	1	0	1	1	1	1	0
Finegoldia	1	0	0	1	0	0	0	0	0	1	0	1	0	1	0	0	0	1	1	0	0	1	0	1	0	1	1	0	0	0	1	1	0	0	0	1	0	1	0	0	0	1	1	0	1	1	1	1	0
Flavobacteriaceae	1	1	1	1	0	0	0	0	0	1	1	0	0	1	0	0	0	1	1	0	0	1	1	1	0	1	1	0	0	0	0	1	0	0	0	1	0	1	0	0	1	1	1	0	0	1	1	0	0
Flavobacteriales	1	1	1	1	0	0	0	0	0	1	1	1	0	1	0	0	0	1	1	0	0	1	1	1	0	1	1	0	0	0	0	1	0	0	0	1	0	1	0	0	1	1	1	0	0	1	1	0	0
Flavobacterium	1	1	1	1	0	0	0	0	0	1	1	1	0	1	0	0	0	1	1	0	0	1	1	1	0	1	1	0	0	0	0	1	0	0	0	1	0	1	1	0	1	1	1	0	1	1	1	1	0
Flexibacter	1	1	1	1	0	0	0	0	0	1	1	1	0	1	0	0	0	1	1	0	0	1	1	1	0	1	1	0	0	0	0	1	0	0	0	1	0	1	1	0	1	0	1	0	1	1	1	0	0
Flexistipes	1	1	1	1	1	0	0	0	0	1	1	1	0	1	0	0	0	1	1	0	0	1	1	1	0	1	1	0	0	0	0	1	0	0	0	1	0	1	1	0	1	1	1	0	1	1	1	0	0
Fluviicola	1	1	1	1	0	0	0	0	0	1	1	1	0	1	0	0	0	1	1	0	0	1	1	1	0	1	1	0	0	0	0	1	0	0	0	1	0	1	1	0	1	1	1	0	1	1	1	0	0
Francisella	1	1	1	1	0	0	0	0	0	1	1	1	0	1	0	0	0	1	1	0	0	1	1	1	0	1	1	0	0	0	0	1	0	0	0	1	0	1	1	0	1	1	1	0	1	1	1	0	0
Frankia	1	1	1	1	0	0	0	0	0	1	1	1	0	1	0	0	0	1	1	0	0	1	1	1	1	1	1	0	0	0	0	1	0	1	0	1	0	1	1	0	1	1	1	0	1	1	1	0	0
Frateuria	1	0	1	1	0	0	0	0	0	1	1	1	1	1	0	0	0	1	1	0	0	1	1	0	0	0	1	0	0	0	1	1	0	0	0	1	0	1	0	0	1	1	1	0	1	1	1	0	0
Fusobacterium	1	1	1	1	0	0	0	0	0	1	1	1	0	1	0	0	0	1	1	0	0	1	1	1	0	1	1	0	0	0	1	1	0	1	0	1	0	1	1	0	1	1	1	0	1	1	1	0	0
Gallibacterium	1	1	1	1	0	0	0	0	0	1	1	1	0	1	0	0	0	1	1	0	0	1	1	1	0	1	1	0	0	0	1	1	0	0	0	1	0	1	0	0	1	1	1	0	1	1	1	0	0
Gallionella	1	1	1	1	0	0	0	0	0	1	1	1	0	1	0	0	0	1	1	0	0	1	1	1	0	1	1	0	0	0	1	1	0	0	0	1	0	1	0	0	1	1	1	0	1	1	1	0	0
Gardnerella	1	1	1	0	0	0	0	0	0	1	1	1	0	1	0	0	0	1	1	0	0	1	1	1	0	1	1	0	0	0	0	1	0	0	0	1	0	1	1	0	0	0	1	0	0	1	0	0	0
Geitlerinema	1	0	0	1	0	1	0	0	0	1	1	1	0	1	0	0	0	1	1	1	0	1	1	1	0	1	1	0	0	0	1	1	0	0	0	1	0	1	1	0	1	1	1	1	1	1	1	0	0
Gemmatimonas	1	1	1	1	0	0	0	0	0	1	1	1	0	1	0	0	0	1	1	0	0	1	1	1	0	1	1	0	0	0	0	1	0	0	0	0	0	1	0	0	1	1	1	0	1	1	1	0	0
Geobacillus	1	1	1	1	0	0	0	0	0	1	1	1	0	1	0	0	0	1	1	0	0	1	1	1	0	1	1	0	0	0	1	1	0	0	0	1	0	1	1	0	1	1	1	0	1	1	1	1	0
Geobacter	1	1	1	1	0	0	0	0	0	1	1	1	0	1	0	0	1	1	1	0	0	1	1	1	0	1	1	0	0	0	1	1	0	0	0	1	0	1	1	0	1	1	1	0	1	1	1	1	0
Geodermatophilus	1	1	1	1	0	0	0	0	0	1	1	1	0	1	0	0	0	1	1	0	0	1	1	1	0	1	1	0	0	0	0	1	0	0	0	1	0	1	1	0	1	1	1	0	1	1	1	0	0
Glaciecola	1	1	1	1	0	0	0	0	0	1	1	1	0	1	1	1	0	1	1	0	0	1	1	1	0	1	1	0	0	0	1	1	0	0	0	1	0	1	1	0	1	1	1	0	1	1	1	0	0
Gloeobacter	1	1	1	1	0	1	0	0	0	1	1	1	1	1	0	0	1	1	1	1	0	1	1	1	0	1	1	0	0	0	1	1	0	0	0	1	0	1	1	0	1	1	1	1	1	1	1	1	0
Gloeocapsa	1	0	0	1	0	1	0	0	0	1	1	1	0	1	0	0	0	1	1	1	0	1	1	1	0	1	1	0	0	0	1	1	0	0	0	1	0	1	1	0	0	1	1	1	1	1	1	0	0
Gluconacetobacter	1	1	1	1	1	0	0	0	0	1	1	1	0	1	0	0	0	1	1	0	0	1	0	1	0	1	1	0	0	0	1	1	0	0	0	1	0	1	0	0	0	1	1	0	1	1	0	0	0
Gluconobacter	1	1	1	1	1	0	0	0	0	1	1	1	0	1	0	0	0	1	1	0	0	1	1	1	0	1	1	0	0	0	1	1	0	0	0	0	0	1	0	0	0	1	1	0	1	1	1	0	0
Gordonia	1	1	1	1	0	0	0	0	0	1	1	1	0	1	0	0	0	1	1	0	0	1	1	1	0	1	1	0	0	0	1	1	0	0	0	1	0	1	1	0	1	0	1	0	1	1	1	0	0
Gordonibacter	1	1	1	1	0	0	0	0	0	0	1	1	0	1	0	0	0	1	1	0	0	1	0	0	0	1	1	0	0	0	1	1	0	1	0	1	0	0	0	0	1	1	1	0	1	1	1	0	0
Gramella	1	1	1	0	0	0	0	0	0	1	1	1	0	1	0	0	0	1	1	0	0	1	1	1	0	1	1	0	0	0	0	1	0	0	0	1	0	1	0	0	1	1	1	0	1	1	1	0	0
Granulibacter	1	1	1	1	1	1	0	0	1	1	1	1	0	1	0	0	1	1	1	0	0	1	0	1	0	1	1	0	0	0	1	1	0	0	0	1	0	1	1	0	0	1	1	0	1	1	1	0	0
Granulicella	1	1	1	1	0	1	0	0	0	1	1	1	1	1	0	0	0	1	1	0	0	1	1	1	0	1	1	0	0	0	1	1	0	0	0	1	0	1	0	0	1	1	1	0	1	1	1	0	0
Haemophilus	1	1	1	1	0	0	0	0	0	1	1	1	0	1	0	1	0	1	1	0	0	1	1	1	0	1	1	0	0	0	1	1	0	0	0	1	0	1	1	0	1	1	1	0	1	1	1	1	0
Hahella	1	1	1	1	0	0	0	0	0	1	1	1	0	1	1	1	0	1	1	0	0	1	1	1	0	1	1	0	0	0	1	1	0	0	0	1	0	1	1	0	1	1	1	0	1	1	1	0	0
Halalkalicoccus	1	1	1	1	1	0	0	0	0	1	1	0	0	1	0	0	0	1	1	0	1	1	0	1	0	0	0	0	1	0	1	1	0	1	0	0	1	1	0	0	0	0	1	0	1	0	1	0	0
Halanaerobium	1	1	1	1	0	0	0	0	0	1	1	1	0	1	0	0	0	1	1	0	0	1	1	1	0	1	1	0	0	0	1	1	0	0	0	1	0	1	1	0	1	1	1	0	1	1	1	1	0
Haliangium	1	0	0	1	0	0	0	0	0	1	1	1	0	1	0	0	0	1	1	0	0	1	0	1	0	1	1	0	0	0	1	1	0	0	0	1	0	1	1	0	1	1	1	0	1	1	1	1	0
Haliscomenobacter	1	1	1	1	0	0	0	1	0	1	1	1	0	1	0	0	0	1	1	0	0	1	1	1	0	1	1	0	0	0	0	1	0	0	0	1	0	1	0	0	1	1	1	0	1	1	1	1	0
Haloarcula	1	1	1	1	0	0	0	0	0	1	1	1	0	1	0	0	0	1	1	0	1	1	1	1	0	0	0	0	1	0	1	0	0	1	0	0	1	1	0	0	0	0	1	0	1	0	1	0	0
Halobacillus	1	1	1	1	0	0	0	0	0	1	1	1	0	1	0	0	0	1	1	0	0	1	1	1	0	1	1	0	0	0	1	1	0	0	0	1	0	1	1	0	1	1	1	0	1	1	1	0	0
Halobacterium	1	1	1	1	0	0	0	0	0	1	1	1	0	1	0	0	0	1	1	0	1	1	0	1	0	0	0	0	1	0	1	1	0	1	0	0	1	1	0	0	0	0	1	0	1	0	1	0	0
Halobacteroides	1	1	1	1	0	0	0	0	0	1	1	1	0	1	0	0	0	1	1	0	0	1	1	1	0	1	1	0	0	0	0	1	0	0	0	1	0	1	1	0	1	1	1	0	1	1	0	0	0
Haloferax	1	1	1	1	0	0	0	0	0	1	1	1	0	1	0	0	0	1	1	0	1	1	0	1	0	0	0	0	1	0	1	1	0	1	0	0	0	1	0	0	0	1	1	0	1	0	1	0	0
Halogeometricum	1	0	1	1	0	0	0	0	0	1	1	1	0	1	0	0	0	1	1	0	1	1	0	1	0	0	0	0	1	0	1	0	0	1	0	0	1	1	0	0	0	0	1	0	1	0	1	0	0
Halomicrobium	1	1	1	1	0	0	0	0	0	1	1	1	0	1	0	0	0	1	1	0	1	1	0	1	0	0	0	0	1	0	1	0	0	1	0	0	1	1	0	0	0	0	1	0	0	0	1	0	0
Halomonas	1	1	1	1	1	0	0	0	0	1	1	1	0	1	0	0	0	1	1	0	0	1	1	1	0	1	1	0	0	0	1	1	0	0	0	1	0	1	0	0	1	1	1	0	1	1	1	0	0
Halopiger	1	1	1	1	1	0	0	0	0	1	1	1	0	1	0	0	0	1	1	0	1	1	0	1	0	0	0	0	1	0	1	0	0	1	0	0	1	1	0	0	0	0	1	0	1	0	1	0	0
Haloquadratum	1	0	0	1	1	0	0	0	0	1	1	1	0	1	0	0	0	1	1	0	1	1	0	0	0	0	0	0	1	0	1	0	0	1	0	0	1	1	0	0	0	0	1	0	1	1	1	0	0
Halorhabdus	1	1	1	1	0	0	0	0	0	1	1	1	0	1	0	0	0	1	1	0	1	1	0	1	0	0	0	0	1	0	1	0	0	1	0	0	1	1	0	0	0	0	1	0	1	0	1	0	0
Halorhodospira	1	1	1	1	1	0	0	0	0	1	1	1	0	1	0	0	0	1	1	0	0	1	0	1	0	1	1	0	0	0	1	1	0	0	0	1	0	1	1	0	1	1	1	0	1	1	1	0	0
Halorubrum	1	1	1	1	1	0	0	0	0	1	1	1	0	1	0	0	0	1	1	0	1	1	0	1	0	0	0	0	1	0	1	0	0	1	0	0	1	1	0	0	0	0	1	0	1	0	1	0	0
Haloterrigena	1	1	1	1	1	0	0	0	0	1	1	1	0	1	0	0	0	1	1	0	1	1	1	1	0	0	0	0	1	0	1	1	0	1	0	0	1	1	0	0	0	0	1	0	1	0	1	0	0
Halothece	1	1	1	1	0	1	0	0	0	1	1	1	0	1	0	0	0	1	1	1	0	1	1	0	0	1	1	0	0	0	1	1	0	0	0	1	0	1	1	0	1	1	1	1	1	1	1	0	0
Halothermothrix	1	0	0	1	0	0	0	0	0	1	1	1	0	1	0	0	0	1	1	0	0	1	1	1	0	1	1	0	0	0	1	1	0	0	0	1	0	1	0	0	1	1	1	0	1	1	1	0	0
Halothiobacillus	1	1	1	1	1	1	0	0	0	1	1	1	1	1	1	0	0	1	1	0	0	1	1	1	0	1	1	0	0	0	0	1	0	0	0	1	0	1	0	0	1	1	1	0	1	1	0	0	0
Halovivax	1	0	0	1	1	0	0	0	0	1	1	1	0	1	0	0	0	1	1	0	1	1	0	1	0	0	0	0	1	0	1	1	0	1	0	0	1	1	0	0	0	0	1	0	0	0	1	0	0
Halyomorpha	1	1	1	1	0	0	0	0	0	1	1	0	0	1	0	0	0	1	1	0	0	1	1	0	0	1	1	0	0	0	0	1	0	0	0	0	0	1	0	0	1	0	1	0	0	1	1	0	0
Helicobacter	1	1	1	1	0	0	0	0	0	1	1	1	0	1	0	0	0	1	1	0	0	1	1	1	0	1	1	0	0	0	0	1	0	0	0	0	0	1	1	0	0	1	1	0	1	1	1	1	0
Heliobacterium	1	1	1	1	0	0	0	0	0	1	1	1	0	1	0	0	0	1	1	0	0	1	1	1	0	1	1	0	0	0	0	1	0	0	0	1	0	1	1	0	1	1	1	0	1	1	1	1	0
Herbaspirillum	1	1	1	1	1	0	0	0	0	1	1	1	0	1	0	0	0	1	1	0	0	1	1	1	0	1	1	0	0	0	1	1	0	0	0	1	0	1	0	0	1	1	1	0	1	1	1	0	0
Herminiimonas	1	1	1	1	0	0	0	0	0	1	1	1	0	1	0	0	0	1	1	0	0	1	1	1	0	1	1	0	0	0	1	1	0	0	0	1	0	1	1	0	1	1	1	0	1	1	1	0	0
Herpetosiphon	1	0	1	1	0	0	0	0	0	1	1	1	0	1	0	0	0	1	1	1	0	1	1	1	0	1	1	0	0	0	1	1	0	0	1	1	0	1	1	0	1	1	1	0	0	1	1	0	0
Hippea	1	0	0	1	1	0	0	0	0	1	1	1	0	1	0	0	0	1	1	0	0	1	1	0	0	1	1	0	0	0	1	1	0	0	0	1	0	1	0	0	0	1	1	0	1	1	1	0	0
Hirschia	1	1	1	1	1	0	0	0	1	1	1	1	0	1	0	1	0	1	1	0	0	1	1	1	0	1	1	0	0	0	1	1	0	0	0	1	0	1	1	0	0	1	1	0	1	1	1	0	0
Hydrogenobacter	1	0	1	1	1	0	0	0	0	1	1	1	0	1	0	0	0	1	1	0	0	1	1	1	0	1	1	0	0	0	0	1	0	0	0	1	0	1	0	0	1	1	1	0	1	1	1	0	0
Hydrogenobaculum	1	1	1	1	0	0	0	0	0	1	1	1	0	1	0	0	0	1	1	0	0	1	1	1	0	1	1	0	0	0	1	1	0	0	0	1	0	1	1	0	1	0	1	0	1	1	1	0	0
Hyperthermus	0	0	0	1	0	0	0	0	0	1	1	1	0	1	0	0	0	1	1	0	1	1	0	0	0	0	0	0	1	0	1	0	0	1	0	0	1	1	0	0	0	0	1	0	1	0	1	0	0
Hyphomicrobium	1	1	1	1	1	0	0	0	1	1	1	1	0	1	0	0	0	1	1	0	0	1	1	1	0	1	1	0	0	0	0	1	0	0	0	1	0	1	1	0	1	1	1	0	1	1	1	0	0
Hyphomonas	1	1	1	1	1	0	0	0	0	1	1	1	1	1	0	1	0	1	1	0	0	1	1	1	0	1	1	0	0	0	0	1	0	0	0	1	0	1	1	0	1	1	1	0	1	1	1	0	0
Idiomarina	1	1	1	1	0	0	0	0	0	1	1	1	0	1	1	0	0	1	1	0	0	1	1	1	0	1	1	0	0	0	1	1	0	0	0	1	0	1	1	0	1	1	1	0	1	1	1	0	0
Ignavibacterium	1	1	1	1	0	0	0	0	0	1	1	1	0	1	0	0	0	1	1	0	0	1	1	1	0	1	1	0	0	0	0	1	0	0	0	1	0	1	0	0	1	1	1	0	1	1	1	0	0
Ignicoccus	0	0	0	1	0	0	0	0	0	1	1	0	0	1	0	0	0	1	1	0	1	1	0	0	0	0	0	0	1	0	1	0	0	1	0	0	1	1	0	0	0	0	1	0	1	0	1	0	0
Ignisphaera	0	0	1	1	0	0	0	0	0	1	1	1	0	1	0	0	0	1	1	0	1	1	1	0	0	0	0	0	1	0	1	0	0	1	0	0	1	1	0	0	0	0	1	0	1	0	1	0	0
Ilyobacter	1	1	1	1	0	0	0	0	0	1	1	1	0	1	0	0	0	1	1	0	0	1	1	1	0	1	1	0	0	0	1	1	0	0	0	1	0	1	1	0	1	1	1	0	1	1	1	0	0
Intrasporangium	1	1	1	1	0	0	0	0	0	1	1	1	0	1	0	0	0	1	1	0	0	1	1	1	0	1	1	0	0	0	1	1	0	0	0	1	0	1	1	0	1	1	1	0	1	1	1	0	0
Isoptericola	1	0	1	1	0	0	0	0	0	1	1	1	0	1	0	0	0	1	1	0	0	1	1	1	0	1	1	0	0	0	1	1	0	1	0	1	0	1	1	0	1	1	1	0	1	1	1	0	0
Isosphaera	1	1	1	1	0	0	0	0	0	1	1	1	0	1	0	0	1	1	1	0	0	1	1	1	0	1	1	0	0	0	1	1	0	0	0	1	0	1	0	0	0	1	1	0	0	1	1	0	0
Jannaschia	1	0	1	1	1	0	0	0	0	1	1	1	0	1	0	1	0	1	1	0	0	1	1	1	0	1	1	0	0	0	1	1	0	0	0	1	0	1	0	0	0	1	1	0	1	1	1	0	0
Janthinobacterium	1	1	1	1	0	0	0	0	0	1	1	1	0	1	0	0	0	1	1	0	0	1	1	1	0	1	1	0	0	0	1	1	0	0	0	1	0	1	1	0	1	1	1	0	1	1	1	0	0
Jonesia	1	1	1	1	0	0	0	0	0	1	1	1	0	1	0	0	0	1	1	0	0	1	1	1	0	1	1	0	0	0	1	1	0	0	0	1	0	1	1	0	1	0	1	0	0	1	1	1	0
Kangiella	1	1	1	1	0	0	0	0	0	1	1	1	0	1	1	0	0	1	1	0	0	1	1	1	0	1	1	0	0	0	1	1	0	0	0	1	0	1	1	0	1	1	1	0	1	1	1	0	0
Ketogulonicigenium	1	0	1	1	1	0	0	0	0	1	1	1	0	1	0	1	0	1	1	0	0	1	1	1	0	1	1	0	0	0	0	1	0	0	0	1	0	1	0	0	0	1	1	0	1	1	1	0	0
Kineococcus	1	1	1	0	0	0	0	0	0	1	1	1	0	1	0	0	0	1	1	0	0	1	1	1	0	1	1	0	0	0	1	1	0	0	0	1	0	1	1	0	1	0	1	0	0	1	1	0	0
Kitasatospora	1	1	1	1	0	0	0	0	0	1	1	1	0	1	0	0	1	1	1	0	0	1	1	1	0	1	1	0	0	0	1	1	0	0	0	1	0	1	0	0	1	1	1	0	1	1	1	0	0
Klebsiella	1	1	1	1	0	0	0	0	0	1	1	1	0	1	0	0	0	1	1	0	0	1	1	1	0	1	1	0	0	0	1	1	0	0	0	1	0	1	1	0	1	1	1	0	1	1	1	0	0
Kocuria	1	1	1	0	0	0	0	0	0	1	1	1	0	1	0	0	0	1	1	0	0	1	1	1	0	1	1	0	0	0	1	1	0	0	0	1	0	1	1	0	1	0	1	0	1	1	1	0	0
Kosmotoga	1	1	0	1	0	0	0	0	0	1	1	1	0	1	0	0	1	1	1	0	0	1	1	1	0	1	1	0	0	0	0	1	0	0	0	1	0	1	0	0	1	1	1	0	1	1	1	1	0
Kribbella	1	1	1	1	0	0	0	0	0	1	1	1	0	1	0	0	1	1	1	0	0	1	1	1	0	1	1	0	0	0	1	1	0	0	0	1	0	1	1	0	1	1	1	0	1	1	1	0	0
Krokinobacter	1	1	1	1	0	0	0	0	0	1	1	1	0	1	0	0	0	1	1	0	0	1	1	1	0	1	1	0	0	0	0	1	0	0	0	1	0	1	1	0	1	1	1	0	1	1	1	0	0
Kyrpidia	1	1	1	1	0	0	0	0	0	1	1	1	0	1	0	0	0	1	1	0	0	1	1	1	0	1	1	0	0	0	0	1	0	0	0	1	0	1	0	0	1	1	1	0	1	1	1	0	0
Kytococcus	1	1	1	1	0	0	0	0	0	1	1	1	0	1	0	0	0	1	1	0	0	1	1	1	0	1	1	0	0	0	1	1	0	0	0	1	0	1	1	0	1	0	1	0	0	1	1	0	0
Lacinutrix	1	1	1	1	0	0	0	0	0	1	1	1	0	1	0	0	0	1	1	0	0	1	1	1	0	1	1	0	0	0	0	1	0	0	0	1	0	1	0	0	1	1	1	0	1	1	1	0	0
Lactobacillus	1	1	1	0	0	0	0	0	0	1	1	1	0	1	0	0	1	1	1	0	0	1	1	1	0	1	1	0	0	0	1	1	0	0	0	1	0	1	1	1	1	1	1	0	1	1	1	0	0
Lactococcus	1	0	0	1	0	0	0	0	0	1	1	1	0	1	0	0	0	1	1	0	0	1	1	1	0	1	1	0	0	0	1	1	0	0	0	1	0	1	1	1	0	1	1	0	0	1	1	1	0
Laribacter	1	1	1	1	1	0	0	0	0	1	1	1	0	1	0	0	0	1	1	0	0	1	1	1	0	1	1	0	0	0	1	1	0	0	0	1	0	1	0	0	1	1	1	0	1	1	0	0	0
Lawsonia	1	1	1	1	0	1	0	0	0	1	1	1	0	1	0	0	0	1	1	0	0	1	1	1	0	1	1	0	0	0	0	1	0	0	0	1	0	1	1	0	0	0	1	0	1	1	1	0	0
Leadbetterella	1	1	1	1	0	0	0	0	0	1	1	1	0	1	0	0	0	1	1	0	0	1	1	1	0	1	1	0	0	0	1	1	0	0	0	1	0	1	0	0	1	1	1	0	1	1	1	0	0
Legionella	1	1	1	1	0	0	0	0	0	1	1	1	0	1	0	0	0	1	1	0	0	1	1	1	0	1	1	0	0	0	1	1	0	0	0	1	0	1	1	0	1	1	1	0	1	1	1	0	0
Leifsonia	1	0	0	0	0	0	0	0	0	1	1	1	0	1	0	0	0	1	1	0	0	1	1	1	0	1	1	0	0	0	0	1	0	0	0	1	0	1	0	0	1	0	1	0	0	1	1	0	0
Leisingera	1	1	1	1	1	0	0	0	0	1	1	1	0	1	0	1	0	1	1	0	0	1	1	1	0	1	1	0	0	0	0	1	0	0	0	1	0	1	0	0	0	1	1	0	1	1	1	0	0
Leptolyngbya	1	1	1	1	0	1	0	0	0	1	1	1	0	1	0	0	0	1	1	1	0	1	1	1	0	1	1	0	0	0	0	1	0	0	0	1	0	1	1	0	1	1	1	1	1	1	1	0	0
Leptospira	1	1	1	1	0	0	0	0	0	1	1	1	0	1	0	0	1	1	1	0	0	1	1	1	0	1	1	0	0	0	1	1	0	0	0	1	0	1	1	0	1	1	1	0	1	1	1	0	0
Leptospirillum	1	1	1	1	1	0	0	0	0	1	1	1	0	1	0	0	0	1	1	0	0	1	1	1	0	1	1	0	0	0	0	1	0	0	0	1	0	1	1	0	1	1	1	0	1	1	1	0	0
Leptothrix	1	1	1	1	1	0	0	0	0	1	1	1	0	1	0	0	0	1	1	0	0	1	1	1	0	1	1	0	0	0	1	1	0	0	0	1	0	1	1	0	1	1	1	0	1	1	1	0	0
Leptotrichia	1	1	1	1	0	0	0	0	0	1	1	1	0	1	0	0	1	1	1	0	0	1	1	1	0	1	1	0	0	0	1	1	0	0	0	1	0	1	1	0	1	0	1	0	0	1	1	0	0
Leuconostoc	1	1	1	1	0	0	0	0	0	1	1	1	0	1	0	0	0	1	1	0	0	1	0	1	0	1	1	0	0	0	1	1	0	0	0	1	0	1	1	1	0	1	1	0	0	1	1	0	0
Listeria	1	1	1	1	0	0	0	0	0	1	1	1	0	1	0	0	0	1	1	0	0	1	1	1	0	1	1	0	0	0	1	1	0	0	0	1	0	1	1	0	0	1	1	0	1	1	1	0	0
Listonella	1	1	1	1	0	0	0	0	0	1	1	1	0	1	1	1	0	1	1	0	0	1	1	1	0	1	1	0	0	0	1	1	0	1	0	1	0	1	1	0	1	1	1	0	1	1	1	0	0
Lysinibacillus	1	1	1	1	0	0	0	0	0	1	1	1	0	1	0	0	0	1	1	0	0	1	1	1	0	1	1	0	0	0	1	1	0	0	0	1	0	1	0	0	1	1	1	0	1	1	1	0	0
Macrococcus	1	1	1	0	0	0	0	0	0	0	1	1	0	1	0	0	0	1	1	0	0	1	0	1	0	1	1	0	0	0	1	1	0	0	0	1	0	1	0	1	1	1	1	0	0	1	1	0	0
Magnetococcus	1	1	1	1	0	0	0	0	0	1	1	1	0	1	0	1	0	1	1	0	0	1	1	1	0	1	1	0	0	0	1	1	0	0	0	1	0	1	1	0	0	1	1	0	1	1	1	0	0
Magnetospirillum	1	1	1	1	1	0	0	0	1	1	1	1	0	1	0	1	0	1	1	0	0	1	1	1	0	1	1	0	0	0	1	1	0	0	0	1	0	1	1	0	1	1	1	0	1	1	1	1	0
Mahella	1	1	0	1	0	0	0	0	0	1	1	1	0	1	0	0	0	1	1	0	0	1	1	1	0	1	1	0	0	0	0	1	0	0	0	1	0	1	0	0	1	1	1	0	1	1	1	1	0
Mannheimia	1	1	1	1	0	0	0	0	0	1	1	1	0	1	0	1	1	1	1	0	0	1	1	1	0	1	1	0	0	0	1	1	0	0	0	1	0	1	1	0	1	1	1	0	1	1	1	0	0
Maricaulis	1	1	1	1	1	0	0	0	1	1	1	1	0	1	0	0	0	1	1	0	0	1	0	1	0	1	1	0	0	0	0	1	0	0	0	1	0	1	1	0	0	1	1	0	1	1	1	0	0
Marinithermus	1	1	1	1	0	0	0	0	0	1	1	1	0	1	0	0	0	1	1	0	0	1	1	0	0	1	1	0	0	0	0	1	0	0	0	1	0	1	0	0	1	0	1	0	1	1	1	0	0
Marinitoga	1	1	1	1	0	0	0	0	0	1	1	1	0	1	0	0	0	1	1	0	0	1	1	1	0	1	1	0	0	0	0	1	0	0	0	1	0	1	1	0	1	1	1	0	1	1	1	1	0
Marinobacter	1	1	1	1	0	0	0	0	0	1	1	1	0	1	1	0	0	1	1	0	0	1	1	1	0	1	1	0	0	0	1	1	0	0	0	1	0	1	1	0	1	1	1	0	1	1	1	0	0
Marinomonas	1	1	1	1	0	0	0	0	0	1	1	1	0	1	0	0	0	1	1	0	0	1	1	1	0	1	1	0	0	0	1	1	0	0	0	1	0	1	1	0	1	1	1	0	0	1	1	0	0
Marivirga	1	1	1	1	0	0	0	0	0	1	1	1	0	1	0	0	0	1	1	0	0	1	1	0	0	1	1	0	0	0	0	1	0	0	0	1	0	1	0	0	1	1	1	0	1	1	1	0	0
Megamonas	1	1	1	0	0	0	0	0	0	1	1	1	0	1	0	0	0	1	1	0	0	1	1	1	0	1	1	0	0	0	0	1	0	0	0	1	0	1	0	0	0	1	0	0	1	1	1	1	0
Megasphaera	1	1	1	1	0	0	0	0	0	1	1	1	0	1	0	0	0	1	1	0	0	1	1	1	0	1	1	0	0	0	0	1	0	0	0	1	0	1	0	0	0	1	1	0	1	1	1	1	0
Meiothermus	1	1	1	1	0	0	0	0	0	1	1	1	0	1	0	0	0	1	1	1	0	1	1	1	0	1	1	0	0	0	0	1	0	0	0	1	0	1	1	0	1	1	1	0	1	1	1	0	0
Melioribacter	1	1	1	1	0	0	0	0	0	1	1	1	0	1	0	0	0	1	1	0	0	1	1	0	0	1	1	0	0	0	0	1	0	0	0	1	0	1	0	0	1	1	1	0	1	1	1	0	0
Melissococcus	1	0	0	1	0	0	0	0	0	0	1	1	0	1	0	0	0	1	1	0	0	1	0	0	0	1	1	0	0	0	1	1	0	0	0	1	0	1	0	0	0	1	1	0	0	1	1	0	0
Mesoplasma	1	0	0	1	0	0	0	0	0	1	1	1	0	0	0	0	0	1	1	0	0	1	0	1	0	1	1	0	0	0	0	1	0	0	0	0	0	1	0	0	0	0	1	0	0	1	1	0	0
Mesorhizobium	1	1	1	1	1	0	0	1	1	1	1	1	0	1	0	1	0	1	1	0	0	1	1	1	0	1	1	0	0	0	0	1	0	0	0	1	0	1	1	0	1	1	1	0	1	1	1	0	0
Mesotoga	1	1	1	1	0	0	0	0	0	1	1	1	0	1	0	0	1	1	1	0	0	1	1	1	0	1	1	0	0	0	0	1	0	0	0	1	0	1	0	0	1	1	1	0	1	1	1	0	0
Metallosphaera	0	1	1	1	0	0	0	0	0	1	1	1	0	1	0	0	0	1	1	0	1	1	1	0	0	0	0	0	1	0	1	0	0	1	0	0	1	0	0	0	0	0	1	0	1	0	1	1	0
Methanobacterium	1	1	1	1	0	0	0	0	0	1	1	1	0	1	0	0	0	1	1	0	1	1	0	1	0	0	0	0	1	0	1	1	0	1	0	0	1	1	0	0	0	0	1	0	1	0	1	0	0
Methanobrevibacter	1	1	1	0	0	0	0	0	0	1	1	1	0	1	0	0	0	1	1	0	1	1	0	1	0	0	0	0	1	0	0	0	0	1	0	0	1	1	0	0	0	0	1	0	1	1	1	0	0
Methanocaldococcus	1	1	1	0	0	0	0	0	0	1	1	1	0	1	0	0	0	1	1	0	1	1	1	0	0	0	0	0	1	0	1	0	0	1	0	0	1	1	0	0	0	0	1	0	1	0	1	0	0
Methanocella	1	1	1	1	0	0	0	0	0	1	1	1	0	1	0	0	0	1	1	0	1	1	0	1	0	0	0	0	1	0	1	1	0	1	0	0	1	1	0	0	0	0	1	0	1	1	1	1	0
Methanococcoides	1	1	1	1	0	0	0	0	0	1	1	1	0	1	0	0	0	1	1	0	1	1	0	0	0	0	0	0	1	0	1	1	0	1	0	0	1	1	0	0	0	0	1	0	1	0	1	0	0
Methanococcus	0	1	1	0	0	0	0	0	0	1	1	1	0	1	0	0	0	1	1	0	1	1	1	1	0	0	0	0	1	0	1	0	0	1	0	0	1	1	0	0	0	0	1	0	1	0	1	1	0
Methanocorpusculum	1	1	1	1	0	0	0	0	0	1	1	1	0	1	0	0	0	1	1	0	1	1	1	1	0	0	0	0	1	0	1	0	0	1	0	0	1	1	0	0	1	0	1	0	1	0	1	1	0
Methanoculleus	1	1	1	0	0	0	0	0	0	1	1	1	0	1	0	0	0	1	1	0	1	1	1	1	0	0	1	0	1	0	1	1	0	1	0	0	1	1	0	0	0	0	1	0	1	1	1	1	0
Methanohalobium	1	1	1	1	0	0	0	0	0	1	1	1	0	1	0	0	0	1	1	0	1	1	1	0	0	0	0	0	1	0	1	0	0	1	0	0	1	1	0	0	0	0	1	0	1	0	1	0	0
Methanohalophilus	1	1	1	1	0	0	0	0	0	1	1	1	0	1	0	0	0	1	0	0	1	1	0	0	0	0	0	0	1	0	1	1	0	1	0	0	1	1	0	0	0	0	1	0	1	0	1	0	0
Methanolobus	1	1	1	1	0	0	0	0	0	1	1	1	0	1	0	0	0	1	1	0	1	1	0	1	0	0	0	0	1	0	1	0	0	1	0	0	1	1	0	0	0	0	1	0	1	0	1	0	0
Methanomassiliicoccus	1	1	1	1	0	1	0	0	0	1	1	1	0	1	0	0	0	1	1	0	1	1	0	1	0	0	0	0	1	0	1	1	0	1	0	0	1	1	0	0	0	0	1	0	1	0	1	0	0
Methanomethylovorans	1	1	1	1	0	0	0	0	0	1	1	1	0	1	0	0	0	1	1	0	1	1	0	0	0	0	0	0	1	0	1	0	0	1	0	0	1	1	0	0	0	0	1	0	1	0	1	0	0
Methanoplanus	1	1	1	1	0	0	0	0	0	1	1	1	0	1	0	0	0	1	1	0	1	1	0	1	0	0	0	0	1	0	1	1	0	1	0	0	1	1	0	0	0	0	1	0	1	0	1	1	0
Methanopyrus	0	1	1	0	0	0	0	0	0	1	0	0	0	1	0	0	0	1	1	0	1	1	1	0	0	0	0	0	1	0	0	0	0	1	0	0	1	1	0	0	0	0	1	0	1	0	1	0	0
Methanoregula	1	1	1	1	0	0	0	0	0	1	1	1	0	1	0	0	0	1	1	0	1	1	1	1	0	0	0	0	1	0	1	1	0	1	0	0	1	1	0	0	0	0	1	0	1	1	1	1	0
Methanosaeta	1	1	1	1	0	0	0	0	0	1	1	1	0	1	0	0	0	1	1	0	1	1	1	1	0	0	0	0	1	0	1	1	0	1	0	0	1	1	0	0	0	0	1	0	1	0	1	1	0
Methanosalsum	1	1	1	1	0	0	0	0	0	1	1	1	0	1	0	0	0	1	1	0	1	1	0	0	0	0	0	0	1	0	1	0	0	1	0	0	1	1	0	0	0	0	1	0	1	0	1	0	0
Methanosarcina	1	1	1	1	0	0	0	0	0	1	1	1	0	1	0	0	0	1	1	0	1	1	1	1	0	0	0	0	1	0	0	0	0	1	0	0	1	1	0	0	0	0	1	0	1	0	1	1	0
Methanosphaera	0	1	1	0	0	0	0	0	0	1	1	1	0	1	0	0	0	1	1	0	1	1	1	0	0	0	0	0	1	0	1	0	0	1	0	0	1	1	0	0	0	0	1	0	1	0	1	0	0
Methanosphaerula	1	1	1	1	0	0	0	0	0	1	1	1	0	1	0	0	0	1	1	0	1	1	1	1	0	0	0	0	1	0	1	0	0	1	0	0	1	1	1	0	0	0	1	0	1	0	1	1	0
Methanospirillum	1	1	1	1	0	0	0	0	0	1	1	1	0	1	0	0	0	1	1	0	1	1	1	1	0	0	0	0	1	0	1	0	0	1	0	0	1	1	0	0	0	0	1	0	1	1	1	1	0
Methanothermobacter	0	1	1	1	0	0	0	0	0	1	1	1	0	1	0	0	0	1	1	0	1	1	0	0	0	0	0	0	1	0	0	1	0	1	0	0	1	0	0	0	0	0	1	0	1	0	1	0	0
Methanothermococcus	0	1	1	0	0	0	0	0	0	1	1	1	0	1	0	0	0	1	1	0	1	1	0	0	0	0	0	0	1	0	1	0	0	1	0	0	1	1	0	0	0	0	1	0	1	0	1	0	0
Methanothermus	0	1	1	1	0	0	0	0	0	1	1	0	0	1	0	0	0	1	1	0	1	1	1	0	0	0	0	0	1	0	0	1	0	1	0	0	1	0	0	0	0	0	1	0	1	0	1	0	0
Methanotorris	0	1	1	0	0	0	0	0	0	1	1	1	0	1	0	0	0	1	1	0	1	1	1	0	0	0	0	0	1	0	1	0	0	1	0	0	1	1	0	0	0	0	1	0	1	0	1	0	0
Methylacidiphilum	1	1	1	1	1	0	0	0	0	1	1	0	0	1	0	0	0	1	1	0	0	1	1	1	0	1	1	0	0	0	1	1	0	0	0	1	0	1	1	0	0	1	1	0	1	1	1	0	0
Methylibium	1	1	1	1	1	0	0	0	0	1	1	1	0	1	0	0	0	1	1	0	0	1	1	1	0	1	1	0	0	0	1	1	0	0	0	1	0	1	1	0	1	1	1	0	1	1	1	0	0
Methylobacillus	1	1	1	1	1	0	0	0	0	1	1	1	0	1	0	0	0	1	1	0	0	1	1	1	0	1	1	0	0	0	1	1	0	0	0	1	0	1	1	0	1	1	1	0	1	1	1	0	0
Methylobacterium	1	1	1	1	1	0	0	0	0	1	1	1	1	1	0	1	0	1	1	0	0	1	1	1	0	1	1	0	0	0	0	1	0	0	0	1	0	1	1	0	1	1	1	0	1	1	1	0	0
Methylocella	1	1	1	1	1	0	0	0	1	1	1	1	0	1	0	0	0	1	1	0	0	1	1	1	0	1	1	0	0	0	0	1	0	1	0	0	0	1	1	0	1	1	1	0	1	1	1	0	0
Methylococcus	1	1	1	1	0	0	0	0	0	1	1	1	0	1	0	0	0	1	1	0	0	1	1	1	0	1	1	0	0	0	1	1	0	0	0	1	0	1	1	0	1	1	1	0	1	1	1	0	0
Methylocystis	1	1	1	1	1	0	0	0	1	1	1	1	1	1	0	0	0	1	1	0	0	1	1	1	0	1	1	0	0	0	1	1	0	0	0	1	0	1	0	0	1	1	1	0	1	1	1	1	0
Methylomicrobium	1	1	1	1	0	0	0	0	0	1	1	1	0	1	0	0	0	1	1	0	0	1	1	1	0	1	1	0	0	0	1	1	0	0	0	1	0	1	0	0	1	1	1	0	1	1	1	0	0
Methylomonas	1	1	1	1	0	0	0	0	0	1	1	1	0	1	0	0	0	1	1	0	0	1	1	1	0	1	1	0	0	0	1	1	0	0	0	1	0	1	0	0	1	1	1	0	1	1	1	0	0
Methylophaga	1	1	1	1	0	0	0	0	0	1	1	1	0	1	0	0	0	1	1	0	0	1	1	1	0	1	1	0	0	0	0	1	0	0	0	1	0	1	0	0	1	1	1	0	1	1	1	1	0
Methylotenera	1	1	1	1	1	0	0	0	0	1	1	1	0	1	0	0	0	1	1	0	0	1	1	1	0	1	1	0	0	0	1	1	0	0	0	1	0	1	0	0	1	1	1	0	1	1	0	0	0
Methylovorus	1	1	1	1	1	0	0	0	0	1	1	1	0	1	0	0	0	1	1	0	0	1	1	1	0	1	1	0	0	0	1	1	0	0	0	1	0	1	0	0	1	1	1	0	1	1	0	0	0
Micavibrio	1	1	1	1	1	0	0	1	1	1	1	1	0	1	0	1	0	1	1	0	0	1	1	1	0	1	1	0	0	0	1	1	0	0	1	1	0	1	0	0	1	1	1	0	1	1	1	0	0
Microbacterium	1	0	0	1	0	0	0	0	0	1	1	1	0	1	0	0	0	1	1	0	0	1	1	1	0	1	1	0	0	0	0	1	0	0	0	1	0	1	0	0	1	0	1	0	0	1	1	0	0
Micrococcus	1	0	0	1	0	0	0	0	0	1	1	1	0	1	0	0	0	1	1	0	0	1	1	1	0	1	1	0	0	0	1	1	0	0	0	1	0	1	1	0	1	1	1	0	1	1	1	0	0
Microcoleus	1	1	1	1	0	1	0	0	0	1	1	1	1	1	0	0	0	1	1	1	0	1	1	1	0	1	1	0	0	0	0	1	0	0	0	1	0	1	1	0	0	1	1	1	1	1	1	0	0
Microcystis	1	0	0	1	0	1	0	0	0	1	1	1	0	1	0	0	0	1	1	1	0	1	1	1	0	1	1	0	0	0	0	1	0	0	0	1	0	1	1	0	0	1	1	1	1	1	1	0	0
Microlunatus	1	1	1	1	0	0	0	0	0	1	1	1	0	1	0	0	0	1	1	0	0	1	1	1	0	1	1	0	0	0	1	1	0	0	0	1	0	1	1	0	1	1	1	0	0	1	1	0	0
Micromonospora	1	1	1	1	0	1	0	0	0	1	1	1	1	1	0	0	0	1	1	0	0	1	1	1	0	1	1	0	0	0	1	1	0	0	0	1	0	1	0	0	1	1	1	0	0	1	1	0	0
Mobiluncus	1	1	1	1	0	0	0	0	0	1	1	1	0	1	0	0	0	1	1	0	0	1	0	1	0	1	1	0	0	0	0	1	0	0	0	1	0	1	0	0	1	0	1	0	0	1	1	0	0
Modestobacter	1	1	1	1	0	0	0	0	0	1	1	1	0	1	0	0	0	1	1	0	0	1	1	1	0	1	1	0	0	0	0	1	0	0	0	1	0	1	1	0	1	1	1	0	0	1	1	0	0
Moorella	1	1	1	1	0	0	0	0	0	1	1	1	0	1	0	0	0	1	1	0	0	1	1	1	0	1	1	0	0	0	1	1	0	0	0	1	0	1	1	0	1	1	1	0	1	1	1	1	0
Moraxella	1	1	1	1	0	0	0	0	0	1	1	1	0	0	0	0	0	1	1	0	0	1	1	1	0	1	1	0	0	0	0	1	0	0	0	0	0	1	1	0	1	1	1	0	1	1	1	0	0
Morganella	1	1	1	1	0	1	0	0	0	1	1	1	0	1	0	0	0	1	1	0	0	1	1	1	0	1	1	0	0	0	1	1	0	0	0	1	0	1	0	0	1	1	1	0	1	1	1	0	0
Muricauda	1	1	1	1	0	0	0	0	0	1	1	1	0	1	0	0	0	1	1	0	0	1	1	1	0	1	1	0	0	0	0	1	0	0	0	1	0	1	0	0	1	1	1	0	1	1	1	0	0
Mycobacterium	1	1	1	1	1	0	0	0	0	1	1	1	0	1	0	0	0	1	1	0	0	1	1	1	0	1	1	0	0	0	1	1	0	0	0	1	0	1	1	0	1	1	1	0	1	1	1	0	0
Mycoplasma	1	0	1	1	0	0	0	0	0	1	1	1	0	1	0	0	0	1	1	0	0	1	1	1	0	1	1	0	0	0	0	1	0	0	0	0	0	1	0	0	0	1	1	0	1	1	1	0	0
Myxococcus	1	0	0	1	0	0	0	0	0	1	1	1	1	1	0	0	0	1	1	1	0	1	1	1	0	1	1	0	0	0	1	1	0	0	0	1	0	1	1	0	1	1	1	0	1	1	1	1	0
Nakamurella	1	1	1	1	0	0	0	0	0	1	1	1	0	1	0	0	0	1	1	0	0	1	1	1	0	1	1	0	0	0	1	1	0	0	0	1	0	1	1	0	1	0	1	0	1	1	1	0	0
Nanoarchaeum	0	0	0	0	0	0	0	0	0	1	0	0	0	0	0	0	0	0	1	0	0	1	0	0	0	0	0	0	1	0	0	0	0	1	0	0	1	0	0	0	0	0	1	0	1	0	1	0	0
Natranaerobius	1	1	1	1	0	0	0	0	0	1	1	1	0	1	0	0	0	1	1	1	0	1	1	1	0	1	1	0	0	0	1	1	0	0	0	1	0	1	1	0	1	1	1	0	1	1	1	1	0
Natrialba	1	1	1	1	1	0	0	0	0	1	1	1	0	1	0	0	0	1	1	0	1	1	0	1	0	0	0	0	1	0	1	0	0	1	0	0	1	1	0	0	0	0	1	0	1	0	1	0	0
Natrinema	1	1	1	1	0	0	0	0	0	1	1	1	0	1	0	0	0	1	1	0	1	1	0	0	0	0	0	0	1	0	1	1	0	1	0	0	1	1	0	0	0	0	1	0	1	0	1	0	0
Natronobacterium	1	1	1	1	0	0	0	0	0	1	1	1	0	1	0	0	0	1	1	0	1	1	0	1	0	0	0	0	1	0	1	0	0	1	0	0	1	1	0	0	0	0	1	0	1	0	1	0	0
Natronococcus	1	1	1	1	0	0	0	0	0	1	1	1	0	1	0	0	0	1	1	0	1	1	0	0	0	0	0	0	1	0	1	1	0	1	0	0	1	1	0	0	0	0	1	0	1	0	1	0	0
Natronomonas	1	1	1	1	1	0	0	0	0	1	1	1	0	1	0	0	0	1	1	0	1	1	0	0	0	0	0	0	1	0	1	0	0	1	0	0	1	1	0	0	0	0	1	0	1	1	1	0	0
Nautilia	1	1	1	1	1	0	0	0	0	1	0	1	0	1	0	0	0	1	1	0	0	1	1	1	0	1	1	0	0	0	0	1	0	0	0	1	0	1	0	0	1	1	1	0	1	1	0	0	0
Neisseria	1	1	1	1	0	0	0	0	0	1	1	1	0	1	0	0	0	1	1	0	0	1	1	1	0	1	1	0	0	0	1	1	0	0	0	0	0	1	1	0	1	1	1	0	1	1	1	0	0
Neorickettsia	1	0	1	1	1	0	0	0	1	1	1	0	0	1	0	1	0	1	1	0	0	1	0	1	0	1	1	0	0	0	0	1	0	0	0	1	0	1	1	0	1	0	1	0	0	1	1	0	0
Niastella	1	1	1	1	1	0	0	0	0	1	1	1	0	1	0	0	0	1	1	0	0	1	1	1	0	1	1	0	0	0	0	1	0	0	0	1	0	1	1	0	1	1	1	0	1	1	1	0	0
Nitratifractor	1	1	1	1	0	0	0	0	0	1	1	1	0	1	0	0	0	1	1	0	0	1	1	0	0	1	1	0	0	0	0	1	0	0	0	1	0	1	0	0	1	1	1	0	1	1	1	0	0
Nitratiruptor	1	1	1	1	0	0	0	0	0	1	1	1	0	1	0	0	0	1	1	0	0	1	1	1	0	1	1	0	0	0	0	1	0	0	0	1	0	1	1	0	1	1	1	0	1	1	1	0	0
Nitrobacter	1	1	1	1	1	0	0	0	1	1	1	1	0	1	0	0	0	1	1	0	0	1	1	1	0	1	1	0	0	0	1	1	0	0	1	1	0	1	1	0	1	0	1	0	1	1	1	0	0
Nitrosococcus	1	1	1	1	1	1	0	0	0	1	1	1	1	1	0	0	0	1	1	1	0	1	1	1	0	1	1	0	0	0	1	1	0	0	0	1	0	1	1	0	1	1	1	0	1	1	1	0	0
Nitrosomonas	1	1	1	1	0	0	0	0	0	1	1	1	0	1	0	0	0	1	1	0	0	1	1	1	0	1	1	0	0	0	1	1	0	1	0	1	0	1	1	0	1	1	1	0	1	1	1	0	0
Nitrosopumilus	0	0	0	1	0	0	0	0	0	1	1	1	0	1	0	0	0	1	1	0	1	1	0	0	0	0	0	0	1	0	1	0	0	1	0	0	1	1	0	0	0	0	1	0	1	0	1	0	0
Nitrosospira	1	1	1	1	1	0	0	0	0	1	1	1	0	1	0	0	0	1	1	0	0	1	1	1	0	1	1	0	0	0	1	1	0	0	0	1	0	1	1	0	1	1	1	0	1	1	1	0	0
Nocardia	1	1	1	1	0	0	0	0	0	1	1	1	0	1	0	0	0	1	1	0	0	1	1	1	0	1	1	0	0	0	1	1	0	0	0	1	0	1	1	0	1	1	1	0	1	1	1	0	0
Nocardioides	1	1	1	1	0	0	0	0	0	1	1	1	0	1	0	0	0	1	1	0	0	1	1	1	0	1	1	0	0	0	1	1	0	0	0	1	0	1	1	0	1	1	1	0	0	1	1	0	0
Nocardiopsis	1	1	1	1	0	0	0	0	0	1	1	1	0	1	0	0	1	1	1	0	0	1	1	1	0	1	1	0	0	0	1	1	0	0	0	1	0	1	1	0	1	1	1	0	1	1	1	0	0
Nostoc	1	1	1	1	0	1	0	0	0	1	1	1	0	1	0	0	0	1	1	1	0	1	1	1	0	1	1	0	0	0	1	1	0	0	0	1	0	1	1	0	0	1	1	1	1	1	1	1	0
Novosphingobium	1	1	1	1	1	0	0	0	1	1	1	1	0	1	0	1	0	1	1	0	0	1	1	1	0	1	1	0	0	0	1	1	0	1	0	1	0	1	1	0	0	1	1	0	1	1	1	0	0
Oceanimonas	1	1	1	1	0	0	0	0	0	1	1	1	0	1	0	0	0	1	1	0	0	1	1	0	0	1	1	0	0	0	1	1	0	0	0	1	0	1	1	0	1	1	1	0	1	1	1	0	0
Oceanithermus	1	1	1	1	0	1	0	0	0	1	1	1	0	1	0	0	0	1	1	1	0	1	1	1	0	1	1	0	0	0	0	1	0	0	0	1	0	1	0	0	1	1	1	0	1	1	1	1	0
Oceanobacillus	1	1	1	1	0	0	0	0	0	1	1	0	0	1	0	0	0	1	1	0	0	1	1	1	0	1	1	0	0	0	1	1	0	0	0	1	0	1	1	0	1	1	1	0	1	1	1	0	0
Ochrobactrum	1	1	1	1	1	0	0	0	1	1	1	1	0	1	0	1	0	1	1	0	0	1	1	1	0	1	1	0	0	0	0	1	0	0	0	1	0	1	0	0	1	1	1	0	1	1	1	0	0
Octadecabacter	1	1	1	1	1	0	0	0	0	1	1	1	0	1	0	1	0	1	1	0	0	1	1	1	0	1	1	0	0	0	1	1	0	0	0	1	0	1	0	0	1	1	1	0	1	1	1	0	0
Odoribacter	1	1	1	1	0	0	0	0	0	1	1	1	0	1	0	0	0	1	1	0	0	1	1	1	0	1	1	0	0	0	0	1	0	0	0	1	0	1	0	0	1	0	1	0	1	1	1	1	0
Oenococcus	1	0	0	1	0	0	0	0	0	0	1	1	0	1	0	0	0	1	1	0	0	1	0	1	0	1	1	0	0	0	1	1	0	0	0	1	0	1	0	0	0	1	1	0	0	1	1	0	0
Oligotropha	1	1	1	1	1	1	0	0	1	1	1	1	0	1	0	0	0	1	1	0	0	1	1	1	0	1	1	0	0	0	0	1	0	0	1	1	0	1	1	0	1	0	1	0	1	1	1	0	0
Olsenella	1	1	1	0	0	0	0	0	0	1	1	1	0	1	0	0	0	1	1	0	0	1	1	1	0	1	1	0	0	0	1	1	0	0	0	1	0	1	0	0	1	1	1	0	1	1	1	0	0
Onion	1	0	0	0	0	0	0	0	0	0	1	1	0	0	0	0	0	1	1	0	0	1	0	1	0	1	1	0	0	0	0	1	0	0	0	0	0	1	0	0	0	0	1	0	0	0	1	0	0
Opitutus	1	1	1	1	0	0	0	0	0	1	1	1	1	1	1	0	0	1	1	0	0	1	1	1	0	1	1	0	0	0	1	1	0	0	0	1	0	1	0	0	1	1	1	0	1	1	1	0	0
Orientia	1	0	1	1	0	0	0	0	1	1	0	0	0	0	0	1	0	1	1	0	0	1	0	1	0	1	1	0	0	0	0	1	0	0	0	1	0	1	0	0	0	1	1	0	1	1	1	0	0
Ornithobacterium	1	1	1	0	0	0	0	0	0	1	1	1	0	1	0	0	0	1	1	0	0	1	1	1	0	1	1	0	0	0	0	1	0	0	0	1	0	1	0	0	1	1	1	0	0	1	0	0	0
Oscillatoria	1	1	1	1	0	1	0	0	0	1	1	1	0	1	0	0	0	1	1	1	0	1	1	1	0	1	1	1	0	0	1	1	0	0	0	1	0	1	1	0	0	1	1	1	1	1	1	0	0
Oscillibacter	1	0	0	1	0	0	0	0	0	1	1	1	1	0	0	0	0	1	1	0	0	1	1	1	0	1	1	0	0	0	0	1	0	0	0	1	0	1	0	0	1	1	1	0	1	1	1	1	0
Owenweeksia	1	1	1	0	0	0	0	0	0	1	1	1	0	1	0	0	0	1	1	0	0	1	1	1	0	1	1	0	0	0	0	1	0	0	0	1	0	1	0	0	1	1	1	0	1	1	1	0	0
Paenibacillus	1	1	1	1	0	0	0	0	0	1	1	1	0	1	0	0	0	1	1	0	0	1	1	1	0	1	1	0	0	0	1	1	0	0	0	1	0	1	0	0	1	1	1	0	1	1	1	1	0
Paludibacter	1	1	1	1	0	0	0	0	0	1	1	1	0	1	0	0	0	1	1	0	0	1	1	1	0	1	1	0	0	0	0	1	0	0	0	1	0	1	1	0	1	1	1	0	1	1	1	0	0
Pandoraea	1	1	1	1	1	1	0	0	0	1	1	1	0	1	0	0	0	1	1	0	0	1	1	1	0	1	1	0	0	0	1	1	0	1	0	1	0	1	0	0	1	1	1	0	1	1	1	0	0
Pantoea	1	1	1	1	0	0	0	0	0	1	1	1	1	1	0	1	0	1	1	0	0	1	1	1	0	1	1	0	0	0	1	1	0	0	0	1	0	1	0	0	1	1	1	0	1	1	1	0	0
Parabacteroides	1	1	1	1	0	0	0	0	0	1	1	1	0	1	0	0	0	1	1	0	0	1	1	1	0	1	1	0	0	0	0	1	0	0	0	1	0	1	1	0	1	0	1	0	1	1	1	1	0
Parachlamydia	1	1	1	1	0	0	0	0	0	1	1	1	0	1	0	0	0	1	1	0	0	1	1	1	0	1	1	0	0	0	1	1	0	0	0	1	0	1	0	0	1	0	1	0	1	1	1	0	0
Paracoccus	1	1	1	1	1	0	0	0	0	1	1	1	0	1	0	1	0	1	1	0	0	1	1	1	0	1	1	0	0	0	1	1	0	0	0	1	0	1	1	0	0	1	1	0	1	1	1	0	0
Parvibaculum	1	1	1	1	1	0	0	0	1	1	1	1	0	1	0	0	0	1	1	0	0	1	0	1	0	1	1	0	0	0	1	1	0	0	0	1	0	1	1	0	1	1	1	0	1	1	1	0	0
Parvularcula	1	1	1	1	1	0	0	0	1	1	1	1	0	1	0	0	0	1	1	0	0	1	0	1	0	1	1	0	0	0	0	1	0	0	0	1	0	1	1	0	1	1	1	0	1	1	1	0	0
Pasteurella	1	1	1	1	0	0	0	0	0	1	1	1	0	1	0	0	0	1	1	0	0	1	1	1	0	1	1	0	0	0	1	1	0	0	0	1	0	1	1	0	1	1	1	0	1	1	1	0	0
Pectobacterium	1	1	1	1	0	0	0	0	0	1	1	1	0	1	0	0	0	1	1	0	0	1	1	1	0	1	1	0	0	0	1	1	0	1	0	1	0	1	1	0	1	1	1	0	1	1	1	0	0
Pediococcus	1	1	1	1	0	0	0	0	0	1	1	1	0	1	0	0	0	1	1	0	0	1	1	1	0	1	1	0	0	0	1	1	0	0	0	1	0	1	1	0	1	1	1	0	0	1	1	0	0
Pedobacter	1	1	1	1	0	0	0	0	0	1	1	1	0	1	0	0	0	1	1	0	0	1	1	1	0	1	1	0	0	0	0	1	0	0	0	1	0	1	1	0	1	1	1	0	1	1	1	0	0
Pelagibacterium	1	0	1	1	1	0	0	0	0	1	1	1	0	1	0	1	0	1	1	0	0	1	1	1	0	1	1	0	0	0	0	1	0	0	0	1	0	1	1	0	1	1	1	0	1	1	1	0	0
Pelobacter	1	1	1	1	0	0	0	0	0	1	1	1	0	1	0	0	0	1	1	0	0	1	1	1	0	1	1	0	0	0	1	1	0	0	0	1	0	1	1	0	1	1	1	0	1	1	1	1	0
Pelodictyon	1	1	1	1	0	0	0	0	0	1	1	1	0	1	0	0	0	1	1	0	0	1	1	1	0	1	1	0	0	0	0	1	0	0	0	1	0	1	1	0	1	1	1	0	1	1	1	0	0
Pelotomaculum	1	1	1	1	0	0	0	0	0	1	1	1	0	1	0	0	0	1	1	0	0	1	1	1	0	1	1	0	0	0	1	1	0	0	0	1	0	1	1	0	1	1	1	0	1	1	1	1	0
Persephonella	1	1	1	1	1	0	0	0	0	1	1	1	0	1	0	0	0	1	1	0	0	1	1	1	0	1	1	0	0	0	0	1	0	0	0	1	0	1	0	0	1	1	1	0	1	1	1	0	0
Persicivirga	1	1	1	1	0	0	0	0	0	1	1	1	0	1	0	0	0	1	1	0	0	1	1	1	0	1	1	0	0	0	0	1	0	0	0	1	0	1	1	0	1	1	1	0	1	1	1	0	0
Petrotoga	1	1	0	1	0	0	0	0	0	1	1	1	0	1	0	0	0	1	1	0	0	1	1	1	0	1	1	0	0	0	0	1	0	0	0	1	0	1	0	0	1	1	1	0	1	1	1	1	0
Phaeobacter	1	0	1	1	1	0	0	1	0	1	1	1	0	1	0	1	0	1	1	0	0	1	1	1	0	1	1	0	0	0	0	1	0	0	0	1	0	1	0	0	0	1	1	0	1	1	0	0	0
Phenylobacterium	1	1	1	1	1	0	0	0	1	1	1	1	0	1	0	1	0	1	1	0	0	1	0	1	0	1	1	0	0	0	1	1	0	0	0	1	0	1	0	0	0	1	1	0	1	1	1	1	0
Photobacterium	1	1	1	1	0	0	0	0	0	1	1	1	0	1	1	1	0	1	1	0	0	1	1	1	0	1	1	0	0	0	1	1	0	0	0	1	0	1	1	0	1	1	1	0	1	1	1	0	0
Photorhabdus	1	1	1	1	0	0	0	0	0	1	1	1	0	1	0	0	0	1	1	0	0	1	1	1	0	1	1	0	0	0	1	1	0	0	0	1	0	1	1	0	1	1	1	0	1	1	1	1	0
Phycisphaera	1	0	0	1	0	0	0	0	0	1	1	1	0	1	0	0	0	1	1	0	0	1	1	0	0	1	1	0	0	0	1	1	0	0	0	1	0	1	1	0	0	1	1	0	0	1	1	0	0
Picrophilus	1	0	0	1	0	0	0	0	0	1	1	1	0	1	0	0	0	1	1	0	1	1	0	1	0	0	0	0	1	0	1	0	0	1	0	0	1	1	0	0	0	0	1	0	1	0	1	0	0
Pirellula	1	1	1	1	0	0	0	0	0	1	1	1	0	1	0	0	0	1	1	0	0	1	1	1	0	1	1	0	0	0	1	1	0	0	0	1	0	1	0	0	0	1	1	0	1	1	1	0	0
Planctomyces	1	1	1	1	0	1	0	0	0	1	1	1	0	1	0	0	0	1	1	0	0	1	1	1	0	1	1	0	0	0	1	1	0	0	0	1	0	1	1	0	1	1	1	0	1	1	1	0	0
Plautia	1	1	1	1	0	0	0	0	0	1	1	1	0	1	0	0	0	1	1	0	0	1	1	1	0	1	1	0	0	0	1	1	0	0	0	1	0	1	0	0	1	1	1	0	1	1	1	0	0
Pleurocapsa	1	0	0	1	0	1	0	0	0	1	1	0	0	1	0	0	0	1	1	1	0	1	1	0	0	1	1	0	0	0	0	1	0	0	0	1	0	1	1	0	0	1	1	1	1	1	1	0	0
Polaribacter	1	1	1	1	0	0	0	0	0	1	1	0	0	1	0	0	0	1	1	0	0	1	1	1	0	1	1	0	0	0	0	1	0	0	0	1	0	1	0	0	1	1	1	0	1	1	1	0	0
Polaromonas	1	1	1	1	1	0	0	0	0	1	1	1	1	1	0	0	0	1	1	0	0	1	1	1	0	1	1	0	0	0	1	1	0	0	0	1	0	1	1	0	1	1	1	0	1	1	1	0	0
Polymorphum	1	0	1	1	1	0	0	0	1	1	1	1	0	1	0	1	0	1	1	0	0	1	0	1	0	1	1	0	0	0	0	1	0	0	0	1	0	1	0	0	1	1	1	0	1	1	0	0	0
Polynucleobacter	1	1	1	1	1	1	0	0	0	1	1	1	0	1	0	0	0	1	1	0	0	1	1	1	0	1	1	0	0	0	1	1	0	0	0	1	0	1	1	0	1	1	1	0	1	1	1	0	0
Porphyromonas	1	1	1	0	0	0	0	0	0	1	1	1	0	1	0	0	0	1	1	0	0	1	1	1	0	1	1	0	0	0	0	1	0	0	0	1	0	1	1	0	1	0	1	0	1	1	1	1	0
Prevotella	1	1	1	1	0	0	0	0	0	1	1	1	0	1	0	0	0	1	1	0	0	1	1	1	0	1	1	0	0	0	0	1	0	0	0	1	0	1	0	1	1	0	1	0	1	1	1	1	0
Prochlorococcus	1	0	0	1	0	1	0	0	0	1	1	1	0	1	1	0	0	1	1	1	0	1	1	1	0	1	1	0	0	0	1	1	0	0	0	1	0	1	1	0	0	0	1	1	1	1	1	0	0
Propionibacterium	1	1	1	1	0	0	0	0	0	1	1	1	0	1	0	0	1	1	1	0	0	1	1	1	0	1	1	0	0	0	1	1	0	0	0	1	0	1	1	0	1	0	1	0	0	1	1	0	0
Prosthecochloris	1	1	1	1	0	0	0	0	0	1	1	1	0	1	0	0	0	1	1	0	0	1	1	1	0	1	1	0	0	0	0	1	0	0	0	1	0	1	0	0	1	1	1	0	1	1	0	1	0
Proteus	1	1	1	1	0	1	0	0	0	1	1	1	0	1	0	0	0	1	1	0	0	1	1	1	0	1	1	0	0	0	1	1	0	0	0	1	0	1	1	0	1	1	1	0	1	1	1	1	0
Providencia	1	1	1	1	0	0	0	0	0	1	1	1	0	1	0	0	0	1	1	0	0	1	1	1	0	1	1	0	0	0	1	1	0	0	0	1	0	1	0	0	1	1	1	0	1	1	1	1	0
Pseudanabaena	1	0	0	1	0	1	0	0	0	1	1	1	0	1	0	0	0	1	1	1	0	1	1	1	0	1	1	0	0	0	0	1	0	0	0	1	0	1	1	0	1	1	1	1	1	1	1	0	0
Pseudoalteromonas	1	1	1	1	0	0	0	0	0	1	1	1	0	1	1	0	0	1	1	0	0	1	1	1	0	1	1	0	0	0	1	1	0	0	0	1	0	1	1	0	1	1	1	0	1	1	1	0	0
Pseudogulbenkiania	1	1	1	1	1	0	0	0	0	1	1	1	0	1	0	0	0	1	1	0	0	1	1	1	0	1	1	0	0	0	1	1	0	0	0	1	0	1	0	0	1	1	1	0	1	1	1	0	0
Pseudomonas	1	1	1	1	0	0	0	0	0	1	1	1	1	1	0	1	0	1	1	0	0	1	1	1	0	1	1	0	0	0	1	1	0	0	0	1	0	1	1	0	1	1	1	0	1	1	1	1	0
Pseudonocardia	1	1	1	1	0	0	0	0	0	1	1	1	0	1	0	0	1	1	1	0	0	1	1	1	0	1	1	0	0	0	1	1	0	0	0	1	0	1	0	0	1	1	1	0	1	1	1	0	0
Pseudovibrio	1	1	1	1	1	0	0	0	1	1	1	1	0	1	0	1	0	1	1	0	0	1	1	1	0	1	1	0	0	0	0	1	0	0	0	1	0	1	0	0	1	1	1	0	1	1	1	0	0
Pseudoxanthomonas	1	1	1	1	0	0	0	0	0	1	1	1	0	1	0	1	0	1	1	0	0	1	1	1	0	1	1	0	0	0	1	1	0	0	0	1	0	1	0	0	1	1	1	0	1	1	1	0	0
Psychrobacter	1	1	1	1	0	1	0	0	0	1	1	1	0	1	0	0	0	1	1	0	0	1	1	1	0	1	1	0	0	0	0	1	0	1	0	1	0	1	1	0	1	1	1	0	1	1	1	0	0
Psychroflexus	1	1	1	1	0	0	0	0	0	1	1	1	0	1	0	0	0	1	1	0	0	1	1	1	0	1	1	0	0	0	0	1	0	0	0	1	0	1	0	0	1	1	1	0	1	1	1	0	0
Psychromonas	1	1	1	1	0	1	0	0	0	1	1	1	0	1	1	1	0	1	1	0	0	1	1	1	0	1	1	0	0	0	1	1	0	0	0	1	0	1	1	0	1	1	1	0	1	1	1	0	0
Pusillimonas	1	1	1	1	0	0	0	0	0	1	1	1	0	1	1	0	0	1	1	0	0	1	1	1	0	1	1	0	0	0	1	1	0	0	0	1	0	1	0	0	1	1	1	0	1	1	1	0	0
Pyrobaculum	1	1	1	1	0	0	0	0	0	1	1	1	0	1	0	0	0	1	1	0	1	1	1	0	0	0	0	0	1	0	1	0	0	1	0	0	1	1	0	0	0	1	1	0	1	0	1	1	0
Pyrococcus	1	1	1	1	0	0	0	0	0	1	1	1	0	1	0	0	0	1	1	0	1	1	1	1	0	0	0	0	1	0	1	1	0	1	1	0	1	1	0	0	0	0	1	0	1	0	1	1	0
Pyrolobus	0	0	0	1	0	0	0	0	0	1	1	1	0	1	0	0	0	1	1	0	1	1	1	0	0	0	0	0	1	0	1	0	0	1	0	0	1	1	0	0	0	0	1	0	1	0	1	0	0
Rahnella	1	1	1	1	0	0	0	0	0	1	1	1	0	1	0	1	0	1	1	0	0	1	1	1	0	1	1	0	0	0	1	1	0	0	0	1	0	1	1	0	1	1	1	0	0	1	1	0	0
Ralstonia	1	1	1	1	1	0	0	0	0	1	1	1	0	1	1	0	0	1	1	0	0	1	1	1	0	1	1	0	0	0	1	1	0	0	0	1	0	1	1	0	1	1	1	0	1	1	1	1	0
Ramlibacter	1	1	1	1	0	0	0	0	0	1	1	1	0	1	0	1	0	1	1	0	0	1	1	1	0	1	1	0	0	0	1	1	0	0	0	1	0	1	0	0	1	1	1	0	1	1	1	0	0
Raoultella	1	1	1	1	0	0	0	0	0	1	1	1	0	1	0	0	0	1	1	0	0	1	1	1	0	1	1	0	0	0	1	1	0	0	0	1	0	1	0	0	1	1	1	0	1	1	1	0	0
Renibacterium	1	0	0	0	0	0	0	0	0	1	1	1	0	1	0	0	0	1	1	0	0	1	1	1	0	1	1	0	0	0	1	1	0	0	0	1	0	1	1	0	0	0	1	0	1	1	1	0	0
Rhizobium	1	1	1	1	1	0	0	1	1	1	1	1	0	1	0	1	0	1	1	0	0	1	1	1	0	1	1	0	0	0	0	1	0	0	0	1	0	1	1	0	1	1	1	0	1	1	1	1	0
Rhodanobacter	1	1	1	1	0	0	0	0	0	1	1	1	0	1	0	1	0	1	1	0	0	1	1	1	0	0	1	0	0	0	1	1	0	0	0	1	0	1	0	0	1	1	1	0	1	1	1	0	0
Rhodobacter	1	1	1	1	1	0	0	0	0	1	1	1	0	1	0	1	0	1	1	0	0	1	1	1	0	1	1	0	0	0	1	1	0	0	0	1	0	1	1	0	0	1	1	0	1	1	1	0	0
Rhodococcus	1	1	1	1	0	0	0	0	0	1	1	1	0	1	0	0	1	1	1	0	0	1	1	1	0	1	1	0	0	0	1	1	0	1	0	1	0	1	1	0	1	1	1	0	1	1	1	0	0
Rhodoferax	1	1	1	1	1	0	0	0	0	1	1	1	0	1	0	1	0	1	1	0	0	1	1	1	0	1	1	0	0	0	1	1	0	0	0	1	0	1	1	0	1	1	1	0	1	1	1	1	0
Rhodomicrobium	1	1	1	1	1	0	0	0	0	1	1	1	0	1	0	0	0	1	1	0	0	1	1	1	0	1	1	0	0	0	0	1	0	0	0	1	0	1	1	0	1	1	1	0	1	1	1	0	0
Rhodopirellula	1	1	1	1	0	0	0	0	0	1	1	1	0	1	1	0	0	1	1	0	0	1	1	1	0	1	1	0	0	0	1	1	0	0	0	1	0	1	1	0	1	1	1	0	1	1	1	0	0
Rhodopseudomonas	1	1	1	1	1	0	0	0	1	1	1	1	1	1	0	1	1	1	1	0	0	1	1	1	0	1	1	0	0	0	0	1	0	0	1	1	0	1	1	0	1	1	1	0	1	1	1	0	0
Rhodospirillum	1	1	1	1	1	0	0	0	1	1	1	1	0	1	0	1	0	1	1	0	0	1	1	1	0	1	1	0	0	0	1	1	0	0	0	1	0	1	1	0	1	1	1	0	1	1	1	1	0
Rhodothermus	1	1	1	1	0	0	0	0	0	1	1	1	0	1	0	0	0	1	1	0	0	1	0	1	0	1	1	0	0	0	1	1	0	0	0	0	0	1	1	0	1	1	1	0	0	1	1	0	0
Rickettsia	1	0	1	1	1	0	0	0	1	1	1	1	0	1	0	0	0	1	1	0	0	1	1	1	0	1	1	0	0	0	0	1	0	0	0	1	0	1	0	0	0	1	1	0	1	1	0	0	0
Riemerella	1	1	1	1	0	0	0	0	0	1	1	1	0	1	0	0	0	1	1	0	0	1	1	1	0	1	1	0	0	0	0	1	0	0	0	1	0	1	1	0	1	1	1	0	1	1	1	0	0
Rivularia	1	0	0	1	0	1	0	0	0	1	1	1	1	1	0	0	0	1	1	1	0	1	1	1	0	1	1	0	0	0	1	1	0	0	0	1	0	1	1	0	0	1	1	1	1	1	1	0	0
Robiginitalea	1	1	1	1	0	0	0	0	0	1	1	1	0	1	0	0	0	1	1	0	0	1	1	1	0	1	1	0	0	0	0	1	0	0	0	1	0	1	0	0	1	1	1	0	0	1	1	0	0
Roseburia	1	1	1	0	0	0	0	0	0	1	1	1	0	1	0	0	0	1	1	0	0	1	1	1	0	1	1	0	0	0	1	1	0	0	0	1	0	1	0	1	1	1	1	0	1	1	1	1	0
Roseiflexus	1	1	1	1	0	0	0	0	0	1	1	1	0	1	0	0	0	1	1	1	0	1	1	1	0	1	1	0	0	0	1	1	0	0	0	1	0	1	1	0	1	1	1	0	1	1	1	1	0
Roseobacter	1	1	1	1	1	0	0	0	0	1	1	1	0	1	0	1	0	1	1	0	0	1	1	1	0	1	1	0	0	0	1	1	0	0	0	1	0	1	1	0	0	1	1	0	1	1	1	0	0
Rothia	1	1	1	0	0	0	0	0	0	1	1	1	0	1	0	0	0	1	1	0	0	1	1	1	0	1	1	0	0	0	1	1	0	0	0	1	0	1	1	0	1	0	1	0	0	1	1	0	0
Rubrivivax	1	1	1	1	1	0	0	0	0	1	1	1	0	1	1	0	0	1	1	0	0	1	1	1	0	1	1	0	0	0	1	1	0	0	0	1	0	1	1	0	1	1	1	0	1	1	1	1	0
Rubrobacter	1	1	1	1	0	0	0	0	0	1	1	0	0	1	0	0	0	1	1	0	0	1	0	1	0	1	1	0	0	0	0	1	0	0	0	1	0	1	1	0	0	1	1	0	1	1	1	0	0
Ruegeria	1	0	1	1	1	0	0	0	0	1	1	1	0	1	0	1	0	1	1	0	0	1	1	1	0	1	1	0	0	0	0	1	0	1	0	1	0	1	1	0	0	1	1	0	1	1	1	0	0
Ruminococcus	1	1	1	1	0	0	0	0	0	1	1	1	0	1	0	0	0	1	1	0	0	1	1	1	0	1	1	0	1	0	0	1	0	1	0	1	0	1	0	0	1	1	1	0	1	1	1	1	0
Runella	1	1	1	1	0	0	0	0	0	1	1	1	0	1	0	0	0	1	1	0	0	1	1	1	0	1	1	0	0	0	1	1	0	0	0	1	0	1	0	0	1	1	1	0	1	1	1	0	0
Saccharomonospora	1	1	1	1	0	0	0	0	0	1	1	1	0	1	0	0	0	1	1	0	0	1	1	1	0	1	1	0	0	0	1	1	0	0	0	1	0	1	1	0	0	1	1	0	0	1	1	0	0
Saccharophagus	1	1	1	1	0	0	0	0	0	1	1	1	0	1	1	0	0	1	1	0	0	1	1	1	0	1	1	0	0	0	1	1	0	1	0	1	0	1	1	0	1	1	1	0	1	1	1	0	0
Saccharopolyspora	1	1	1	1	0	0	0	0	0	1	1	1	0	1	0	0	1	1	1	0	0	1	1	1	0	1	1	0	0	0	1	1	0	0	0	1	0	1	1	0	1	1	1	0	0	1	1	0	0
Saccharothrix	1	1	1	1	0	0	0	0	0	1	1	1	0	1	0	0	0	1	1	0	0	1	1	1	0	1	1	0	0	0	1	1	0	0	0	1	0	1	1	0	1	1	1	0	1	1	1	0	0
Salinarchaeum	1	1	0	1	1	0	0	0	0	1	1	1	0	1	0	0	0	1	1	0	1	1	0	1	0	0	0	0	1	0	1	1	0	1	0	0	1	1	0	0	0	0	1	0	1	0	1	0	0
Salinibacter	1	0	0	1	0	0	0	0	0	1	1	1	0	1	0	0	0	1	1	0	0	1	0	1	0	1	1	0	0	0	0	1	0	0	0	1	0	1	1	0	1	1	1	0	0	1	1	0	0
Salinispora	1	1	1	1	0	0	0	0	0	1	1	1	0	1	0	0	0	1	1	0	0	1	1	1	0	1	1	0	0	0	1	1	0	1	0	1	0	1	1	0	1	1	1	0	1	1	1	0	0
Salmonella	1	1	1	1	0	0	0	0	0	1	1	1	0	1	0	0	0	1	1	0	0	1	1	1	0	1	1	0	0	0	1	1	0	0	0	1	0	1	1	0	1	1	1	0	1	1	1	0	0
Sanguibacter	1	1	1	1	0	0	0	0	0	1	1	1	0	1	0	0	0	1	1	0	0	1	1	1	0	1	1	0	0	0	1	1	0	0	0	1	0	1	0	0	1	0	1	0	0	1	1	1	0
Saprospira	1	1	1	1	0	0	0	0	0	1	1	1	0	1	0	0	0	1	1	0	0	1	1	1	0	1	1	0	0	0	1	1	0	0	0	1	0	1	1	0	0	1	1	0	1	1	1	0	0
Sebaldella	1	1	1	1	0	0	0	0	0	1	1	1	0	1	0	0	1	1	1	0	0	1	0	1	0	1	1	0	0	0	1	1	0	0	0	1	0	1	1	0	1	1	1	0	1	1	1	0	0
Segniliparus	1	1	1	1	0	0	0	0	0	1	1	1	0	1	0	0	0	1	1	0	0	1	1	1	0	1	1	0	0	0	1	1	0	0	0	1	0	1	0	0	0	0	1	0	1	1	1	0	0
Selenomonas	1	1	1	1	0	0	0	0	0	1	1	1	0	1	0	0	0	1	1	0	0	1	1	1	0	1	1	0	0	0	0	1	0	0	0	1	0	1	0	0	0	1	1	0	1	1	1	1	0
Serratia	1	1	1	1	0	0	0	0	0	1	1	1	1	1	0	0	0	1	1	0	0	1	1	1	0	1	1	0	0	0	1	1	0	0	0	1	0	1	1	0	1	1	1	0	1	1	1	1	0
Shewanella	1	1	1	1	0	0	0	0	0	1	1	1	0	1	1	1	0	1	1	0	0	1	1	1	0	1	1	0	0	0	1	1	0	0	0	1	0	1	1	0	1	1	1	0	1	1	1	1	0
Shigella	1	1	1	1	0	0	0	0	0	1	1	1	0	1	0	0	0	1	1	0	0	1	1	1	0	1	1	0	0	0	1	1	0	0	0	1	0	1	1	0	1	1	1	0	1	1	1	0	0
Sideroxydans	1	1	1	1	0	0	0	0	0	1	1	1	0	1	0	0	0	1	1	0	0	1	1	1	0	1	1	0	0	0	1	1	0	0	0	1	0	1	0	0	1	1	1	0	1	1	1	0	0
Simiduia	1	1	1	1	0	0	0	0	0	1	1	1	0	1	0	0	0	1	1	0	0	1	1	1	0	1	1	0	0	0	1	1	0	0	0	1	0	1	1	0	1	1	1	0	1	1	1	0	0
Simkania	1	1	1	1	0	0	0	0	0	1	1	1	0	1	0	1	0	1	1	0	0	1	1	1	0	1	1	0	0	0	0	1	0	0	0	1	0	1	0	0	1	0	1	0	1	1	1	0	0
Singulisphaera	1	1	1	1	0	0	0	0	0	1	1	1	1	1	0	0	0	1	1	0	0	1	1	1	0	1	1	0	0	0	1	1	0	0	0	1	0	1	0	0	0	1	1	0	1	1	1	0	0
Sinorhizobium	1	1	1	1	1	0	0	0	0	1	1	1	0	1	0	1	0	1	1	0	0	1	1	1	0	1	1	0	0	0	0	1	0	0	0	1	0	1	1	0	1	1	1	0	1	1	1	1	0
Slackia	1	1	1	1	0	0	0	0	0	1	1	1	0	1	0	0	0	1	1	0	0	1	1	1	0	1	1	0	0	0	1	1	0	0	0	1	0	1	0	0	1	1	1	0	1	1	1	0	0
Sodalis	1	1	1	1	0	1	0	0	0	1	1	0	0	1	0	0	0	1	1	0	0	1	1	1	0	1	1	0	0	0	1	1	0	0	0	1	0	1	0	0	1	1	1	0	1	1	1	0	0
Solibacillus	1	1	1	1	0	0	0	0	0	1	1	1	0	1	0	0	0	1	0	0	0	1	0	1	0	1	1	0	0	0	1	1	0	0	0	1	0	1	0	0	1	1	1	0	1	1	1	0	0
Solitalea	1	1	1	1	0	0	0	0	0	1	1	1	0	1	0	0	0	1	1	0	0	1	1	1	0	1	1	0	0	0	0	1	0	0	0	1	0	1	1	0	1	1	1	0	1	1	1	0	0
Sorangium	1	1	1	1	0	0	0	0	0	1	1	1	0	1	0	0	1	1	1	0	0	1	1	1	0	1	1	0	0	0	1	1	0	1	0	1	0	1	1	0	1	1	1	0	1	1	1	0	0
Sphaerobacter	1	0	1	1	0	0	0	0	0	1	1	1	0	1	0	0	0	1	1	1	0	1	1	1	0	1	1	0	0	0	1	1	0	0	0	1	0	1	1	0	0	1	1	0	1	1	1	0	0
Sphaerochaeta	1	1	1	1	0	0	0	0	0	1	1	1	0	1	0	0	0	1	1	0	0	1	1	1	0	1	1	0	0	0	1	1	0	0	0	0	0	1	0	0	1	1	1	0	1	1	1	0	0
Sphingobacterium	1	1	1	1	1	0	0	0	0	1	1	1	0	1	0	0	0	1	1	0	0	1	1	1	0	1	1	0	0	0	0	1	0	0	0	1	0	1	0	0	1	1	1	0	1	1	1	0	0
Sphingobium	1	1	1	1	1	0	0	0	1	1	1	1	0	1	0	1	0	1	1	0	0	1	1	1	0	1	1	0	0	0	1	1	0	0	0	1	0	1	0	0	1	1	1	0	1	1	1	0	0
Sphingomonas	1	1	1	1	1	0	0	0	1	1	1	1	0	1	0	1	0	1	1	0	0	1	1	1	0	1	1	0	0	0	1	1	0	0	0	1	0	1	1	0	1	1	1	0	1	1	1	0	0
Sphingopyxis	1	1	1	1	1	1	0	0	1	1	1	1	0	1	0	1	1	1	1	0	0	1	1	1	0	1	1	0	0	0	1	1	0	0	0	1	0	1	1	0	0	1	1	0	1	1	1	0	0
Spiribacter	1	0	1	1	1	0	0	0	0	1	1	1	0	1	0	0	0	1	1	0	0	1	1	1	0	1	1	0	0	0	1	1	0	0	0	1	0	1	1	0	1	1	1	0	1	1	0	0	0
Spirochaeta	1	1	1	1	0	0	0	0	0	1	1	1	0	1	0	1	1	1	1	0	0	1	1	1	0	1	1	0	0	0	0	1	0	0	0	1	0	1	1	0	1	1	1	0	1	1	1	1	0
Spiroplasma	1	0	0	1	0	0	0	0	0	1	1	1	0	1	0	0	0	1	1	0	0	1	1	1	0	1	1	0	0	0	0	1	0	0	0	1	0	1	0	0	0	0	1	0	1	1	1	0	0
Spirosoma	1	1	1	1	0	0	0	0	0	1	1	1	0	1	0	0	0	1	1	0	0	1	1	1	0	1	1	0	0	0	1	1	0	0	0	1	0	1	1	0	1	1	1	0	1	1	1	0	0
Stackebrandtia	1	1	1	1	0	0	0	0	0	1	1	1	0	1	0	0	0	1	1	0	0	1	1	1	1	1	1	0	0	0	1	1	0	0	0	1	0	1	1	0	1	1	1	0	1	1	1	1	0
Stanieria	1	1	1	1	0	1	0	0	0	1	1	1	0	1	0	0	0	1	1	1	0	1	1	1	0	1	1	0	0	0	0	1	0	0	0	1	0	1	1	0	0	1	1	1	1	1	1	0	0
Staphylococcus	1	1	1	1	0	0	0	0	0	1	1	1	0	1	0	0	0	1	1	0	0	1	1	1	0	1	1	0	0	0	1	1	0	0	0	1	0	1	1	1	1	1	1	0	1	1	1	0	0
Staphylothermus	0	0	0	1	0	0	0	0	0	1	1	1	0	1	0	0	0	1	1	0	1	1	0	0	0	0	0	0	1	0	0	0	0	1	0	0	1	1	0	0	0	0	1	0	1	0	1	0	0
Starkeya	1	1	1	1	1	0	0	0	1	1	1	1	0	1	0	1	0	1	1	0	0	1	1	1	0	1	1	0	0	0	0	1	0	0	0	1	0	1	0	0	1	1	1	0	1	1	0	0	0
Stenotrophomonas	1	1	1	1	0	0	1	0	0	1	1	1	0	1	0	1	0	1	1	0	0	1	1	1	0	1	1	0	0	0	1	1	0	0	0	1	0	1	1	0	1	1	1	0	1	1	1	0	0
Stigmatella	1	1	1	1	0	0	0	0	0	1	1	1	0	1	0	0	0	1	1	1	0	1	1	1	0	1	1	0	0	0	1	1	0	0	0	1	0	1	0	0	1	1	1	0	1	1	1	0	0
Strawberry	1	0	0	0	0	0	0	0	0	0	1	1	0	0	0	0	0	1	1	0	0	1	1	1	0	1	1	0	0	0	0	1	0	0	0	0	0	1	0	0	0	0	1	0	0	0	0	0	0
Streptobacillus	1	0	0	0	0	0	0	0	0	1	1	1	0	0	0	0	0	1	1	0	0	1	1	1	0	1	1	0	0	0	1	1	0	0	0	1	0	1	0	0	0	0	1	0	0	1	1	0	0
Streptococcus	1	1	1	1	0	0	0	0	0	1	1	1	0	1	0	0	1	1	1	0	0	1	1	1	0	1	1	0	0	0	1	1	0	0	0	1	0	1	1	1	1	1	1	0	1	1	1	1	1
Streptomyces	1	1	1	1	0	1	0	0	0	1	1	1	1	1	0	0	1	1	1	0	0	1	1	1	0	1	1	0	0	0	1	1	0	1	1	1	0	1	1	0	1	1	1	1	1	1	1	1	0
Streptosporangium	1	1	1	1	0	0	0	0	0	1	1	1	0	1	0	0	0	1	1	0	0	1	1	1	0	1	1	0	0	0	1	1	0	0	0	1	0	1	1	0	1	1	1	0	1	1	1	0	0
Sulfobacillus	1	1	1	1	1	0	0	0	0	1	1	1	0	1	0	0	0	1	1	0	0	1	1	1	0	1	1	0	0	0	0	1	0	0	0	1	0	1	0	0	1	1	1	0	1	1	1	0	0
Sulfolobus	1	1	1	1	0	0	0	0	0	1	1	1	0	1	1	0	0	1	1	0	1	1	1	0	0	0	0	0	1	0	1	1	0	1	0	0	1	1	0	0	0	0	1	0	1	0	1	1	0
Sulfuricella	1	1	1	1	1	0	0	0	0	1	1	1	0	1	0	0	0	1	1	0	0	1	1	1	0	1	1	0	0	0	1	1	0	0	0	1	0	1	1	0	1	1	1	0	1	1	1	0	0
Sulfuricurvum	1	1	1	1	0	0	0	0	0	1	1	1	0	1	0	0	0	1	1	0	0	1	1	0	0	1	1	0	0	0	0	1	0	0	0	1	0	1	0	0	1	1	1	0	1	1	1	0	0
Sulfurihydrogenibium	1	1	1	1	1	0	0	0	0	1	1	1	0	1	0	0	0	1	1	0	0	1	1	1	0	1	1	0	0	0	0	1	0	0	0	1	0	1	1	0	1	1	1	0	1	1	1	0	0
Sulfurimonas	1	1	1	1	0	0	0	0	0	1	1	1	0	1	0	0	0	1	1	0	0	1	1	1	0	1	1	0	0	0	0	1	0	0	0	1	0	1	1	0	1	1	1	0	1	1	1	1	0
Sulfurospirillum	1	1	1	1	0	0	0	0	0	1	1	1	0	1	0	0	0	1	1	0	0	1	1	1	0	1	1	0	0	0	0	1	0	0	0	1	0	1	1	0	1	1	1	0	1	1	1	0	0
Sulfurovum	1	1	1	1	0	0	0	0	0	1	1	1	0	1	0	0	0	1	1	0	0	1	1	1	0	1	1	0	0	0	0	1	0	0	0	1	0	1	1	0	1	1	1	0	1	1	1	0	0
Symbiobacterium	1	1	1	1	1	0	0	0	0	1	1	1	0	1	0	0	0	1	1	0	0	1	1	1	0	1	1	0	0	0	1	1	0	0	0	1	0	1	1	0	1	1	1	0	1	1	1	1	0
Synechococcus	1	1	0	1	0	1	0	0	0	1	1	1	0	1	0	1	0	1	1	1	0	1	1	1	0	1	1	0	0	0	1	1	0	0	0	1	0	1	1	0	1	1	1	1	1	1	1	0	0
Synechocystis	1	0	0	1	0	1	0	0	0	1	1	1	0	1	0	0	0	1	1	1	0	1	1	1	0	1	1	0	0	0	0	1	0	0	0	1	0	1	1	0	0	1	1	1	1	1	1	0	0
Synergistetes	1	1	1	1	0	0	0	0	0	1	1	1	0	1	0	0	0	1	0	0	0	1	0	1	0	1	1	0	0	0	0	1	0	0	0	1	0	1	0	0	0	1	1	0	1	1	1	0	0
Syntrophobacter	1	1	1	1	0	0	0	0	0	1	1	1	0	1	0	0	0	1	1	1	0	1	1	1	0	1	1	0	0	0	1	1	0	0	0	1	1	1	1	0	1	1	1	0	1	1	1	1	0
Syntrophobotulus	1	1	1	1	0	0	0	0	0	1	1	1	0	1	0	0	0	1	1	0	0	1	1	1	0	1	1	0	0	0	0	1	0	0	0	1	0	1	1	0	0	1	1	0	1	1	1	1	0
Syntrophomonas	1	1	1	1	0	0	0	0	0	1	1	1	0	1	0	0	0	1	1	0	0	1	1	1	0	1	1	0	0	0	1	1	0	0	0	1	0	1	1	0	1	1	1	0	1	1	1	1	0
Syntrophothermus	1	1	1	1	0	0	0	0	0	1	1	1	0	1	0	0	0	1	1	0	0	1	1	1	0	1	1	0	0	0	0	1	0	0	0	1	0	1	0	0	1	1	1	0	1	1	1	1	0
Syntrophus	1	0	0	1	0	0	0	0	0	1	1	1	0	1	0	0	0	1	1	0	0	1	1	1	0	1	1	0	0	0	1	1	0	0	0	1	0	1	1	0	0	1	1	0	1	1	1	1	0
Tannerella	1	1	1	1	0	0	0	0	0	1	1	1	0	1	0	0	0	1	1	0	0	1	1	1	0	1	1	0	0	0	0	1	0	0	0	1	0	1	0	0	1	0	1	0	1	1	1	1	0
Taylorella	1	1	1	1	0	0	0	0	0	1	1	1	0	1	0	0	0	1	1	0	0	1	1	1	0	1	1	0	0	0	0	1	0	0	0	0	0	1	0	0	0	1	1	0	1	1	0	0	0
Tepidanaerobacter	1	1	1	1	0	0	0	0	0	1	1	1	0	1	0	0	0	1	1	0	0	1	1	0	0	1	1	0	0	0	0	1	0	0	0	1	0	1	0	0	1	0	1	0	1	1	1	1	0
Teredinibacter	1	1	1	1	0	0	0	0	0	1	1	1	0	1	1	0	1	1	1	0	0	1	1	1	0	1	1	0	0	0	1	1	0	0	0	1	0	1	0	0	1	1	1	0	1	1	1	0	0
Terriglobus	1	0	0	1	0	0	0	0	0	1	1	1	1	1	0	0	1	1	1	0	0	1	1	0	0	1	1	0	0	0	1	1	0	0	0	1	0	1	0	0	1	1	1	0	1	1	1	0	0
Tetragenococcus	1	1	1	1	0	0	0	0	0	0	1	1	0	1	0	0	0	1	1	0	0	1	0	1	0	1	1	0	0	0	1	1	0	0	0	1	0	1	0	0	0	1	1	0	0	1	1	0	0
Thalassobaculum	1	0	1	1	1	0	0	0	0	1	1	0	0	1	0	0	0	1	1	0	0	1	0	1	0	1	1	0	0	0	0	1	0	0	0	0	0	1	1	0	0	0	1	0	1	0	0	0	0
Thalassolituus	1	1	1	1	0	0	0	0	0	1	1	1	0	1	1	0	0	1	1	0	0	1	1	1	0	1	1	0	0	0	1	1	0	0	0	1	0	1	0	0	1	1	1	0	1	1	1	0	0
Thauera	1	1	1	1	1	0	0	0	0	1	1	1	0	1	0	0	0	1	1	0	0	1	1	1	0	1	1	0	0	0	1	1	0	0	0	1	0	1	0	0	1	1	1	0	1	1	1	0	0
Thermacetogenium	1	1	1	1	0	0	0	0	0	1	1	1	0	1	0	0	0	1	1	0	0	1	1	0	0	1	1	0	0	0	0	1	0	0	0	1	0	1	1	0	1	1	1	0	1	1	1	1	0
Thermaerobacter	1	0	0	1	0	0	0	0	0	1	1	1	0	1	0	0	0	1	1	0	0	1	0	1	0	1	1	0	0	0	1	1	0	0	0	1	0	1	0	0	1	1	1	0	1	1	1	0	0
Thermanaerovibrio	1	0	0	1	0	0	0	0	0	1	1	1	0	1	0	0	0	1	1	0	0	1	1	1	0	1	1	0	0	0	0	1	0	0	0	1	0	1	1	0	1	1	1	0	1	1	1	0	0
Thermincola	1	1	1	1	0	0	0	0	0	1	1	1	0	1	0	0	0	1	1	0	0	1	1	1	0	1	1	0	0	0	1	1	0	0	0	1	0	1	0	0	1	1	1	0	1	1	0	1	0
Thermoanaerobacter	1	1	1	1	0	0	0	0	0	1	1	1	0	1	0	0	0	1	1	0	0	1	1	1	0	1	1	0	0	0	1	1	0	0	0	1	0	1	1	0	1	1	1	0	1	1	1	1	0
Thermoanaerobacterium	1	1	1	1	0	0	0	0	0	1	1	1	0	1	0	0	0	1	1	0	0	1	1	1	0	1	1	0	0	0	1	1	0	0	0	1	0	1	0	0	1	1	1	0	1	1	1	1	0
Thermobacillus	1	1	1	1	0	0	0	0	0	1	1	1	0	1	0	0	0	1	1	0	0	1	1	0	0	1	1	0	0	0	1	1	0	0	0	1	0	1	0	0	1	1	1	0	1	1	1	0	0
Thermobaculum	1	0	0	1	0	0	0	0	0	1	1	1	1	1	0	0	0	1	1	1	0	1	0	1	0	1	1	0	0	0	1	1	0	0	0	0	0	1	1	0	0	1	1	0	1	1	1	0	0
Thermobifida	1	1	1	1	0	0	0	0	0	1	1	1	0	1	0	0	0	1	1	0	0	1	1	1	0	1	1	0	0	0	1	1	0	0	0	1	0	1	1	0	0	1	1	0	1	1	1	0	0
Thermobispora	1	0	0	1	0	1	0	0	0	1	1	1	0	1	0	0	1	1	1	0	0	1	1	1	0	1	1	0	0	0	1	1	1	1	0	1	0	1	1	0	1	1	1	0	0	1	1	0	0
Thermococcus	1	1	1	1	1	0	0	0	0	1	1	1	0	1	0	0	0	1	1	0	1	1	1	1	0	0	0	0	1	0	1	1	0	1	0	0	1	1	0	0	0	0	1	0	1	0	1	1	0
Thermocrinis	1	0	1	1	0	0	0	0	0	1	1	1	0	1	0	0	0	1	1	0	0	1	1	1	0	1	1	0	0	0	0	1	0	0	0	1	0	1	0	0	1	1	1	0	1	1	1	0	0
Thermodesulfatator	1	1	1	1	0	0	0	0	0	1	1	1	0	1	0	0	0	1	1	0	0	1	1	1	0	1	1	0	0	0	0	1	0	0	0	1	0	1	0	0	0	1	1	0	1	1	1	0	0
Thermodesulfobacterium	1	1	1	1	0	0	0	0	0	1	1	1	0	1	0	0	0	1	1	0	0	1	1	0	0	1	1	0	0	0	0	1	0	1	0	1	0	1	0	0	0	1	1	0	1	1	1	0	0
Thermodesulfobium	1	1	1	1	0	0	0	0	0	1	1	1	0	1	0	0	0	1	1	1	0	1	1	1	0	1	1	0	0	0	1	1	0	0	0	1	0	1	0	0	0	1	1	0	1	1	1	0	0
Thermodesulfovibrio	1	1	1	1	1	0	0	0	0	1	1	1	0	1	0	0	0	1	1	0	0	1	1	1	0	1	1	0	0	0	0	1	0	0	0	1	0	1	0	0	0	1	1	0	1	1	1	1	0
Thermofilum	1	0	1	1	0	0	0	0	0	1	1	1	0	1	0	0	0	1	1	0	1	1	0	0	0	0	0	0	1	0	1	0	0	1	0	0	1	0	0	0	0	0	1	0	1	0	1	1	0
Thermogladius	0	1	0	1	0	0	0	0	0	1	1	1	0	1	0	0	0	1	1	0	1	1	0	0	0	0	0	0	1	0	0	0	0	1	0	0	1	1	0	0	0	0	1	0	1	0	1	0	0
Thermomicrobium	1	0	1	1	0	0	0	0	0	1	1	1	0	1	0	0	0	1	1	1	0	1	1	1	0	1	1	0	0	0	1	1	0	0	0	0	0	1	0	0	0	1	1	0	1	1	1	0	0
Thermomonospora	1	1	1	1	0	0	0	0	0	1	1	1	0	1	0	0	1	1	1	0	0	1	1	1	0	1	1	0	0	0	1	1	0	0	0	1	0	1	1	0	1	1	1	0	1	1	1	0	0
Thermoplasma	1	0	0	1	0	0	0	0	0	1	1	1	0	1	0	0	0	1	1	0	1	1	0	1	0	0	0	0	1	0	1	0	0	1	0	0	1	1	0	0	0	1	1	0	1	1	1	0	0
Thermoplasmatales	1	0	0	1	0	0	0	0	0	0	1	1	0	1	0	0	0	1	1	0	1	1	0	0	0	0	0	0	1	0	1	0	0	1	0	0	1	1	0	0	0	1	1	0	1	1	1	0	0
Thermoproteus	0	0	0	1	0	0	0	0	0	1	1	0	0	1	0	0	0	1	1	0	1	1	0	0	0	0	0	0	1	0	1	0	0	1	0	0	1	0	0	0	0	0	1	0	1	0	1	1	0
Thermosediminibacter	1	1	1	1	0	0	0	0	0	1	1	1	0	1	0	0	0	1	1	0	0	1	1	1	0	1	1	0	0	0	0	1	0	0	0	1	0	1	0	0	1	1	1	0	1	1	1	1	0
Thermosipho	1	1	0	1	0	0	0	0	0	1	1	1	0	1	0	0	0	1	1	0	0	1	1	1	0	1	1	0	0	0	0	1	0	0	0	1	0	1	1	0	1	1	1	0	1	1	1	1	0
Thermosphaera	0	0	0	1	0	0	0	0	0	1	1	1	0	1	0	0	0	1	1	0	1	1	0	0	0	0	0	0	1	0	0	0	0	1	0	0	1	1	0	0	0	0	1	0	1	0	1	0	0
Thermosynechococcus	1	0	0	1	0	1	0	0	0	1	1	1	0	1	0	0	0	1	1	1	0	1	1	1	0	1	1	0	0	0	0	1	0	0	0	1	0	1	1	0	0	1	1	1	1	1	1	0	0
Thermotoga	1	1	1	1	0	0	0	0	0	1	1	0	0	1	0	0	1	1	1	0	0	1	1	1	0	1	1	0	0	0	0	1	0	0	0	1	0	1	1	0	1	1	1	0	1	1	1	1	0
Thermovibrio	1	1	1	1	0	0	0	0	0	1	1	1	0	1	0	0	0	1	1	0	0	1	1	0	0	1	1	0	0	0	0	1	0	0	0	1	0	1	0	0	1	0	1	0	1	1	1	0	0
Thermovirga	1	1	0	1	0	0	0	0	0	1	1	1	0	1	0	0	0	1	1	0	0	1	1	0	0	1	1	0	0	0	0	1	0	0	0	1	0	1	0	0	1	1	1	0	1	1	1	0	0
Thermus	1	1	1	1	0	0	0	0	0	1	1	1	0	1	0	0	0	1	1	1	0	1	1	1	0	1	1	0	0	0	0	1	0	0	0	1	0	1	1	0	1	1	1	0	1	1	1	1	0
Thioalkalimicrobium	1	1	1	1	1	0	0	0	0	1	1	1	0	1	0	0	0	1	1	0	0	1	1	0	0	1	1	0	0	0	1	1	0	0	0	1	0	1	1	0	1	1	1	0	1	1	1	0	0
Thioalkalivibrio	1	1	1	1	1	0	0	0	0	1	1	1	0	1	1	0	0	1	1	0	0	1	1	1	0	1	1	0	0	0	1	1	0	0	0	1	0	1	1	0	1	1	1	0	1	1	1	0	0
Thiobacillus	1	1	1	1	1	0	0	0	0	1	1	1	0	1	0	0	0	1	1	0	0	1	1	1	0	1	1	0	0	0	1	1	0	0	0	1	0	1	1	0	1	1	1	0	1	1	1	0	0
Thiocystis	1	1	1	1	0	0	0	0	0	1	1	1	1	1	0	0	0	1	1	0	0	1	1	1	0	1	1	0	0	0	1	1	0	0	0	1	0	1	0	0	1	1	1	0	1	1	1	1	0
Thioflavicoccus	1	1	1	1	0	0	0	0	0	1	1	1	0	1	0	0	0	1	1	0	0	1	1	1	0	1	1	0	0	0	1	1	0	0	0	1	0	1	0	0	1	1	1	0	1	1	1	1	0
Thiomicrospira	1	1	1	1	1	1	0	0	0	1	1	1	0	1	0	0	0	1	1	0	0	1	1	1	0	1	1	0	0	0	1	1	0	0	0	1	0	1	1	0	1	1	1	0	1	1	1	0	0
Thiomonas	1	1	1	1	1	0	0	0	0	1	1	1	0	1	0	0	0	1	1	0	0	1	1	1	0	1	1	0	0	0	0	1	0	0	0	1	0	1	1	0	1	1	1	0	1	1	1	0	0
Tistrella	1	1	1	1	1	0	0	1	1	1	1	1	0	1	0	0	0	1	1	0	0	1	1	1	0	1	1	0	0	0	1	1	0	0	0	1	0	1	1	0	1	1	1	0	1	1	1	1	0
Tolumonas	1	1	1	1	0	0	0	0	0	1	1	1	0	1	0	0	0	1	1	0	0	1	1	1	0	1	1	0	0	0	1	1	0	0	0	1	0	1	0	0	1	1	1	0	0	1	0	0	0
Treponema	1	1	1	1	0	0	0	0	0	1	1	1	1	1	0	0	0	1	1	0	0	1	1	1	0	1	1	0	0	0	1	1	0	0	0	1	0	1	1	0	1	1	1	0	1	1	1	1	0
Trichodesmium	1	0	0	1	0	1	0	0	0	1	1	1	0	1	0	0	0	1	1	1	0	1	1	1	0	1	1	0	0	0	0	1	0	0	0	1	0	1	1	0	0	1	1	1	1	1	1	0	0
Tropheryma	1	0	1	1	0	0	0	0	0	1	1	1	0	1	0	0	0	1	1	0	0	1	1	1	0	1	1	0	0	0	0	1	0	0	0	0	0	1	0	0	0	0	1	0	1	1	1	0	0
Truepera	1	1	1	1	0	0	0	0	0	1	1	1	0	1	0	0	0	1	1	0	0	1	1	1	0	1	1	0	0	0	0	1	0	0	0	1	0	1	0	0	1	1	1	0	1	1	1	0	0
Tsukamurella	1	1	1	1	0	0	0	0	0	1	1	0	0	1	0	0	0	1	1	0	0	1	1	1	0	1	1	0	0	0	1	1	0	0	0	1	0	1	1	0	1	1	1	0	1	1	1	0	0
Turneriella	1	1	1	1	0	0	0	0	0	1	1	1	0	1	0	0	0	1	1	0	0	1	1	1	0	1	1	0	0	0	0	1	0	0	0	1	0	1	1	0	1	1	1	0	1	1	1	0	0
Ureaplasma	1	0	0	0	0	0	0	0	0	1	0	1	0	0	0	0	0	1	1	0	0	0	0	1	0	1	1	0	0	0	0	1	0	0	0	0	0	1	0	0	0	0	1	0	0	1	1	0	0
Variovorax	1	1	1	1	0	0	0	0	0	1	1	1	0	1	0	0	0	1	1	0	0	1	1	1	0	1	1	0	0	0	1	1	0	1	0	1	0	1	0	0	1	1	1	0	1	1	1	0	0
Veillonella	1	1	1	1	0	0	0	0	0	1	1	1	0	1	0	0	0	1	1	0	0	1	1	1	0	1	1	0	0	0	0	1	0	0	0	1	0	1	1	0	0	1	1	0	1	1	1	1	0
Verminephrobacter	1	1	1	1	0	1	0	0	0	1	1	1	0	1	0	0	0	1	1	0	0	1	1	1	0	1	1	0	0	0	1	1	0	0	0	1	0	1	1	0	0	1	1	0	1	1	1	0	0
Verrucosispora	1	1	1	1	0	0	0	0	0	1	1	1	0	1	0	0	0	1	1	0	0	1	1	1	0	1	1	0	0	0	1	1	0	0	0	1	0	1	0	0	1	1	1	0	1	1	1	0	0
Vibrio	1	1	1	1	0	0	0	0	0	1	1	1	1	1	1	1	0	1	1	0	0	1	1	1	0	1	1	0	0	0	1	1	0	0	0	1	0	1	1	0	1	1	1	0	1	1	1	0	0
Vulcanisaeta	1	1	1	1	0	0	0	0	0	1	1	0	0	1	0	0	0	1	1	0	0	1	1	0	0	0	0	0	1	0	1	1	0	1	0	0	1	1	0	0	0	0	1	0	1	0	1	1	0
Waddlia	1	1	1	0	0	0	0	0	0	1	1	1	0	1	0	0	0	1	1	0	0	1	1	1	0	1	1	0	0	0	1	1	0	0	0	1	0	1	0	0	1	1	1	0	0	1	1	0	0
Weeksella	1	1	1	1	0	0	0	0	0	1	1	1	0	1	0	0	0	1	1	0	0	1	1	1	0	1	1	0	0	0	0	1	0	0	0	1	0	1	0	0	1	0	1	0	1	1	0	0	0
Weissella	1	0	0	0	0	0	0	0	0	0	1	0	0	1	0	0	0	1	1	0	0	1	0	1	0	1	1	0	0	0	1	1	0	0	0	1	0	1	1	0	0	1	1	0	1	1	0	0	0
Wigglesworthia	1	1	1	1	0	0	0	0	0	1	1	0	0	0	0	0	0	1	1	0	0	1	1	1	0	1	1	0	0	0	0	1	0	0	0	0	0	1	1	0	0	0	1	0	1	0	1	0	0
Wolbachia	1	1	1	1	1	0	0	0	1	1	1	1	0	1	0	0	0	1	1	0	0	1	1	1	0	1	1	0	0	0	0	1	0	0	0	0	0	1	0	0	1	0	1	0	1	1	1	0	0
Wolinella	1	1	1	1	0	0	0	0	0	1	1	1	0	1	0	0	0	1	1	0	0	1	1	1	0	1	1	0	0	0	0	1	0	0	0	1	0	1	1	0	1	1	1	0	1	1	0	0	0
Xanthobacter	1	1	1	1	1	0	0	0	1	1	1	1	0	1	0	0	0	1	1	0	0	1	1	1	0	1	1	0	0	0	0	1	0	0	0	1	0	1	0	0	1	1	1	0	1	1	1	0	0
Xanthomonas	1	1	1	1	0	0	1	0	0	1	1	1	0	1	0	1	0	1	1	0	0	1	1	1	0	1	1	0	0	0	1	1	0	0	0	1	0	1	1	0	1	1	1	0	1	1	1	1	0
Xenorhabdus	1	1	1	1	0	0	0	0	0	1	1	1	0	1	0	0	0	1	1	0	0	1	1	1	0	1	1	0	0	0	1	1	0	0	0	1	0	1	0	0	1	1	1	0	1	1	1	0	0
Xylanimonas	1	1	1	1	0	0	0	0	0	1	1	1	0	1	0	0	1	1	1	0	0	1	1	1	0	1	1	0	0	0	1	1	0	0	0	1	0	1	1	0	1	1	1	0	0	1	1	0	0
Xylella	1	1	1	1	0	0	0	0	0	1	1	1	0	1	0	1	0	1	1	0	0	1	1	1	0	1	1	0	0	0	1	1	0	0	0	1	0	1	1	0	1	1	1	0	1	1	1	0	0
Yersinia	1	1	1	1	0	1	0	0	0	1	1	1	0	1	0	0	0	1	1	0	0	1	1	1	0	1	1	0	0	0	1	1	0	0	0	1	0	1	1	0	1	1	1	0	1	1	1	0	0
Zobellia	1	1	1	1	0	0	0	0	0	1	1	1	0	1	0	0	0	1	1	0	0	1	1	1	0	1	1	0	0	0	0	1	0	0	0	1	0	1	1	0	1	1	1	0	1	1	1	0	0
Zunongwangia	1	1	1	1	0	0	0	0	0	1	1	1	0	1	0	0	0	1	1	0	0	1	1	1	0	1	1	0	0	0	0	1	0	1	0	1	0	1	0	0	1	1	1	0	1	1	1	0	0
Zymomonas	1	0	0	1	0	0	0	0	0	1	1	1	0	1	0	0	0	1	1	0	0	1	1	1	0	1	1	0	0	0	1	1	0	0	0	1	0	1	1	0	0	1	1	0	1	1	1	0	0
alpha	1	0	1	1	1	1	0	0	1	1	1	1	0	1	0	1	0	1	1	0	0	1	1	0	0	1	1	0	0	0	0	1	0	0	0	0	0	1	1	0	0	1	1	0	1	1	1	0	0
archaeon	1	0	0	1	0	0	0	0	0	0	1	1	0	1	0	0	0	1	1	0	1	1	1	0	0	0	1	0	1	0	1	1	0	1	0	0	1	1	1	0	0	0	1	0	1	1	1	0	0
bacterium	1	1	1	1	1	0	0	0	0	1	1	1	0	1	0	0	0	1	1	0	0	1	1	0	0	1	1	0	0	0	0	1	0	0	0	0	0	1	0	0	0	1	1	0	1	1	0	0	0
butyrate	1	1	1	0	0	0	0	0	0	1	1	1	0	1	0	0	0	1	1	0	0	1	1	1	0	1	1	0	0	0	1	1	0	0	0	1	0	1	0	0	1	1	1	0	1	1	1	1	0
candidate	1	0	1	1	0	0	0	0	0	1	0	1	0	1	0	0	0	1	1	0	0	1	1	1	0	1	1	0	0	0	0	1	0	0	0	0	0	1	0	0	1	0	1	0	1	1	0	1	0
cyanobacterium	1	0	0	1	0	1	0	0	0	1	1	0	0	1	0	0	0	1	1	1	0	1	1	1	0	1	1	0	0	0	1	1	0	0	0	0	0	1	1	0	0	0	1	1	0	1	0	0	0
delta	1	0	0	1	0	0	0	0	0	1	0	0	0	1	0	0	0	1	1	0	0	1	1	1	0	1	1	0	0	0	0	1	0	0	0	0	0	1	0	0	0	0	1	0	1	1	0	0	0
gamma	1	1	1	1	0	0	0	0	0	1	1	1	0	1	1	0	0	1	1	0	0	1	1	0	0	1	1	0	0	0	1	1	0	1	0	1	0	1	0	0	1	1	1	0	1	1	1	0	0
halophilic	1	1	1	1	0	0	0	0	0	1	1	1	0	1	0	0	0	1	1	0	1	1	0	1	0	0	0	0	1	0	1	0	0	1	0	0	1	1	0	0	0	0	1	0	0	0	1	0	0
secondary	1	1	1	1	0	0	0	0	0	1	1	0	0	1	0	0	0	1	1	0	0	1	0	1	0	1	1	0	0	0	0	1	0	0	0	0	0	1	0	0	0	0	1	0	1	1	1	0	0
syncytium	1	1	1	1	0	0	0	0	0	1	0	0	0	0	0	0	0	1	0	0	0	1	1	1	0	1	1	0	0	0	0	1	0	0	0	0	0	1	0	0	0	0	1	0	1	1	0	0	0
uncultured	1	1	1	1	0	0	0	0	0	1	1	1	0	1	0	0	0	1	1	0	0	1	1	1	0	1	1	0	0	0	0	1	0	0	0	1	0	1	1	0	1	1	1	0	1	1	0	0	0
[truncated: 1,241 more columns]
