# Supplementary material for: SUPER-FOCUS: a tool for agile functional analysis of shotgun metagenomic data
Source: Bioinformatics. 2015 Oct 9;32(3):354–61. doi: 10.1093/bioinformatics/btv584 (PMC4734042; doi:10.1093/bioinformatics/btv584)
Supplement: Supplementary Data [file supp_btv584_suppl_data.zip › Supplementary_table_3.xls]

## Sheet: S3
SRS ID	Body Site	Reads file location	Reads MD5	Reads File Size
SRS019215	anterior_nares	ftp://public-ftp.hmpdacc.org/Illumina/anterior_nares/SRS019215.tar.bz2	55de248bbfa8c1bbf4447d007330f7ff	10626323
SRS063178	anterior_nares	ftp://public-ftp.hmpdacc.org/Illumina/anterior_nares/SRS063178.tar.bz2	336f0b31b92880224c91ad52c4784adc	13701163
SRS065179	anterior_nares	ftp://public-ftp.hmpdacc.org/Illumina/anterior_nares/SRS065179.tar.bz2	27b2c9209bc56cbe219d8c65fa32296c	13923530
SRS065142	anterior_nares	ftp://public-ftp.hmpdacc.org/Illumina/anterior_nares/SRS065142.tar.bz2	3b05d6fcb205106fbd03f314e39f6d63	14140647
SRS063417	posterior_fornix	ftp://public-ftp.hmpdacc.org/Illumina/posterior_fornix/SRS063417.tar.bz2	e2f835c31afbce87700b00ca8e061b49	16646879
SRS018585	anterior_nares	ftp://public-ftp.hmpdacc.org/Illumina/anterior_nares/SRS018585.tar.bz2	9d4129d2f5fdd51b9fc899bd84c47b5b	17652230
SRS015640	anterior_nares	ftp://public-ftp.hmpdacc.org/Illumina/anterior_nares/SRS015640.tar.bz2	595baf36d8b3dcdd21149b3086ccbbee	18415433
SRS056210	anterior_nares	ftp://public-ftp.hmpdacc.org/Illumina/anterior_nares/SRS056210.tar.bz2	9b2f74b8067e6f20551e6d3b48124c42	19021776
SRS018312	anterior_nares	ftp://public-ftp.hmpdacc.org/Illumina/anterior_nares/SRS018312.tar.bz2	2454e80d7e5216adf8d5b1850c98738c	19820758
SRS015450	anterior_nares	ftp://public-ftp.hmpdacc.org/Illumina/anterior_nares/SRS015450.tar.bz2	eefc0dcf2d52ca5251b01860d54d2bb5	19861830
SRS049744	anterior_nares	ftp://public-ftp.hmpdacc.org/Illumina/anterior_nares/SRS049744.tar.bz2	6d9e2ffc82b08ef37551e902096e4c98	22519445
SRS012291	anterior_nares	ftp://public-ftp.hmpdacc.org/Illumina/anterior_nares/SRS012291.tar.bz2	12775f5df6e71961f1c544e84f6c7342	22919793
SRS051600	anterior_nares	ftp://public-ftp.hmpdacc.org/Illumina/anterior_nares/SRS051600.tar.bz2	391775b95926a221b8a3cde54a79ae22	23235970
SRS044742	posterior_fornix	ftp://public-ftp.hmpdacc.org/Illumina/posterior_fornix/SRS044742.tar.bz2	3c92bdb9d8e93ce6fab8d08e3d9ae35f	23342757
SRS019339	anterior_nares	ftp://public-ftp.hmpdacc.org/Illumina/anterior_nares/SRS019339.tar.bz2	76a621d6503d11d1a133a023dc240ae5	24213625
SRS017244	anterior_nares	ftp://public-ftp.hmpdacc.org/Illumina/anterior_nares/SRS017244.tar.bz2	b7c2dec67738f317cb8826c09e1a9e39	24687838
SRS018671	anterior_nares	ftp://public-ftp.hmpdacc.org/Illumina/anterior_nares/SRS018671.tar.bz2	7548b06b37038440c5420f7677ff7371	25173317
SRS022645	anterior_nares	ftp://public-ftp.hmpdacc.org/Illumina/anterior_nares/SRS022645.tar.bz2	ce202d8eba5a31a53d2e343c4edb8df7	25266970
SRS016513	anterior_nares	ftp://public-ftp.hmpdacc.org/Illumina/anterior_nares/SRS016513.tar.bz2	5a9e6a77146ff6e06e8ecadcc8f36310	25487311
SRS016033	anterior_nares	ftp://public-ftp.hmpdacc.org/Illumina/anterior_nares/SRS016033.tar.bz2	fd9a7d1556834b1c19327489b38b21e1	25555143
SRS018369	anterior_nares	ftp://public-ftp.hmpdacc.org/Illumina/anterior_nares/SRS018369.tar.bz2	f210fded21962231509c5dfae9497e28	25614289
SRS024567	anterior_nares	ftp://public-ftp.hmpdacc.org/Illumina/anterior_nares/SRS024567.tar.bz2	9eccc489c9f8f98170365ba3ba830d47	25654232
SRS013956	anterior_nares	ftp://public-ftp.hmpdacc.org/Illumina/anterior_nares/SRS013956.tar.bz2	0bb9840948fc7515caea295ed6397130	26099775
SRS052756	posterior_fornix	ftp://public-ftp.hmpdacc.org/Illumina/posterior_fornix/SRS052756.tar.bz2	99d708b3aaa8e998bb8a4c8ae424f2ea	28093376
SRS044626	anterior_nares	ftp://public-ftp.hmpdacc.org/Illumina/anterior_nares/SRS044626.tar.bz2	5b77077b6ab697cf50417f755bf5f0d4	28378901
SRS011584	posterior_fornix	ftp://public-ftp.hmpdacc.org/Illumina/posterior_fornix/SRS011584.tar.bz2	28fbe41f89ddc598ddedebbe45a63a85	28421624
SRS016581	anterior_nares	ftp://public-ftp.hmpdacc.org/Illumina/anterior_nares/SRS016581.tar.bz2	19a44dbe7057ff17eaaccc0957fbed4c	29298648
SRS011263	anterior_nares	ftp://public-ftp.hmpdacc.org/Illumina/anterior_nares/SRS011263.tar.bz2	30784966e7148842e5b05068efda2d55	30630950
SRS011132	anterior_nares	ftp://public-ftp.hmpdacc.org/Illumina/anterior_nares/SRS011132.tar.bz2	b6602114a83d101d97856f6212d42789	30874163
SRS065133	buccal_mucosa	ftp://public-ftp.hmpdacc.org/Illumina/buccal_mucosa/SRS065133.tar.bz2	36fd87eabd1db18df862c7450f796c4f	31424108
SRS015071	vaginal_introitus	ftp://public-ftp.hmpdacc.org/Illumina/vaginal_introitus/SRS015071.tar.bz2	2372fa7816fa0e3b39516178791ad148	33916101
SRS018784	anterior_nares	ftp://public-ftp.hmpdacc.org/Illumina/anterior_nares/SRS018784.tar.bz2	e061c986c11bfc30735a61a2c23d3183	35267700
SRS016188	anterior_nares	ftp://public-ftp.hmpdacc.org/Illumina/anterior_nares/SRS016188.tar.bz2	76423400ce6ef6c2db9cfe0f840c3779	35536436
SRS015430	anterior_nares	ftp://public-ftp.hmpdacc.org/Illumina/anterior_nares/SRS015430.tar.bz2	86dbd47ab7007e6515f4b255cf95e1b8	35575892
SRS018463	anterior_nares	ftp://public-ftp.hmpdacc.org/Illumina/anterior_nares/SRS018463.tar.bz2	150a3559ceaf98dd8cb99e838c7e22c6	35647099
SRS015051	anterior_nares	ftp://public-ftp.hmpdacc.org/Illumina/anterior_nares/SRS015051.tar.bz2	b0f905a539a5b333623921da61e1fac6	36481771
SRS017156	anterior_nares	ftp://public-ftp.hmpdacc.org/Illumina/anterior_nares/SRS017156.tar.bz2	26da99039a85dd19c1c77996da7bd0f7	36748149
SRS013269	anterior_nares	ftp://public-ftp.hmpdacc.org/Illumina/anterior_nares/SRS013269.tar.bz2	ceaee617a0af699a228987a734def28e	37318665
SRS013155	anterior_nares	ftp://public-ftp.hmpdacc.org/Illumina/anterior_nares/SRS013155.tar.bz2	1b667436bfdb2d8060149ef126e4f971	37885237
SRS023970	anterior_nares	ftp://public-ftp.hmpdacc.org/Illumina/anterior_nares/SRS023970.tar.bz2	1fbadcd34f0df81bc3a004119ca89868	38143134
SRS013637	anterior_nares	ftp://public-ftp.hmpdacc.org/Illumina/anterior_nares/SRS013637.tar.bz2	5acc0e71e5031a4a07fd9c5ccc55bd4e	39696236
SRS065431	buccal_mucosa	ftp://public-ftp.hmpdacc.org/Illumina/buccal_mucosa/SRS065431.tar.bz2	7fe2439fc70e34fc3ca41d074ca5ba70	39886438
SRS015269	anterior_nares	ftp://public-ftp.hmpdacc.org/Illumina/anterior_nares/SRS015269.tar.bz2	7a56000f9a9306745066f5a2e16f4c3c	40433896
SRS021483	anterior_nares	ftp://public-ftp.hmpdacc.org/Illumina/anterior_nares/SRS021483.tar.bz2	73e6f0cf582ac3d0bfe52fca1fe48201	40815560
SRS016111	posterior_fornix	ftp://public-ftp.hmpdacc.org/Illumina/posterior_fornix/SRS016111.tar.bz2	697001eaa1dab38debf563b7061a58f9	41372844
SRS015073	posterior_fornix	ftp://public-ftp.hmpdacc.org/Illumina/posterior_fornix/SRS015073.tar.bz2	0ae00a03617119572025d796ea85ce0f	41534366
SRS019386	anterior_nares	ftp://public-ftp.hmpdacc.org/Illumina/anterior_nares/SRS019386.tar.bz2	29502fb506bce65e2b551291c41ae09c	42299969
SRS016434	anterior_nares	ftp://public-ftp.hmpdacc.org/Illumina/anterior_nares/SRS016434.tar.bz2	86e0aaf3e6c83efda080f7e517d97d64	43109906
SRS019067	anterior_nares	ftp://public-ftp.hmpdacc.org/Illumina/anterior_nares/SRS019067.tar.bz2	cddfd913de6863862f77d757b8a5313e	43457527
SRS014464	anterior_nares	ftp://public-ftp.hmpdacc.org/Illumina/anterior_nares/SRS014464.tar.bz2	abbafcb579f489cfa4d7d81cd91191e4	45166211
