# Supplementary material for: SUPER-FOCUS: a tool for agile functional analysis of shotgun metagenomic data
Source: Bioinformatics. 2015 Oct 9;32(3):354–61. doi: 10.1093/bioinformatics/btv584 (PMC4734042; doi:10.1093/bioinformatics/btv584)
Supplement: Supplementary Data [file supp_btv584_suppl_data.zip › Supplementary_table_4.xls]

## Sheet: Plan1
SAMPLE_ACC	Download	SAMPLE_VOLUME	VOLUME_UNIT	FILTER_MAX	SAMPLE_NAME	COMMENTS	TAXON_ID	COLLECTION_START_TIME	COLLECTION_STOP_TIME	BIOMATERIAL_NAME	DESCRIPTION	MATERIAL_ACC	SITE_NAME	LATITUDE	LONGITUDE	ALTITUDE	SITE_DEPTH	SITE_DESCRIPTION	COUNTRY_NAME	REGION	HABITAT_NAME	LIBRARY_ACC	SEQUENCING_METHOD	DNA_TYPE	NUM_OF_READS	MATERIAL_ID	Silicate - (umol/kg)	sample depth - (M)	salinity - (psu)	temperature - (C)	Template preparation method	nitrate+nitrite - (nmol/kg)	chlorophyll density - (ug/kg)	phosphate - (umol/kg)	nitrate(NO3) - (umol/l)	dissolved oxygen - (umol/kg)	Particulate Organic Carbon - (umol/kg)	volume - (L)
CAM_SMPL_001015	http://data.imicrobe.us/sample/view/418	50	L		Virome Helgoland after bloom virome		408172	1899-12-31	1899-12-31	marine_metagenome_G8523	seawater	CAM_BM_001048	Atlantic:North Sea	54.1873	7.8964		0.5	coastal sea		Atlantic:North Sea	marine habitat	CAM_LIB_000266	pyrosequencing (454)	gDNA	355400	1706		0.5	31.55	13.2	TFF (100 L to 200 ml); FeCl precipitation/concentration (200 ml to 10 ml); CsCl gradient; LASL		2.57	0.03	1.66		0.61	50
CAM_SMPL_000985	http://data.imicrobe.us/sample/view/388		L	0.2	Virome Subarctic Pacific-2		408172	1899-12-31	1899-12-31	marine_metagenome_G8521	seawater	CAM_BM_000970	Pacific Ocean	50	-145		500	subarctic open ocean		Pacific Ocean	marine habitat	CAM_LIB_000236	pyrosequencing (454)	gDNA	344039	1628		500	34.11	3.91	Iron chloride, Dnase, CsCl		0.17			0.82		-
CAM_SMPL_001012	http://data.imicrobe.us/sample/view/415		L	0.2	Virome Subarctic Pacific-8		408172	1899-12-31	1899-12-31	marine_metagenome_G8515	seawater	CAM_BM_000976	Pacific Ocean	48.39	-123.4		500	subarctic coastal ocean		Pacific Ocean	marine habitat	CAM_LIB_000263	pyrosequencing (454)	gDNA	337451	1634		500	32	13.25	Iron chloride, Dnase, CsCl		0.15			0.57		-
