# Supplementary material for: SUPER-FOCUS: a tool for agile functional analysis of shotgun metagenomic data
Source: Bioinformatics. 2015 Oct 9;32(3):354–61. doi: 10.1093/bioinformatics/btv584 (PMC4734042; doi:10.1093/bioinformatics/btv584)
Supplement: Supplementary Data [file supp_btv584_suppl_data.zip › Supplementary_table_5.xls]

## Sheet: Plan1
Sample ID	Group	Sampling date	Latitude	Longitude	MG-RAST ID
TUT20_S82	American Samoa	2010-02-26	-14.2784	-170.67	4.61411e+06
HAW1648_S35	MHI	2013-08-06	19.4136	-154.902	4.61404e+06
HAW1743_S37	MHI	2013-08-06	19.3544	-154.894	4.61405e+06
LAN1254_S39	MHI	2013-08-21	20.9221	-156.914	4.61407e+06
MAI1443_S30	MHI	2013-08-10	20.8008	-156.612	4.61407e+06
NII1227_S34	MHI	2013-08-16	22.0015	-160.104	4.61408e+06
FFS1008_S20	NWHI	2013-09-07	-	-	4.61404e+06
LIS50_S22	NWHI	2013-09-11	26.0374	-173.879	4.61407e+06
BAK09_S42	PRIA	-	-	-	4.61404e+06
JAR03_S50	PRIA	2012-05-05	-0.362	-160.001	4.61405e+06
JAR10_S52	PRIA	2012-05-03	-0.38137	-159.973	4.61505e+06
JAR11_S53	PRIA	2012-05-06	-	-	4.61406e+06
KIN05_S56	PRIA	2012-05-12	6.39323	-162.347	4.61406e+06
KIN17_S59	PRIA	2012-05-11	6.3822	-162.399	4.61406e+06
OFU06_S61	PRIA	2012-04-25	-14.1742	-169.682	4.61408e+06
ROS02_S69	PRIA	2012-04-16	-14.5516	-168.14	4.63561e+06
ROS08_S72	PRIA	2012-04-21	-14.5379	-168.153	4.6141e+06
SWA10_S74	PRIA	2012-04-22	-	-	4.6141e+06
TAU04_S77	PRIA	2012-04-22	-14.2124	-169.441	4.6141e+06
TAU11_S79	PRIA	2012-04-22	-14.2172	-169.513	4.61411e+06
